# Supplementary material for: Synthesis and structure of 2-amino-1-methylbenzimid­azolium tetra­kis­[4,4,4-tri­fluoro-1-(1,3-thia­zol-2-yl)butane-1,3-dionato-κ2O,O′]cerium(III)
Source: Acta Crystallogr E Crystallogr Commun. 2025 Nov 18;81(Pt 12):1164–9. doi: 10.1107/S2056989025010266 (PMC12810277; doi:10.1107/S2056989025010266)
Supplement: Supplementary file 1 [file e-81-01164-sup1.cif]

##############################################################################
#                                                                            #
# This CIF contains the data in a paper accepted for publication in          #
# Acta Crystallographica Section E. It conforms to the requirements of       #
# Notes for Authors for Acta Crystallographica Section E, and has been       #
# peer reviewed under the auspices of the IUCr Commission on Journals.       #
#                                                                            #
# Full details of the Crystallographic Information File format               #
# are given in the paper "The Crystallographic Information File (CIF):       #
# a New Standard Archive File for Crystallography" by S. R. Hall, F. H.      #
# Allen and I. D. Brown [Acta Cryst. (1991), A47, 655-685].                  #
#                                                                            #
# The current version of the core CIF dictionary is obtainable from          #
# ftp://ftp.iucr.org/pub/cif_core.dic.                                       #
#                                                                            #
# Software is freely available for graphical display of the structure(s)     #
# in this CIF. For information consult the CIF software page                 #
# http://www.iucr.org/resources/cif/software.                                #
#                                                                            #
# This file may be used for bona fide research purposes within the           #
# scientific community so long as proper attribution is given to the journal # 
# article from which it was obtained.                                        #
#                                                                            #
##############################################################################
data_global
_audit_creation_method
;
Olex2 1.5-beta
(compiled 2025.07.13 svn.rb7424aed for OlexSys, GUI svn.r7314)
;
_journal_date_recd_electronic     2025-09-30
_journal_date_accepted     2025-11-14
_journal_name_full     'Acta Crystallographica, Section E'
_journal_year     2025
_journal_volume     81
_journal_issue      1
_journal_page_first     0
_journal_page_last     0
_journal_paper_category     GM
_journal_paper_doi     10.1107/S2056989025010266
_journal_coeditor_code     HB8162
_publ_contact_author_name     'Feruza Fayzullayeva'
_publ_contact_author_address
;
Uzbekistan--Japan Innovation Centre of Youth, University Street 2B, Tashkent
100095,
Uzbekistan
;
_publ_contact_author_email     'ffayzullayeva98@gmail.com'
_publ_contact_author_fax     ?
_publ_contact_author_phone     ?
_publ_section_title
;\
Synthesis and structure of 2-amino-1-methylbenzimidazole
tetrakis[4,4,4-trifluoro-1-(1,3-thiazol-2-yl)butane-1,3-dionato-\
\k^2^<i>O</i>,<i>O</i>']cerium(III)
;
loop_
    _publ_author_name
    _publ_author_footnote
    _publ_author_address
    'Fayzullayeva, Feruza' .
;
Uzbekistan--Japan Innovation Centre of Youth, University Street 2B,
Tashkent 100095,
Uzbekistan
;
    'Murodov, Sardor' .
;
National University of Uzbekistan named after Mirzo Ulugbek, University Street,
4, Tashkent 100174,
Uzbekistan
Uzbekistan--Japan Innovation Centre of Youth, University Street 2B,
Tashkent 100095,
Uzbekistan
;
    'Kambarali Turgunov' .
;
Institute of the Chemistry of Plant Substances,
Uzbekistan Academy of Sciences,
Mirzo Ulugbek Str. 77, Tashkent 100170,
Uzbekistan
;
    'Sunnatillayeva, Mushtariybegim' .
;
National University of Uzbekistan named after Mirzo Ulugbek, University Street,
4, Tashkent 100174,
Uzbekistan
;
    'Ruzieva, Bakhtigul' .
;
University Alfraganus, 100190, Tashkent,
Uzbekistan
Uzbekistan--Japan Innovation Centre of Youth, University Street 2B,
Tashkent 100095,
Uzbekistan
;
    'Tashkhodjaev, Bakhodir' .
;
Institute of the Chemistry of Plant Substances,
Uzbekistan Academy of Sciences,
Mirzo Ulugbek Str. 77, Tashkent 100170,
Uzbekistan
;
    'Daminova, Shakhlo' .
;
National University of Uzbekistan named after Mirzo Ulugbek, University Street,
4, Tashkent 100174,
Uzbekistan
Uzbekistan--Japan Innovation Centre of Youth, University Street 2B,
Tashkent 100095,
Uzbekistan
;
_publ_section_synopsis
;
In the complex anion in the title compound, the cerium cation adopts a near
regular square-antiprismatic coordination geometry arising from four
O,O-bidentate ligands.
;
data_I
_audit_creation_method     'SHELXL-2019/3'
_chemical_name_systematic
;\
2-Amino-1-methylbenzimidazole
tetrakis[4,4,4-trifluoro-1-(1,3-thiazol-2-yl)butane-1,3-dionato-\
\k^2^<i>O</i>,<i>O</i>']cerium(III)
;
_chemical_name_common     ?
_chemical_formula_moiety     'C28 H12 Ce F12 N4 O8 S4, C8 H10 N3'
_chemical_formula_sum     'C36 H22 Ce F12 N7 O8 S4'
_chemical_formula_weight     1176.96
_chemical_melting_point     ?
_space_group_crystal_system     triclinic
_space_group_name_H-M_alt     'P -1'
_space_group_name_Hall     '-P 1'
loop_
    _space_group_symop_operation_xyz
    'x, y, z'
    '-x, -y, -z'
_cell_length_a     11.0242(10)
_cell_length_b     19.7469(17)
_cell_length_c     24.154(2)
_cell_angle_alpha     113.801(4)
_cell_angle_beta     90.657(4)
_cell_angle_gamma     100.739(4)
_cell_volume     4704.8(7)
_cell_formula_units_Z     4
_cell_measurement_reflns_used     9791
_cell_measurement_theta_min     2.18
_cell_measurement_theta_max     21.06
_cell_measurement_temperature     293(2)
_exptl_crystal_description     block
_exptl_crystal_colour     colourless
_exptl_crystal_size_max     0.20
_exptl_crystal_size_mid     0.18
_exptl_crystal_size_min     0.10
_exptl_crystal_density_diffrn     1.662
_exptl_crystal_density_meas     ?
_exptl_crystal_density_method     ?
_exptl_crystal_F_000     2324
_exptl_absorpt_coefficient_mu     1.247
_exptl_absorpt_correction_type     multi-scan
_exptl_absorpt_process_details
;
(SADABS; Krause <i>et al.</i>,  2015)
;
_exptl_absorpt_correction_T_min     0.6160
_exptl_absorpt_correction_T_max     0.7457
_diffrn_ambient_temperature     293(2)
_diffrn_radiation_type     MoK\a
_diffrn_radiation_wavelength     0.71073
_diffrn_measurement_device_type     'Bruker APEXII CCD'
_diffrn_measurement_method     '\f and \w scans'
_diffrn_reflns_number     243954
_diffrn_reflns_av_R_equivalents     0.0975
_diffrn_reflns_av_unetI/netI     0.0403
_diffrn_reflns_theta_min     1.751
_diffrn_reflns_theta_max     27.573
_diffrn_reflns_theta_full     25.242
_diffrn_measured_fraction_theta_max     0.993
_diffrn_measured_fraction_theta_full     0.999
_diffrn_reflns_limit_h_min     -14
_diffrn_reflns_limit_h_max     14
_diffrn_reflns_limit_k_min     -25
_diffrn_reflns_limit_k_max     25
_diffrn_reflns_limit_l_min     -31
_diffrn_reflns_limit_l_max     31
_refine_special_details     ?
_reflns_number_total     21637
_reflns_number_gt     15811
_reflns_threshold_expression     'I > 2\s(I)'
_refine_ls_structure_factor_coef     Fsqd
_refine_ls_matrix_type     full
_refine_ls_R_factor_all     0.0752
_refine_ls_R_factor_gt     0.0539
_refine_ls_wR_factor_gt     0.1462
_refine_ls_wR_factor_ref     0.1655
_refine_ls_goodness_of_fit_ref     1.020
_refine_ls_restrained_S_all     1.074
_refine_ls_number_reflns     21637
_refine_ls_number_parameters     1266
_refine_ls_number_restraints     210
_refine_ls_hydrogen_treatment     constr
_refine_ls_weighting_scheme     calc
_refine_ls_weighting_details
              'w=1/[\s^2^(Fo^2^)+(0.0840P)^2^+5.2141P] where P=(Fo^2^+2Fc^2^)/3'
_atom_sites_solution_hydrogens     geom
_atom_sites_solution_primary     dual
_atom_sites_solution_secondary     ?
_refine_ls_shift/su_max     0.008
_refine_ls_shift/su_mean     0.000
_refine_diff_density_max     1.552
_refine_diff_density_min     -1.278
_refine_ls_extinction_method
;
SHELXL-2019/2 (Sheldrick 2015b)
;
_refine_ls_extinction_coef     0.00073(17)
_refine_ls_extinction_expression
                                  'Fc^*^=kFc[1+0.001xFc^2^\l^3^/sin(2\q)]^-1/4^'
loop_
    _atom_type_symbol
    _atom_type_description
    _atom_type_scat_dispersion_real
    _atom_type_scat_dispersion_imag
    _atom_type_scat_source
    'C' 'C' 0.0033 0.0016
                         'International Tables Vol C Tables 4.2.6.8 and 6.1.1.4'
    'H' 'H' 0.0000 0.0000
                         'International Tables Vol C Tables 4.2.6.8 and 6.1.1.4'
    'Ce' 'Ce' -0.2486 2.6331
                         'International Tables Vol C Tables 4.2.6.8 and 6.1.1.4'
    'F' 'F' 0.0171 0.0103
                         'International Tables Vol C Tables 4.2.6.8 and 6.1.1.4'
    'N' 'N' 0.0061 0.0033
                         'International Tables Vol C Tables 4.2.6.8 and 6.1.1.4'
    'O' 'O' 0.0106 0.0060
                         'International Tables Vol C Tables 4.2.6.8 and 6.1.1.4'
    'S' 'S' 0.1246 0.1234
                         'International Tables Vol C Tables 4.2.6.8 and 6.1.1.4'
_computing_data_collection
;
APEX3 (Bruker, 2016)
;
_computing_cell_refinement
;
SAINT V8.40B (Bruker, 2016)
;
_computing_data_reduction
;
SAINT V8.40B (Bruker, 2016)
;
_computing_structure_solution
;
<i>SHELXT</i> (Sheldrick, 2015a)
;
_computing_structure_refinement
;
SHELXL (Sheldrick, 2015b)
;
_computing_molecular_graphics
;
Olex2 1.5-beta (Dolomanov <i>et al.</i>,  2009)
;
_computing_publication_material
;
Olex2 1.5-beta (Dolomanov <i>et al.</i>,  2009)
;
loop_
    _atom_site_type_symbol
    _atom_site_label
    _atom_site_fract_x
    _atom_site_fract_y
    _atom_site_fract_z
    _atom_site_U_iso_or_equiv
    _atom_site_adp_type
    _atom_site_calc_flag
    _atom_site_occupancy
    _atom_site_disorder_assembly
    _atom_site_disorder_group
    Ce Ce1A 0.99578(2) 0.22987(2) 0.29281(2) 0.04908(9) Uani d 1 . .
    Ce Ce1B 0.51457(2) 0.72546(2) 0.20896(2) 0.05334(10) Uani d 1 . .
    S S1B 0.09249(14) 0.57694(11) 0.22978(9) 0.0817(5) Uani d 1 . .
    S S4A 1.40308(15) 0.34963(12) 0.24180(9) 0.0906(5) Uani d 1 . .
    S S3A 1.34387(16) 0.45117(11) 0.41721(10) 0.0960(5) Uani d 1 . .
    S S1A 0.58212(16) 0.07756(10) 0.30717(9) 0.0894(5) Uani d 1 . .
    S S2A 0.78110(19) 0.23447(13) 0.48483(10) 0.1026(6) Uani d 1 . .
    S S2B 0.1703(2) 0.51639(14) 0.07058(11) 0.1209(8) Uani d 1 . .
    S S3B 0.7203(2) 0.80383(14) 0.04237(11) 0.1147(7) Uani d 1 . .
    N N4B 0.9347(3) 1.01269(15) 0.33724(14) 0.0351(7) Uani d 1 . .
    S S4B 0.9491(3) 0.89070(17) 0.23137(17) 0.1476(10) Uani d 1 . .
    O O4A 1.1728(3) 0.20883(19) 0.34269(15) 0.0559(8) Uani d 1 . .
    O O2B 0.6030(3) 0.6916(2) 0.28983(17) 0.0637(9) Uani d 1 . .
    O O6A 0.8549(3) 0.3228(2) 0.32702(16) 0.0631(9) Uani d 1 . .
    O O4B 0.6603(3) 0.6375(2) 0.16208(17) 0.0653(9) Uani d 1 . .
    O O7B 0.7053(3) 0.82174(19) 0.24455(16) 0.0610(8) Uani d 1 . .
    O O3A 0.9443(3) 0.2266(2) 0.38991(16) 0.0647(9) Uani d 1 . .
    O O6B 0.3338(3) 0.7580(2) 0.17319(16) 0.0590(8) Uani d 1 . .
    O O2A 0.8131(3) 0.13206(18) 0.27198(16) 0.0590(8) Uani d 1 . .
    O O8B 0.4871(3) 0.8290(2) 0.30468(17) 0.0674(9) Uani d 1 . .
    O O1A 1.0240(3) 0.1132(2) 0.20866(17) 0.0694(10) Uani d 1 . .
    O O7A 1.1506(3) 0.2768(2) 0.23857(18) 0.0731(10) Uani d 1 . .
    O O8A 0.8935(3) 0.2343(2) 0.19803(17) 0.0662(9) Uani d 1 . .
    O O5B 0.5639(3) 0.7609(2) 0.12319(17) 0.0663(9) Uani d 1 . .
    F F6A 1.4157(4) 0.2650(3) 0.3833(2) 0.1197(15) Uani d 1 . .
    N N2B 0.3043(4) 0.4024(2) 0.01765(19) 0.0652(12) Uani d 1 . .
    O O1B 0.3489(3) 0.6589(2) 0.2469(2) 0.0742(11) Uani d 1 . .
    N N6B 1.0456(4) 0.7995(3) 0.3244(2) 0.0676(11) Uani d 1 . .
    F F5A 1.3851(4) 0.2645(3) 0.4692(2) 0.1293(18) Uani d 1 . .
    F F1B 0.7520(4) 0.6077(3) 0.3126(2) 0.1155(15) Uani d 1 . .
    F F8A 0.7584(4) 0.4900(2) 0.4165(2) 0.1108(14) Uani d 1 . .
    F F4B 0.8593(4) 0.5810(3) 0.1170(2) 0.1273(17) Uani d 1 . .
    O O3B 0.4078(3) 0.6110(2) 0.1229(2) 0.0773(11) Uani d 1 . .
    F F3B 0.7005(4) 0.6840(3) 0.3954(2) 0.1145(14) Uani d 1 . .
    O O5A 1.1085(3) 0.3544(2) 0.3645(2) 0.0746(11) Uani d 1 . .
    F F7A 0.7229(5) 0.4255(3) 0.3198(2) 0.1289(17) Uani d 1 . .
    F F5B 0.7505(4) 0.4719(3) 0.0667(2) 0.1245(17) Uani d 1 . .
    F F9A 0.6541(4) 0.3768(3) 0.3790(2) 0.1198(16) Uani d 1 . .
    N N5B 0.8473(4) 0.7753(3) 0.3316(2) 0.0671(11) Uani d 1 . .
    H H5BA 0.769088 0.757069 0.321953 0.081 Uiso calc 1 . .
    F F6B 0.7732(5) 0.5210(3) 0.1642(3) 0.1377(18) Uani d 1 . .
    F F2B 0.6130(4) 0.5662(3) 0.3582(3) 0.1258(17) Uani d 1 . .
    F F4A 1.3596(4) 0.1619(3) 0.3902(3) 0.1299(17) Uani d 1 . .
    N N6A 0.4548(4) 0.1307(3) 0.1971(2) 0.0714(12) Uani d 1 . .
    N N5A 0.6462(4) 0.1489(3) 0.1750(2) 0.0690(12) Uani d 1 . .
    H H5AA 0.722801 0.169851 0.177105 0.083 Uiso calc 1 . .
    C C13A 1.2049(4) 0.2321(3) 0.3980(2) 0.0529(10) Uani d 1 . .
    F F8BB 0.1182(13) 0.7096(7) 0.0510(7) 0.103(4) Uani d 0.5 A 2
    N N3B 0.5116(5) 0.7526(3) -0.0342(2) 0.0781(14) Uani d 1 . .
    N N1A 0.5730(4) -0.0486(3) 0.2055(2) 0.0691(12) Uani d 1 . .
    F F7B 0.0929(4) 0.6996(3) 0.1276(3) 0.1321(18) Uani d 1 . .
    F F10B 0.4066(5) 0.9460(4) 0.3969(2) 0.144(2) Uani d 1 . .
    N N7B 0.9133(4) 0.7153(3) 0.2348(2) 0.0769(13) Uani d 1 . .
    H H7BA 0.838777 0.692854 0.218678 0.092 Uiso calc 1 . .
    H H7BB 0.974374 0.708395 0.212741 0.092 Uiso calc 1 . .
    N N2A 0.9846(6) 0.3040(3) 0.5581(2) 0.0906(17) Uani d 1 . .
    F F9B 0.1368(5) 0.8129(3) 0.1428(3) 0.151(2) Uani d 1 . .
    F F10A 0.7786(5) 0.2008(4) 0.0839(2) 0.152(2) Uani d 1 . .
    C C6B 0.5592(5) 0.6417(3) 0.3082(2) 0.0596(12) Uani d 1 . .
    C C34B 1.0286(5) 0.8401(3) 0.3845(3) 0.0686(14) Uani d 1 . .
    C C10B 0.3079(5) 0.4895(3) 0.0592(2) 0.0613(12) Uani d 1 . .
    N N7A 0.5950(4) 0.2383(3) 0.2659(3) 0.0834(15) Uani d 1 . .
    H H7AA 0.669694 0.264523 0.275283 0.100 Uiso calc 1 . .
    H H7AB 0.538487 0.252597 0.289657 0.100 Uiso calc 1 . .
    C C24A 1.2785(5) 0.3483(3) 0.1986(2) 0.0595(12) Uani d 1 . .
    C C11A 1.0059(5) 0.2480(3) 0.4404(2) 0.0574(11) Uani d 1 . .
    C C20A 0.8694(5) 0.3900(3) 0.3675(2) 0.0577(11) Uani d 1 . .
    C C13B 0.6425(5) 0.5702(3) 0.1216(2) 0.0598(12) Uani d 1 . .
    C C11B 0.4216(5) 0.5467(3) 0.0907(2) 0.0563(11) Uani d 1 . .
    C C12B 0.5383(5) 0.5250(3) 0.0858(2) 0.0611(12) Uani d 1 . .
    H H12B 0.543429 0.477597 0.056555 0.073 Uiso calc 1 . .
    C C18A 1.0926(5) 0.4187(3) 0.3974(2) 0.0582(12) Uani d 1 . .
    F F1 0.5897(9) 0.9650(12) 0.4501(4) 0.124(5) Uani d 0.63(3) B 2
    C C35B 0.9339(5) 0.7607(3) 0.2937(3) 0.0634(13) Uani d 1 . .
    C C29B 0.9021(5) 0.8249(3) 0.3898(3) 0.0689(14) Uani d 1 . .
    C C14A 1.3417(6) 0.2313(4) 0.4111(3) 0.0802(17) Uani d 1 . .
    C C12A 1.1357(5) 0.2532(3) 0.4467(2) 0.0634(13) Uani d 1 . .
    H H12A 1.175822 0.271697 0.485641 0.076 Uiso calc 1 . .
    F F2AB 0.9328(13) -0.0599(9) 0.0847(7) 0.110(6) Uani d 0.372(17) C 2
    C C25A 1.1581(5) 0.3072(3) 0.2020(2) 0.0601(12) Uani d 1 . .
    C C4B 0.3387(4) 0.6124(3) 0.2710(2) 0.0557(11) Uani d 1 . .
    C C10A 0.9385(5) 0.2638(3) 0.4945(2) 0.0671(13) Uani d 1 . .
    C C17A 1.2042(5) 0.4766(3) 0.4271(2) 0.0616(12) Uani d 1 . .
    C C18B 0.5010(5) 0.7575(3) 0.0781(2) 0.0624(12) Uani d 1 . .
    N N3A 1.2129(6) 0.5575(3) 0.4620(3) 0.0966(19) Uani d 1 . .
    F F12A 0.7437(6) 0.2984(4) 0.1512(3) 0.168(2) Uani d 1 . .
    C C3B 0.2158(4) 0.5671(3) 0.2678(2) 0.0561(11) Uani d 1 . .
    C C29A 0.5861(5) 0.0807(3) 0.1290(3) 0.0676(13) Uani d 1 . .
    C C5B 0.4388(5) 0.6021(3) 0.3008(3) 0.0687(14) Uani d 1 . .
    H H5B 0.422939 0.565993 0.316697 0.082 Uiso calc 1 . .
    C C34A 0.4632(5) 0.0690(3) 0.1429(3) 0.0699(14) Uani d 1 . .
    C C14B 0.7551(6) 0.5349(4) 0.1165(3) 0.0818(17) Uani d 1 . .
    F F1A 1.0823(7) 0.0484(4) 0.0981(3) 0.188(3) Uani d 1 . .
    C C25B 0.7455(4) 0.8849(3) 0.2883(2) 0.0571(11) Uani d 1 . .
    C C30B 0.8531(6) 0.8547(4) 0.4442(3) 0.0820(17) Uani d 1 . .
    H H30B 0.768261 0.844308 0.447195 0.098 Uiso calc 1 . .
    C C27A 0.9338(5) 0.2678(4) 0.1655(3) 0.0734(15) Uani d 1 . .
    C C19A 0.9731(5) 0.4373(3) 0.4035(2) 0.0647(13) Uani d 1 . .
    H H19A 0.965641 0.483856 0.433331 0.078 Uiso calc 1 . .
    C C26A 1.0534(5) 0.3025(4) 0.1643(3) 0.0758(16) Uani d 1 . .
    H H26A 1.067087 0.324692 0.136837 0.091 Uiso calc 1 . .
    C C20B 0.2997(5) 0.7495(3) 0.1199(2) 0.0605(12) Uani d 1 . .
    C C27B 0.5619(5) 0.8853(3) 0.3436(3) 0.0686(14) Uani d 1 . .
    C C26B 0.6804(5) 0.9158(3) 0.3394(3) 0.0698(14) Uani d 1 . .
    H H26B 0.720916 0.959462 0.372071 0.084 Uiso calc 1 . .
    C C33B 1.1119(6) 0.8869(4) 0.4340(3) 0.0860(18) Uani d 1 . .
    H H33B 1.196556 0.897808 0.430574 0.103 Uiso calc 1 . .
    N N1B 0.1805(5) 0.5142(3) 0.2923(3) 0.0854(15) Uani d 1 . .
    C C19B 0.3691(5) 0.7469(3) 0.0731(3) 0.0688(14) Uani d 1 . .
    H H19B 0.328507 0.737893 0.036018 0.083 Uiso calc 1 . .
    C C4A 0.7704(4) 0.0652(3) 0.2351(2) 0.0574(11) Uani d 1 . .
    C C3A 0.6486(4) 0.0286(3) 0.2447(2) 0.0582(12) Uani d 1 . .
    N N4A 1.3123(6) 0.3900(4) 0.1632(3) 0.0997(18) Uani d 1 . .
    C C7B 0.6554(6) 0.6232(4) 0.3431(3) 0.0810(18) Uani d 1 . .
    C C36A 0.3429(5) 0.1421(4) 0.2289(3) 0.0885(19) Uani d 1 . .
    H H36D 0.276676 0.139214 0.201342 0.133 Uiso calc 1 . .
    H H36E 0.359294 0.190963 0.262455 0.133 Uiso calc 1 . .
    H H36F 0.319454 0.103580 0.243693 0.133 Uiso calc 1 . .
    C C35A 0.5673(5) 0.1770(3) 0.2156(3) 0.0666(14) Uani d 1 . .
    C C21A 0.7519(6) 0.4216(4) 0.3717(3) 0.0838(18) Uani d 1 . .
    C C36B 1.1643(5) 0.8002(4) 0.2974(3) 0.091(2) Uani d 1 . .
    H H36A 1.206373 0.851605 0.307969 0.136 Uiso calc 1 . .
    H H36B 1.149268 0.773932 0.253944 0.136 Uiso calc 1 . .
    H H36C 1.214937 0.775642 0.312545 0.136 Uiso calc 1 . .
    C C6A 0.9483(5) 0.0536(3) 0.1751(3) 0.0687(14) Uani d 1 . .
    C C24B 0.8686(5) 0.9275(3) 0.2876(3) 0.0621(12) Uani d 1 . .
    C C5A 0.8308(5) 0.0250(3) 0.1843(2) 0.0659(14) Uani d 1 . .
    H H5A 0.789275 -0.022338 0.156203 0.079 Uiso calc 1 . .
    C C17B 0.5675(6) 0.7679(3) 0.0296(3) 0.0724(15) Uani d 1 . .
    C C22B 1.0668(6) 0.9590(5) 0.2541(4) 0.103(2) Uani d 1 . .
    H H22B 1.137304 0.957774 0.233238 0.124 Uiso calc 1 . .
    C C23B 1.0572(7) 1.0185(5) 0.3057(4) 0.109(3) Uani d 1 . .
    H H23B 1.120715 1.061329 0.321904 0.131 Uiso calc 1 . .
    C C7A 0.9960(6) 0.0092(5) 0.1129(4) 0.093(2) Uani d 1 . .
    C C21B 0.1628(6) 0.7478(4) 0.1095(3) 0.0826(18) Uani d 1 . .
    C C1B -0.0073(6) 0.5116(4) 0.2455(3) 0.090(2) Uani d 1 . .
    H H1B -0.091955 0.497384 0.233438 0.108 Uiso calc 1 . .
    F F12B 0.4659(8) 0.8759(4) 0.4272(3) 0.183(3) Uani d 1 . .
    C C31B 0.9372(8) 0.9018(4) 0.4950(3) 0.098(2) Uani d 1 . .
    H H31B 0.907970 0.923042 0.532864 0.117 Uiso calc 1 . .
    C C15A 1.4191(7) 0.5431(4) 0.4589(4) 0.098(2) Uani d 1 . .
    H H15A 1.504818 0.557759 0.467270 0.118 Uiso calc 1 . .
    C C22A 1.5008(6) 0.4025(4) 0.2139(3) 0.093(2) Uani d 1 . .
    H H22A 1.585440 0.419019 0.225868 0.112 Uiso calc 1 . .
    C C16A 1.3468(7) 0.5895(4) 0.4772(4) 0.099(2) Uani d 1 . .
    H H16A 1.377127 0.641109 0.499196 0.118 Uiso calc 1 . .
    F F3A 1.0667(7) -0.0332(5) 0.1208(3) 0.187(3) Uani d 1 . .
    C C33A 0.3795(6) 0.0031(4) 0.1087(3) 0.0894(19) Uani d 1 . .
    H H33A 0.297934 -0.005385 0.117875 0.107 Uiso calc 1 . .
    C C28B 0.5080(7) 0.9233(5) 0.4040(4) 0.108(3) Uani d 1 . .
    C C2B 0.0502(6) 0.4834(4) 0.2772(3) 0.0876(19) Uani d 1 . .
    H H2B 0.008803 0.446255 0.288707 0.105 Uiso calc 1 . .
    C C30A 0.6271(6) 0.0289(5) 0.0796(3) 0.090(2) Uani d 1 . .
    H H30A 0.707705 0.037819 0.069289 0.109 Uiso calc 1 . .
    C C9A 0.8822(8) 0.3062(5) 0.5927(4) 0.103(2) Uani d 1 . .
    H H9A 0.891527 0.330723 0.634949 0.124 Uiso calc 1 . .
    C C2A 0.4601(6) -0.0515(4) 0.2364(4) 0.089(2) Uani d 1 . .
    H H2A 0.394852 -0.093447 0.221192 0.107 Uiso calc 1 . .
    C C8A 0.7760(8) 0.2726(5) 0.5631(4) 0.105(2) Uani d 1 . .
    H H8A 0.702999 0.268986 0.581573 0.126 Uiso calc 1 . .
    C C9B 0.1616(8) 0.3787(5) 0.0056(4) 0.112(3) Uani d 1 . .
    H H9B 0.124564 0.328493 -0.018356 0.134 Uiso calc 1 . .
    C C32B 1.0626(8) 0.9171(4) 0.4895(4) 0.102(2) Uani d 1 . .
    H H32B 1.116098 0.948625 0.524102 0.122 Uiso calc 1 . .
    C C28A 0.8333(8) 0.2683(6) 0.1204(5) 0.113(3) Uani d 1 . .
    C C8B 0.0918(8) 0.4290(5) 0.0290(4) 0.111(3) Uani d 1 . .
    H H8B 0.005704 0.416605 0.022696 0.133 Uiso calc 1 . .
    C C16B 0.6234(10) 0.7777(5) -0.0603(4) 0.122(3) Uani d 1 . .
    H H16B 0.619349 0.776135 -0.099253 0.146 Uiso calc 1 . .
    C C1A 0.4548(6) 0.0097(4) 0.2884(4) 0.090(2) Uani d 1 . .
    H H1A 0.386990 0.013232 0.311242 0.108 Uiso calc 1 . .
    C C31A 0.5419(8) -0.0377(5) 0.0454(3) 0.106(2) Uani d 1 . .
    H H31A 0.566820 -0.074653 0.011940 0.128 Uiso calc 1 . .
    C C23A 1.4433(7) 0.4179(5) 0.1731(4) 0.101(2) Uani d 1 . .
    H H23A 1.485172 0.444757 0.152665 0.122 Uiso calc 1 . .
    C C32A 0.4230(8) -0.0503(5) 0.0596(4) 0.108(2) Uani d 1 . .
    H H32A 0.369305 -0.095791 0.035894 0.130 Uiso calc 1 . .
    C C15B 0.7321(10) 0.8030(6) -0.0242(4) 0.125(3) Uani d 1 . .
    H H15B 0.807272 0.818666 -0.036936 0.150 Uiso calc 1 . .
    F F2AA 0.9169(7) -0.0177(6) 0.0666(3) 0.110(4) Uani d 0.628(17) C 1
    F F2 0.5666(17) 0.9970(9) 0.4361(8) 0.095(6) Uani d 0.37(3) B 1
    F F8BA 0.1224(13) 0.7464(7) 0.0584(6) 0.093(3) Uani d 0.5 A 1
    F F3 0.8822(13) 0.2848(8) 0.0749(5) 0.122(4) Uani d 0.5 D 2
    F F4 0.8672(11) 0.3240(7) 0.1013(6) 0.106(3) Uani d 0.5 D 1
loop_
    _atom_site_aniso_label
    _atom_site_aniso_U_11
    _atom_site_aniso_U_22
    _atom_site_aniso_U_33
    _atom_site_aniso_U_12
    _atom_site_aniso_U_13
    _atom_site_aniso_U_23
    Ce1A 0.03851(14) 0.05367(15) 0.05173(16) 0.00509(10) -0.00116(10)
                                                                     0.02051(12)
    Ce1B 0.04195(15) 0.05040(15) 0.06459(18) 0.00317(10) -0.00931(11)
                                                                     0.02377(13)
    S1B 0.0556(8) 0.1049(12) 0.1013(12) 0.0038(8) -0.0095(8) 0.0655(10)
    S4A 0.0593(8) 0.1244(14) 0.1071(13) 0.0003(9) -0.0040(8) 0.0754(12)
    S3A 0.0656(9) 0.0878(11) 0.1174(15) 0.0014(8) -0.0150(9) 0.0319(10)
    S1A 0.0675(9) 0.0784(10) 0.1134(14) 0.0076(8) 0.0178(9) 0.0337(10)
    S2A 0.0808(12) 0.1260(16) 0.1118(15) 0.0325(11) 0.0357(11) 0.0548(13)
    S2B 0.0817(12) 0.1186(16) 0.1196(16) 0.0036(11) -0.0058(11) 0.0139(13)
    S3B 0.0982(14) 0.1175(15) 0.1189(16) 0.0210(12) 0.0284(12) 0.0394(13)
    N4B 0.0230(13) 0.0241(12) 0.0410(16) -0.0126(10) -0.0083(11) 0.0038(11)
    S4B 0.1085(17) 0.135(2) 0.206(3) 0.0196(15) 0.0231(18) 0.080(2)
    O4A 0.0474(17) 0.0620(19) 0.0558(19) 0.0146(14) 0.0017(14) 0.0205(16)
    O2B 0.0447(17) 0.075(2) 0.077(2) 0.0075(16) -0.0080(16) 0.040(2)
    O6A 0.0524(19) 0.060(2) 0.069(2) 0.0102(15) -0.0088(16) 0.0186(17)
    O4B 0.0536(19) 0.062(2) 0.072(2) 0.0092(16) -0.0092(17) 0.0207(18)
    O7B 0.0455(17) 0.0557(19) 0.069(2) 0.0000(14) -0.0069(15) 0.0182(16)
    O3A 0.0470(18) 0.087(2) 0.057(2) 0.0092(17) 0.0054(15) 0.0286(18)
    O6B 0.0511(18) 0.065(2) 0.060(2) 0.0142(15) -0.0032(15) 0.0243(16)
    O2A 0.0466(17) 0.0523(18) 0.065(2) 0.0038(14) 0.0007(15) 0.0133(15)
    O8B 0.0506(19) 0.070(2) 0.069(2) 0.0020(16) -0.0003(17) 0.0208(18)
    O1A 0.0474(19) 0.074(2) 0.065(2) 0.0096(17) 0.0021(16) 0.0090(18)
    O7A 0.051(2) 0.102(3) 0.083(3) 0.0041(19) -0.0001(18) 0.061(2)
    O8A 0.0452(18) 0.095(3) 0.065(2) 0.0104(17) -0.0010(16) 0.041(2)
    O5B 0.0531(19) 0.076(2) 0.066(2) 0.0065(17) -0.0042(17) 0.0290(19)
    F6A 0.057(2) 0.168(4) 0.125(3) 0.003(2) 0.010(2) 0.059(3)
    N2B 0.064(3) 0.056(2) 0.054(2) -0.0248(19) -0.0245(19) 0.0182(19)
    O1B 0.051(2) 0.082(3) 0.105(3) 0.0006(17) -0.0116(19) 0.060(2)
    N6B 0.049(2) 0.073(3) 0.079(3) 0.010(2) -0.006(2) 0.031(2)
    F5A 0.072(2) 0.200(5) 0.087(3) 0.033(3) -0.022(2) 0.029(3)
    F1B 0.079(2) 0.157(4) 0.146(4) 0.064(3) 0.017(2) 0.082(3)
    F8A 0.096(3) 0.090(3) 0.117(3) 0.044(2) -0.011(2) 0.003(2)
    F4B 0.063(2) 0.144(4) 0.138(4) 0.023(2) 0.014(2) 0.020(3)
    O3B 0.059(2) 0.052(2) 0.097(3) 0.0029(16) -0.022(2) 0.0107(19)
    F3B 0.105(3) 0.146(4) 0.090(3) 0.018(3) -0.033(2) 0.051(3)
    O5A 0.053(2) 0.053(2) 0.100(3) 0.0057(16) -0.0125(19) 0.017(2)
    F7A 0.137(4) 0.145(4) 0.112(3) 0.077(3) -0.026(3) 0.040(3)
    F5B 0.090(3) 0.119(3) 0.122(3) 0.048(2) -0.001(2) -0.004(3)
    F9A 0.067(2) 0.121(3) 0.133(4) 0.025(2) 0.014(2) 0.012(3)
    N5B 0.043(2) 0.080(3) 0.083(3) 0.008(2) -0.010(2) 0.040(3)
    F6B 0.141(4) 0.176(4) 0.131(4) 0.087(3) 0.001(3) 0.076(3)
    F2B 0.094(3) 0.150(4) 0.185(4) 0.022(3) -0.016(3) 0.125(4)
    F4A 0.097(3) 0.126(4) 0.163(4) 0.061(3) -0.007(3) 0.041(3)
    N6A 0.044(2) 0.080(3) 0.088(3) 0.014(2) 0.005(2) 0.031(3)
    N5A 0.035(2) 0.095(3) 0.079(3) 0.008(2) -0.004(2) 0.041(3)
    C13A 0.047(2) 0.050(2) 0.056(3) 0.0083(19) -0.006(2) 0.017(2)
    F8BB 0.071(5) 0.125(8) 0.092(6) 0.011(6) -0.022(4) 0.027(6)
    N3B 0.094(4) 0.098(4) 0.043(2) 0.037(3) 0.019(2) 0.023(2)
    N1A 0.043(2) 0.073(3) 0.099(3) 0.0068(19) -0.007(2) 0.045(3)
    F7B 0.065(2) 0.181(5) 0.148(4) -0.005(3) 0.002(3) 0.079(4)
    F10B 0.111(4) 0.168(5) 0.126(4) 0.050(3) 0.043(3) 0.023(3)
    N7B 0.049(2) 0.083(3) 0.087(3) 0.007(2) -0.010(2) 0.026(3)
    N2A 0.117(4) 0.114(4) 0.060(3) 0.066(4) 0.023(3) 0.036(3)
    F9B 0.098(3) 0.152(4) 0.179(5) 0.074(3) -0.008(3) 0.022(4)
    F10A 0.125(4) 0.196(5) 0.113(4) -0.021(4) -0.056(3) 0.068(4)
    C6B 0.048(3) 0.067(3) 0.068(3) 0.018(2) -0.002(2) 0.030(3)
    C34B 0.055(3) 0.064(3) 0.085(4) 0.010(2) -0.006(3) 0.030(3)
    C10B 0.059(3) 0.060(3) 0.058(3) 0.003(2) -0.004(2) 0.021(2)
    N7A 0.052(3) 0.078(3) 0.100(4) 0.011(2) -0.008(3) 0.019(3)
    C24A 0.058(3) 0.062(3) 0.061(3) 0.006(2) 0.005(2) 0.030(2)
    C11A 0.060(3) 0.061(3) 0.051(3) 0.011(2) 0.005(2) 0.024(2)
    C20A 0.057(3) 0.061(3) 0.058(3) 0.015(2) 0.000(2) 0.026(2)
    C13B 0.058(3) 0.069(3) 0.057(3) 0.011(2) 0.004(2) 0.030(2)
    C11B 0.061(3) 0.053(3) 0.054(3) 0.003(2) -0.005(2) 0.025(2)
    C12B 0.055(3) 0.062(3) 0.062(3) 0.006(2) 0.002(2) 0.023(2)
    C18A 0.059(3) 0.055(3) 0.060(3) 0.003(2) -0.007(2) 0.027(2)
    F1 0.098(5) 0.154(9) 0.077(5) 0.011(5) -0.004(4) 0.010(5)
    C35B 0.044(3) 0.065(3) 0.079(4) 0.009(2) -0.010(2) 0.029(3)
    C29B 0.058(3) 0.070(3) 0.081(4) 0.013(3) -0.006(3) 0.034(3)
    C14A 0.057(3) 0.096(5) 0.071(4) 0.016(3) -0.003(3) 0.018(3)
    C12A 0.056(3) 0.073(3) 0.056(3) 0.010(2) -0.005(2) 0.023(2)
    F2AB 0.100(6) 0.096(7) 0.101(6) 0.013(4) 0.022(4) 0.011(4)
    C25A 0.060(3) 0.065(3) 0.057(3) 0.012(2) 0.006(2) 0.027(2)
    C4B 0.050(3) 0.060(3) 0.061(3) 0.013(2) 0.000(2) 0.029(2)
    C10A 0.074(3) 0.076(3) 0.058(3) 0.030(3) 0.017(3) 0.028(3)
    C17A 0.064(3) 0.053(3) 0.063(3) 0.000(2) -0.012(2) 0.025(2)
    C18B 0.062(3) 0.053(3) 0.063(3) 0.011(2) 0.001(2) 0.016(2)
    N3A 0.103(4) 0.068(3) 0.097(4) -0.024(3) -0.033(3) 0.031(3)
    F12A 0.118(4) 0.228(6) 0.195(5) 0.067(4) -0.016(4) 0.112(5)
    C3B 0.053(3) 0.064(3) 0.058(3) 0.016(2) 0.005(2) 0.030(2)
    C29A 0.054(3) 0.086(4) 0.068(3) 0.019(3) -0.004(2) 0.035(3)
    C5B 0.057(3) 0.077(3) 0.085(4) 0.013(3) 0.000(3) 0.047(3)
    C34A 0.051(3) 0.080(4) 0.078(4) 0.015(3) -0.009(3) 0.032(3)
    C14B 0.065(4) 0.097(5) 0.080(4) 0.028(3) 0.003(3) 0.027(4)
    F1A 0.201(6) 0.191(6) 0.125(4) 0.016(5) 0.084(4) 0.027(4)
    C25B 0.047(2) 0.057(3) 0.066(3) 0.004(2) -0.009(2) 0.028(2)
    C30B 0.077(4) 0.082(4) 0.093(5) 0.026(3) 0.009(3) 0.037(4)
    C27A 0.062(3) 0.097(4) 0.067(3) 0.008(3) -0.006(3) 0.045(3)
    C19A 0.063(3) 0.059(3) 0.064(3) 0.011(2) -0.004(2) 0.018(2)
    C26A 0.060(3) 0.098(4) 0.082(4) -0.001(3) -0.007(3) 0.058(4)
    C20B 0.050(3) 0.057(3) 0.068(3) 0.011(2) -0.008(2) 0.019(2)
    C27B 0.060(3) 0.072(3) 0.063(3) 0.006(3) 0.000(2) 0.020(3)
    C26B 0.052(3) 0.068(3) 0.068(3) -0.001(2) -0.007(2) 0.014(3)
    C33B 0.063(4) 0.083(4) 0.099(5) 0.003(3) -0.014(3) 0.029(4)
    N1B 0.068(3) 0.097(4) 0.099(4) 0.010(3) 0.012(3) 0.052(3)
    C19B 0.054(3) 0.087(4) 0.060(3) 0.014(3) -0.009(2) 0.025(3)
    C4A 0.047(2) 0.055(3) 0.063(3) 0.008(2) -0.008(2) 0.019(2)
    C3A 0.047(2) 0.051(2) 0.073(3) 0.005(2) -0.006(2) 0.024(2)
    N4A 0.084(4) 0.104(4) 0.120(5) -0.004(3) 0.006(3) 0.066(4)
    C7B 0.062(3) 0.098(5) 0.108(5) 0.020(3) -0.003(3) 0.067(4)
    C36A 0.050(3) 0.095(5) 0.116(5) 0.019(3) 0.019(3) 0.038(4)
    C35A 0.040(2) 0.073(3) 0.083(4) 0.012(2) -0.006(2) 0.029(3)
    C21A 0.073(4) 0.082(4) 0.082(4) 0.029(3) -0.008(3) 0.014(3)
    C36B 0.044(3) 0.105(5) 0.106(5) 0.004(3) -0.005(3) 0.032(4)
    C6A 0.052(3) 0.076(3) 0.062(3) 0.020(3) -0.005(2) 0.009(3)
    C24B 0.045(3) 0.060(3) 0.078(3) 0.005(2) -0.006(2) 0.028(3)
    C5A 0.047(3) 0.061(3) 0.068(3) 0.009(2) -0.006(2) 0.006(2)
    C17B 0.073(4) 0.073(3) 0.063(3) 0.022(3) 0.012(3) 0.017(3)
    C22B 0.056(4) 0.101(5) 0.160(8) 0.007(4) 0.014(4) 0.067(6)
    C23B 0.087(5) 0.082(5) 0.140(7) -0.023(4) -0.035(5) 0.047(5)
    C7A 0.064(3) 0.096(4) 0.094(4) 0.020(3) 0.009(3) 0.011(3)
    C21B 0.056(3) 0.106(5) 0.079(4) 0.016(3) -0.005(3) 0.031(4)
    C1B 0.055(3) 0.124(6) 0.098(5) -0.003(3) -0.001(3) 0.064(4)
    F12B 0.229(6) 0.201(6) 0.124(4) 0.031(5) 0.076(4) 0.077(4)
    C31B 0.104(6) 0.098(5) 0.081(5) 0.027(4) -0.005(4) 0.024(4)
    C15A 0.081(5) 0.093(5) 0.114(6) -0.019(4) -0.027(4) 0.051(4)
    C22A 0.063(4) 0.106(5) 0.111(5) -0.008(3) 0.003(4) 0.056(4)
    C16A 0.089(5) 0.061(4) 0.129(6) -0.010(3) -0.035(4) 0.035(4)
    F3A 0.184(4) 0.191(4) 0.185(4) 0.091(4) 0.058(4) 0.055(3)
    C33A 0.069(4) 0.090(5) 0.101(5) 0.012(3) -0.014(3) 0.033(4)
    C28B 0.074(5) 0.121(6) 0.083(5) -0.006(4) 0.013(4) 0.006(4)
    C2B 0.075(4) 0.104(5) 0.097(5) 0.001(4) 0.011(4) 0.063(4)
    C30A 0.074(4) 0.130(6) 0.077(4) 0.037(4) 0.004(3) 0.046(4)
    C9A 0.119(4) 0.111(4) 0.087(4) 0.044(3) 0.025(3) 0.040(3)
    C2A 0.059(3) 0.073(4) 0.136(6) -0.008(3) -0.012(4) 0.053(4)
    C8A 0.107(4) 0.113(4) 0.107(4) 0.040(3) 0.047(3) 0.049(3)
    C9B 0.091(5) 0.078(5) 0.131(7) -0.016(4) -0.039(5) 0.022(5)
    C32B 0.094(5) 0.084(5) 0.102(6) 0.008(4) -0.021(4) 0.019(4)
    C28A 0.077(5) 0.166(9) 0.124(7) 0.012(5) -0.006(5) 0.095(7)
    C8B 0.078(5) 0.097(5) 0.126(7) -0.012(4) -0.014(4) 0.027(5)
    C16B 0.165(9) 0.124(7) 0.073(5) 0.045(7) 0.034(6) 0.030(5)
    C1A 0.065(4) 0.082(4) 0.127(6) 0.007(3) 0.020(4) 0.050(4)
    C31A 0.112(6) 0.119(6) 0.077(5) 0.046(5) -0.011(4) 0.021(4)
    C23A 0.082(4) 0.120(6) 0.119(6) -0.021(4) -0.003(4) 0.085(5)
    C32A 0.104(6) 0.095(5) 0.101(6) 0.013(4) -0.025(5) 0.019(4)
    C15B 0.141(8) 0.133(7) 0.102(6) 0.038(6) 0.071(6) 0.045(6)
    F2AA 0.091(4) 0.140(5) 0.073(4) 0.032(3) 0.003(3) 0.014(3)
    F2 0.091(7) 0.087(7) 0.087(7) 0.010(4) 0.018(4) 0.020(4)
    F8BA 0.073(5) 0.130(8) 0.089(6) 0.032(6) -0.016(4) 0.053(6)
    F3 0.124(7) 0.156(8) 0.101(7) 0.005(6) -0.021(5) 0.079(6)
    F4 0.099(6) 0.124(7) 0.119(7) 0.017(5) -0.020(5) 0.078(6)
_geom_special_details
;
 All esds (except the esd in the dihedral angle between two l.s. planes)
 are estimated using the full covariance matrix.  The cell esds are taken
 into account individually in the estimation of esds in distances, angles
 and torsion angles; correlations between esds in cell parameters are only
 used when they are defined by crystal symmetry.  An approximate (isotropic)
 treatment of cell esds is used for estimating esds involving l.s. planes.
;
loop_
    _geom_bond_atom_site_label_1
    _geom_bond_atom_site_label_2
    _geom_bond_site_symmetry_2
    _geom_bond_distance
    _geom_bond_publ_flag
    Ce1A O2A . 2.405(3) y
    Ce1A O7A . 2.436(3) y
    Ce1A O5A . 2.443(4) y
    Ce1A O3A . 2.443(3) y
    Ce1A O1A . 2.457(4) y
    Ce1A O4A . 2.467(3) y
    Ce1A O6A . 2.516(4) y
    Ce1A O8A . 2.580(3) y
    Ce1B O7B . 2.434(3) y
    Ce1B O3B . 2.444(4) y
    Ce1B O6B . 2.453(3) y
    Ce1B O1B . 2.453(4) y
    Ce1B O8B . 2.460(4) y
    Ce1B O5B . 2.476(4) y
    Ce1B O4B . 2.524(4) y
    Ce1B O2B . 2.543(3) y
    S1B C1B . 1.702(6) ?
    S1B C3B . 1.716(5) ?
    S4A C22A . 1.694(6) ?
    S4A C24A . 1.705(5) ?
    S3A C17A . 1.696(6) ?
    S3A C15A . 1.715(7) ?
    S1A C1A . 1.663(6) ?
    S1A C3A . 1.691(6) ?
    S2A C10A . 1.705(6) ?
    S2A C8A . 1.735(8) ?
    S2B C8B . 1.661(8) ?
    S2B C10B . 1.689(6) ?
    S3B C15B . 1.608(9) ?
    S3B C17B . 1.673(6) ?
    N4B C23B . 1.567(9) ?
    N4B C24B . 1.641(6) ?
    S4B C22B . 1.593(7) ?
    S4B C24B . 1.622(6) ?
    O4A C13A . 1.248(6) ?
    O2B C6B . 1.258(6) ?
    O6A C20A . 1.270(6) ?
    O4B C13B . 1.269(6) ?
    O7B C25B . 1.260(6) ?
    O3A C11A . 1.260(6) ?
    O6B C20B . 1.272(6) ?
    O2A C4A . 1.252(6) ?
    O8B C27B . 1.263(6) ?
    O1A C6A . 1.260(6) ?
    O7A C25A . 1.248(6) ?
    O8A C27A . 1.253(6) ?
    O5B C18B . 1.256(6) ?
    F6A C14A . 1.316(8) ?
    N2B C9B . 1.544(9) ?
    N2B C10B . 1.596(7) ?
    O1B C4B . 1.259(6) ?
    N6B C35B . 1.350(6) ?
    N6B C34B . 1.381(7) ?
    N6B C36B . 1.469(7) ?
    F5A C14A . 1.324(7) ?
    F1B C7B . 1.314(8) ?
    F8A C21A . 1.337(7) ?
    F4B C14B . 1.322(8) ?
    O3B C11B . 1.233(6) ?
    F3B C7B . 1.351(8) ?
    O5A C18A . 1.242(6) ?
    F7A C21A . 1.325(8) ?
    F5B C14B . 1.328(8) ?
    F9A C21A . 1.324(8) ?
    N5B C35B . 1.320(7) ?
    N5B C29B . 1.395(7) ?
    N5B H5BA . 0.8600 ?
    F6B C14B . 1.310(8) ?
    F2B C7B . 1.325(7) ?
    F4A C14A . 1.310(8) ?
    N6A C35A . 1.346(7) ?
    N6A C34A . 1.400(8) ?
    N6A C36A . 1.466(7) ?
    N5A C35A . 1.336(7) ?
    N5A C29A . 1.388(7) ?
    N5A H5AA . 0.8600 ?
    C13A C12A . 1.372(7) ?
    C13A C14A . 1.542(7) ?
    F8BB C21B . 1.340(15) ?
    N3B C16B . 1.484(10) ?
    N3B C17B . 1.542(7) ?
    N1A C2A . 1.463(8) ?
    N1A C3A . 1.503(6) ?
    F7B C21B . 1.328(8) ?
    F10B C28B . 1.313(10) ?
    N7B C35B . 1.330(7) ?
    N7B H7BA . 0.8600 ?
    N7B H7BB . 0.8600 ?
    N2A C9A . 1.410(9) ?
    N2A C10A . 1.447(8) ?
    F9B C21B . 1.300(8) ?
    F10A C28A . 1.288(11) ?
    C6B C5B . 1.377(7) ?
    C6B C7B . 1.529(7) ?
    C34B C33B . 1.376(8) ?
    C34B C29B . 1.390(8) ?
    C10B C11B . 1.477(7) ?
    N7A C35A . 1.305(7) ?
    N7A H7AA . 0.8600 ?
    N7A H7AB . 0.8600 ?
    C24A N4A . 1.419(7) ?
    C24A C25A . 1.442(7) ?
    C11A C12A . 1.418(7) ?
    C11A C10A . 1.461(7) ?
    C20A C19A . 1.364(7) ?
    C20A C21A . 1.526(8) ?
    C13B C12B . 1.356(7) ?
    C13B C14B . 1.516(8) ?
    C11B C12B . 1.421(7) ?
    C12B H12B . 0.9300 ?
    C18A C19A . 1.426(7) ?
    C18A C17A . 1.459(7) ?
    F1 C28B . 1.301(11) ?
    C29B C30B . 1.369(9) ?
    C12A H12A . 0.9300 ?
    F2AB C7A . 1.302(14) ?
    F2AB F3A . 1.591(17) ?
    C25A C26A . 1.429(7) ?
    C4B C5B . 1.401(7) ?
    C4B C3B . 1.462(7) ?
    C17A N3A . 1.459(7) ?
    C18B C19B . 1.427(7) ?
    C18B C17B . 1.453(8) ?
    N3A C16A . 1.471(9) ?
    F12A C28A . 1.328(11) ?
    C3B N1B . 1.395(7) ?
    C29A C30A . 1.370(9) ?
    C29A C34A . 1.399(7) ?
    C5B H5B . 0.9300 ?
    C34A C33A . 1.377(8) ?
    F1A C7A . 1.260(9) ?
    C25B C26B . 1.410(8) ?
    C25B C24B . 1.462(7) ?
    C30B C31B . 1.400(9) ?
    C30B H30B . 0.9300 ?
    C27A C26A . 1.375(8) ?
    C27A C28A . 1.548(9) ?
    C19A H19A . 0.9300 ?
    C26A H26A . 0.9300 ?
    C20B C19B . 1.362(8) ?
    C20B C21B . 1.519(8) ?
    C27B C26B . 1.356(7) ?
    C27B C28B . 1.532(9) ?
    C26B H26B . 0.9300 ?
    C33B C32B . 1.394(10) ?
    C33B H33B . 0.9300 ?
    N1B C2B . 1.432(8) ?
    C19B H19B . 0.9300 ?
    C4A C5A . 1.418(7) ?
    C4A C3A . 1.469(7) ?
    N4A C23A . 1.427(9) ?
    C36A H36D . 0.9600 ?
    C36A H36E . 0.9600 ?
    C36A H36F . 0.9600 ?
    C36B H36A . 0.9600 ?
    C36B H36B . 0.9600 ?
    C36B H36C . 0.9600 ?
    C6A C5A . 1.371(7) ?
    C6A C7A . 1.560(9) ?
    C5A H5A . 0.9300 ?
    C22B C23B . 1.346(11) ?
    C22B H22B . 0.9300 ?
    C23B H23B . 0.9300 ?
    C7A F2AA . 1.272(10) ?
    C7A F3A . 1.308(10) ?
    C21B F8BA . 1.296(14) ?
    C1B C2B . 1.327(9) ?
    C1B H1B . 0.9300 ?
    F12B C28B . 1.293(11) ?
    C31B C32B . 1.379(10) ?
    C31B H31B . 0.9300 ?
    C15A C16A . 1.274(11) ?
    C15A H15A . 0.9300 ?
    C22A C23A . 1.327(10) ?
    C22A H22A . 0.9300 ?
    C16A H16A . 0.9300 ?
    C33A C32A . 1.392(11) ?
    C33A H33A . 0.9300 ?
    C28B F2 . 1.366(15) ?
    C2B H2B . 0.9300 ?
    C30A C31A . 1.393(11) ?
    C30A H30A . 0.9300 ?
    C9A C8A . 1.278(11) ?
    C9A H9A . 0.9300 ?
    C2A C1A . 1.358(10) ?
    C2A H2A . 0.9300 ?
    C8A H8A . 0.9300 ?
    C9B C8B . 1.320(11) ?
    C9B H9B . 0.9300 ?
    C32B H32B . 0.9300 ?
    C28A F4 . 1.351(14) ?
    C28A F3 . 1.359(15) ?
    C8B H8B . 0.9300 ?
    C16B C15B . 1.358(13) ?
    C16B H16B . 0.9300 ?
    C1A H1A . 0.9300 ?
    C31A C32A . 1.362(11) ?
    C31A H31A . 0.9300 ?
    C23A H23A . 0.9300 ?
    C32A H32A . 0.9300 ?
    C15B H15B . 0.9300 ?
loop_
    _geom_contact_atom_site_label_1
    _geom_contact_atom_site_label_2
    _geom_contact_distance
    _geom_contact_site_symmetry_1
    _geom_contact_site_symmetry_2
    _geom_contact_publ_flag
    Cg2 Cg10 3.668(4) . 1_555 yes
    Cg3 Cg13 3.772(5) . 2_766 yes
    Cg9 Cg12 3.999(4) . 1_555 yes
    Cg10 Cg2 3.668(4) . 1_555 yes
loop_
    _geom_angle_atom_site_label_1
    _geom_angle_atom_site_label_2
    _geom_angle_atom_site_label_3
    _geom_angle_site_symmetry_1
    _geom_angle_site_symmetry_3
    _geom_angle
    _geom_angle_publ_flag
    O2A Ce1A O7A . . 139.60(13) ?
    O2A Ce1A O5A . . 145.78(13) ?
    O7A Ce1A O5A . . 72.68(15) ?
    O2A Ce1A O3A . . 72.92(12) ?
    O7A Ce1A O3A . . 146.30(12) ?
    O5A Ce1A O3A . . 78.70(14) ?
    O1A Ce1A O2A . . 70.26(11) y
    O7A Ce1A O1A . . 77.21(14) ?
    O5A Ce1A O1A . . 142.46(12) ?
    O3A Ce1A O1A . . 119.21(14) ?
    O2A Ce1A O4A . . 112.75(12) ?
    O7A Ce1A O4A . . 85.24(12) ?
    O5A Ce1A O4A . . 73.31(12) ?
    O3A Ce1A O4A . . 69.57(11) y
    O1A Ce1A O4A . . 82.43(12) ?
    O2A Ce1A O6A . . 86.93(11) ?
    O7A Ce1A O6A . . 106.36(13) ?
    O5A Ce1A O6A . . 68.84(12) y
    O3A Ce1A O6A . . 78.67(12) ?
    O1A Ce1A O6A . . 142.87(12) ?
    O4A Ce1A O6A . . 134.33(11) ?
    O2A Ce1A O8A . . 80.20(12) ?
    O7A Ce1A O8A . . 68.99(11) y
    O5A Ce1A O8A . . 112.29(13) ?
    O3A Ce1A O8A . . 140.54(11) ?
    O1A Ce1A O8A . . 75.95(13) ?
    O4A Ce1A O8A . . 149.28(11) ?
    O6A Ce1A O8A . . 71.45(12) ?
    O7B Ce1B O3B . . 144.05(14) ?
    O7B Ce1B O6B . . 117.73(12) ?
    O3B Ce1B O6B . . 73.70(12) ?
    O7B Ce1B O1B . . 141.02(13) ?
    O3B Ce1B O1B . . 71.90(15) ?
    O6B Ce1B O1B . . 80.03(12) ?
    O7B Ce1B O8B . . 70.40(12) y
    O3B Ce1B O8B . . 144.61(13) ?
    O6B Ce1B O8B . . 81.63(12) ?
    O1B Ce1B O8B . . 79.25(13) ?
    O7B Ce1B O5B . . 74.43(12) ?
    O3B Ce1B O5B . . 79.07(14) ?
    O5B Ce1B O6B . . 69.86(12) y
    O1B Ce1B O5B . . 142.90(12) ?
    O8B Ce1B O5B . . 115.84(13) ?
    O7B Ce1B O4B . . 83.49(11) ?
    O3B Ce1B O4B . . 68.95(12) y
    O6B Ce1B O4B . . 136.58(11) ?
    O1B Ce1B O4B . . 107.72(13) ?
    O8B Ce1B O4B . . 141.47(12) ?
    O5B Ce1B O4B . . 81.89(13) ?
    O7B Ce1B O2B . . 80.22(12) ?
    O3B Ce1B O2B . . 110.36(13) ?
    O6B Ce1B O2B . . 145.01(12) ?
    O1B Ce1B O2B . . 69.23(11) y
    O8B Ce1B O2B . . 76.70(13) ?
    O5B Ce1B O2B . . 144.79(12) ?
    O4B Ce1B O2B . . 71.19(12) ?
    C1B S1B C3B . . 91.8(3) ?
    C22A S4A C24A . . 91.9(3) ?
    C17A S3A C15A . . 90.9(4) ?
    C1A S1A C3A . . 92.7(3) ?
    C10A S2A C8A . . 90.2(4) ?
    C8B S2B C10B . . 92.2(4) ?
    C15B S3B C17B . . 94.1(5) ?
    C23B N4B C24B . . 96.1(4) ?
    C22B S4B C24B . . 96.5(4) ?
    C13A O4A Ce1A . . 129.0(3) ?
    C6B O2B Ce1B . . 130.5(3) ?
    C20A O6A Ce1A . . 132.9(3) ?
    C13B O4B Ce1B . . 132.3(3) ?
    C25B O7B Ce1B . . 138.3(3) ?
    C11A O3A Ce1A . . 133.6(3) ?
    C20B O6B Ce1B . . 129.4(3) ?
    C4A O2A Ce1A . . 139.7(3) ?
    C27B O8B Ce1B . . 132.9(4) ?
    C6A O1A Ce1A . . 132.0(3) ?
    C25A O7A Ce1A . . 139.6(3) ?
    C27A O8A Ce1A . . 131.2(3) ?
    C18B O5B Ce1B . . 134.3(3) ?
    C9B N2B C10B . . 95.6(5) ?
    C4B O1B Ce1B . . 137.2(3) ?
    C35B N6B C34B . . 108.6(5) ?
    C35B N6B C36B . . 125.3(5) ?
    C34B N6B C36B . . 126.1(5) ?
    C11B O3B Ce1B . . 140.1(3) ?
    C18A O5A Ce1A . . 141.8(3) ?
    C35B N5B C29B . . 109.6(4) ?
    C35B N5B H5BA . . 125.2 ?
    C29B N5B H5BA . . 125.2 ?
    C35A N6A C34A . . 108.5(5) ?
    C35A N6A C36A . . 125.7(5) ?
    C34A N6A C36A . . 125.8(5) ?
    C35A N5A C29A . . 109.9(4) ?
    C35A N5A H5AA . . 125.0 ?
    C29A N5A H5AA . . 125.0 ?
    O4A C13A C12A . . 129.8(5) ?
    O4A C13A C14A . . 112.8(4) ?
    C12A C13A C14A . . 117.2(5) ?
    C16B N3B C17B . . 100.9(6) ?
    C2A N1A C3A . . 102.8(5) ?
    C35B N7B H7BA . . 120.0 ?
    C35B N7B H7BB . . 120.0 ?
    H7BA N7B H7BB . . 120.0 ?
    C9A N2A C10A . . 108.0(6) ?
    O2B C6B C5B . . 129.0(5) ?
    O2B C6B C7B . . 114.0(4) ?
    C5B C6B C7B . . 117.0(5) ?
    C33B C34B N6B . . 131.5(6) ?
    C33B C34B C29B . . 121.5(6) ?
    N6B C34B C29B . . 107.0(5) ?
    C11B C10B N2B . . 124.8(5) ?
    C11B C10B S2B . . 118.2(4) ?
    N2B C10B S2B . . 117.0(3) ?
    C35A N7A H7AA . . 120.0 ?
    C35A N7A H7AB . . 120.0 ?
    H7AA N7A H7AB . . 120.0 ?
    N4A C24A C25A . . 129.2(5) ?
    N4A C24A S4A . . 111.9(4) ?
    C25A C24A S4A . . 118.9(4) ?
    O3A C11A C12A . . 123.2(5) ?
    O3A C11A C10A . . 118.0(5) ?
    C12A C11A C10A . . 118.7(5) ?
    O6A C20A C19A . . 130.0(5) ?
    O6A C20A C21A . . 112.3(5) ?
    C19A C20A C21A . . 117.6(5) ?
    O4B C13B C12B . . 130.2(5) ?
    O4B C13B C14B . . 113.2(5) ?
    C12B C13B C14B . . 116.5(5) ?
    O3B C11B C12B . . 123.4(5) ?
    O3B C11B C10B . . 116.6(5) ?
    C12B C11B C10B . . 119.8(5) ?
    C13B C12B C11B . . 123.0(5) ?
    C13B C12B H12B . . 118.5 ?
    C11B C12B H12B . . 118.5 ?
    O5A C18A C19A . . 122.7(5) ?
    O5A C18A C17A . . 116.5(5) ?
    C19A C18A C17A . . 120.7(5) ?
    N5B C35B N7B . . 125.1(5) ?
    N5B C35B N6B . . 109.0(5) ?
    N7B C35B N6B . . 125.9(5) ?
    C30B C29B C34B . . 122.3(6) ?
    C30B C29B N5B . . 131.9(6) ?
    C34B C29B N5B . . 105.8(5) ?
    F4A C14A F6A . . 105.4(6) ?
    F4A C14A F5A . . 107.0(6) ?
    F6A C14A F5A . . 106.1(6) ?
    F4A C14A C13A . . 111.0(5) ?
    F6A C14A C13A . . 111.5(6) ?
    F5A C14A C13A . . 115.2(5) ?
    C13A C12A C11A . . 123.0(5) ?
    C13A C12A H12A . . 118.5 ?
    C11A C12A H12A . . 118.5 ?
    C7A F2AB F3A . . 52.6(7) ?
    O7A C25A C26A . . 122.7(5) ?
    O7A C25A C24A . . 117.5(5) ?
    C26A C25A C24A . . 119.9(5) ?
    O1B C4B C5B . . 123.5(5) ?
    O1B C4B C3B . . 118.2(4) ?
    C5B C4B C3B . . 118.3(4) ?
    N2A C10A C11A . . 129.6(5) ?
    N2A C10A S2A . . 112.0(4) ?
    C11A C10A S2A . . 118.3(4) ?
    N3A C17A C18A . . 127.6(5) ?
    N3A C17A S3A . . 113.7(4) ?
    C18A C17A S3A . . 118.6(4) ?
    O5B C18B C19B . . 123.7(5) ?
    O5B C18B C17B . . 117.8(5) ?
    C19B C18B C17B . . 118.5(5) ?
    C17A N3A C16A . . 104.7(6) ?
    N1B C3B C4B . . 128.9(5) ?
    N1B C3B S1B . . 112.1(4) ?
    C4B C3B S1B . . 119.0(4) ?
    C30A C29A N5A . . 132.4(6) ?
    C30A C29A C34A . . 121.7(6) ?
    N5A C29A C34A . . 105.9(5) ?
    C6B C5B C4B . . 124.7(5) ?
    C6B C5B H5B . . 117.6 ?
    C4B C5B H5B . . 117.6 ?
    C33A C34A C29A . . 121.1(6) ?
    C33A C34A N6A . . 131.9(6) ?
    C29A C34A N6A . . 106.7(5) ?
    F6B C14B F4B . . 104.0(6) ?
    F6B C14B F5B . . 108.8(6) ?
    F4B C14B F5B . . 105.5(6) ?
    F6B C14B C13B . . 110.0(5) ?
    F4B C14B C13B . . 112.9(6) ?
    F5B C14B C13B . . 115.0(5) ?
    O7B C25B C26B . . 123.7(5) ?
    O7B C25B C24B . . 118.6(5) ?
    C26B C25B C24B . . 117.7(5) ?
    C29B C30B C31B . . 116.7(6) ?
    C29B C30B H30B . . 121.7 ?
    C31B C30B H30B . . 121.7 ?
    O8A C27A C26A . . 128.9(5) ?
    O8A C27A C28A . . 114.2(5) ?
    C26A C27A C28A . . 116.9(5) ?
    C20A C19A C18A . . 122.9(5) ?
    C20A C19A H19A . . 118.5 ?
    C18A C19A H19A . . 118.5 ?
    C27A C26A C25A . . 124.9(5) ?
    C27A C26A H26A . . 117.6 ?
    C25A C26A H26A . . 117.6 ?
    O6B C20B C19B . . 129.4(5) ?
    O6B C20B C21B . . 114.1(5) ?
    C19B C20B C21B . . 116.3(5) ?
    O8B C27B C26B . . 129.6(5) ?
    O8B C27B C28B . . 113.7(5) ?
    C26B C27B C28B . . 116.7(5) ?
    C27B C26B C25B . . 123.6(5) ?
    C27B C26B H26B . . 118.2 ?
    C25B C26B H26B . . 118.2 ?
    C34B C33B C32B . . 116.4(6) ?
    C34B C33B H33B . . 121.8 ?
    C32B C33B H33B . . 121.8 ?
    C3B N1B C2B . . 109.1(5) ?
    C20B C19B C18B . . 123.2(5) ?
    C20B C19B H19B . . 118.4 ?
    C18B C19B H19B . . 118.4 ?
    O2A C4A C5A . . 123.6(5) ?
    O2A C4A C3A . . 117.1(5) ?
    C5A C4A C3A . . 119.2(4) ?
    C4A C3A N1A . . 128.1(5) ?
    C4A C3A S1A . . 117.6(4) ?
    N1A C3A S1A . . 114.3(4) ?
    C24A N4A C23A . . 108.7(5) ?
    F1B C7B F2B . . 107.4(6) ?
    F1B C7B F3B . . 105.5(5) ?
    F2B C7B F3B . . 106.6(6) ?
    F1B C7B C6B . . 111.9(5) ?
    F2B C7B C6B . . 114.8(5) ?
    F3B C7B C6B . . 110.0(5) ?
    N6A C36A H36D . . 109.5 ?
    N6A C36A H36E . . 109.5 ?
    H36D C36A H36E . . 109.5 ?
    N6A C36A H36F . . 109.5 ?
    H36D C36A H36F . . 109.5 ?
    H36E C36A H36F . . 109.5 ?
    N7A C35A N5A . . 125.8(5) ?
    N7A C35A N6A . . 125.2(5) ?
    N5A C35A N6A . . 109.0(5) ?
    F9A C21A F7A . . 104.9(6) ?
    F9A C21A F8A . . 106.2(6) ?
    F7A C21A F8A . . 107.8(6) ?
    F9A C21A C20A . . 112.4(6) ?
    F7A C21A C20A . . 109.8(6) ?
    F8A C21A C20A . . 115.1(5) ?
    N6B C36B H36A . . 109.5 ?
    N6B C36B H36B . . 109.5 ?
    H36A C36B H36B . . 109.5 ?
    N6B C36B H36C . . 109.5 ?
    H36A C36B H36C . . 109.5 ?
    H36B C36B H36C . . 109.5 ?
    O1A C6A C5A . . 129.8(5) ?
    O1A C6A C7A . . 113.3(5) ?
    C5A C6A C7A . . 116.8(5) ?
    C25B C24B S4B . . 118.7(4) ?
    C25B C24B N4B . . 126.6(4) ?
    S4B C24B N4B . . 114.7(3) ?
    C6A C5A C4A . . 122.2(5) ?
    C6A C5A H5A . . 118.9 ?
    C4A C5A H5A . . 118.9 ?
    C18B C17B N3B . . 126.9(5) ?
    C18B C17B S3B . . 119.2(5) ?
    N3B C17B S3B . . 113.8(4) ?
    C23B C22B S4B . . 115.3(6) ?
    C23B C22B H22B . . 122.3 ?
    S4B C22B H22B . . 122.3 ?
    C22B C23B N4B . . 117.3(5) ?
    C22B C23B H23B . . 121.3 ?
    N4B C23B H23B . . 121.3 ?
    F1A C7A F2AA . . 102.3(9) ?
    F1A C7A F2AB . . 132.7(9) ?
    F1A C7A F3A . . 94.1(7) ?
    F2AA C7A F3A . . 120.0(9) ?
    F2AB C7A F3A . . 75.1(10) ?
    F1A C7A C6A . . 114.0(6) ?
    F2AA C7A C6A . . 116.0(6) ?
    F2AB C7A C6A . . 113.1(8) ?
    F3A C7A C6A . . 108.2(7) ?
    F8BA C21B F9B . . 95.0(8) ?
    F8BA C21B F7B . . 115.2(8) ?
    F9B C21B F7B . . 104.3(6) ?
    F9B C21B F8BB . . 121.5(9) ?
    F7B C21B F8BB . . 94.5(8) ?
    F8BA C21B C20B . . 118.2(8) ?
    F9B C21B C20B . . 110.8(5) ?
    F7B C21B C20B . . 111.1(6) ?
    F8BB C21B C20B . . 112.7(8) ?
    C2B C1B S1B . . 111.9(5) ?
    C2B C1B H1B . . 124.1 ?
    S1B C1B H1B . . 124.1 ?
    C32B C31B C30B . . 120.9(7) ?
    C32B C31B H31B . . 119.6 ?
    C30B C31B H31B . . 119.6 ?
    C16A C15A S3A . . 113.9(6) ?
    C16A C15A H15A . . 123.1 ?
    S3A C15A H15A . . 123.1 ?
    C23A C22A S4A . . 112.6(5) ?
    C23A C22A H22A . . 123.7 ?
    S4A C22A H22A . . 123.7 ?
    C15A C16A N3A . . 116.8(6) ?
    C15A C16A H16A . . 121.6 ?
    N3A C16A H16A . . 121.6 ?
    C7A F3A F2AB . . 52.3(8) ?
    C34A C33A C32A . . 116.8(7) ?
    C34A C33A H33A . . 121.6 ?
    C32A C33A H33A . . 121.6 ?
    F12B C28B F1 . . 93.4(13) ?
    F12B C28B F10B . . 100.6(7) ?
    F1 C28B F10B . . 120.3(11) ?
    F12B C28B F2 . . 125.4(12) ?
    F10B C28B F2 . . 89.4(13) ?
    F12B C28B C27B . . 112.1(8) ?
    F1 C28B C27B . . 115.0(7) ?
    F10B C28B C27B . . 112.3(7) ?
    F2 C28B C27B . . 112.9(8) ?
    C1B C2B N1B . . 115.2(5) ?
    C1B C2B H2B . . 122.4 ?
    N1B C2B H2B . . 122.4 ?
    C29A C30A C31A . . 116.7(7) ?
    C29A C30A H30A . . 121.7 ?
    C31A C30A H30A . . 121.7 ?
    C8A C9A N2A . . 116.4(7) ?
    C8A C9A H9A . . 121.8 ?
    N2A C9A H9A . . 121.8 ?
    C1A C2A N1A . . 117.1(5) ?
    C1A C2A H2A . . 121.4 ?
    N1A C2A H2A . . 121.4 ?
    C9A C8A S2A . . 113.4(6) ?
    C9A C8A H8A . . 123.3 ?
    S2A C8A H8A . . 123.3 ?
    C8B C9B N2B . . 120.5(6) ?
    C8B C9B H9B . . 119.7 ?
    N2B C9B H9B . . 119.7 ?
    C31B C32B C33B . . 122.2(7) ?
    C31B C32B H32B . . 118.9 ?
    C33B C32B H32B . . 118.9 ?
    F10A C28A F12A . . 104.3(8) ?
    F10A C28A F4 . . 122.1(9) ?
    F12A C28A F4 . . 94.0(10) ?
    F10A C28A F3 . . 93.2(9) ?
    F12A C28A F3 . . 124.0(10) ?
    F10A C28A C27A . . 111.8(8) ?
    F12A C28A C27A . . 109.0(7) ?
    F4 C28A C27A . . 112.8(8) ?
    F3 C28A C27A . . 112.7(8) ?
    C9B C8B S2B . . 114.6(6) ?
    C9B C8B H8B . . 122.7 ?
    S2B C8B H8B . . 122.7 ?
    C15B C16B N3B . . 116.5(7) ?
    C15B C16B H16B . . 121.8 ?
    N3B C16B H16B . . 121.8 ?
    C2A C1A S1A . . 113.0(5) ?
    C2A C1A H1A . . 123.5 ?
    S1A C1A H1A . . 123.5 ?
    C32A C31A C30A . . 121.8(8) ?
    C32A C31A H31A . . 119.1 ?
    C30A C31A H31A . . 119.1 ?
    C22A C23A N4A . . 114.8(6) ?
    C22A C23A H23A . . 122.6 ?
    N4A C23A H23A . . 122.6 ?
    C31A C32A C33A . . 121.9(7) ?
    C31A C32A H32A . . 119.1 ?
    C33A C32A H32A . . 119.1 ?
    C16B C15B S3B . . 114.6(7) ?
    C16B C15B H15B . . 122.7 ?
    S3B C15B H15B . . 122.7 ?
loop_
    _geom_torsion_atom_site_label_1
    _geom_torsion_atom_site_label_2
    _geom_torsion_atom_site_label_3
    _geom_torsion_atom_site_label_4
    _geom_torsion_site_symmetry_1
    _geom_torsion_site_symmetry_2
    _geom_torsion_site_symmetry_3
    _geom_torsion_site_symmetry_4
    _geom_torsion
    _geom_torsion_publ_flag
    Ce1A O4A C13A C12A . . . . 24.3(8) ?
    Ce1A O4A C13A C14A . . . . -159.9(4) ?
    Ce1B O2B C6B C5B . . . . -17.1(9) ?
    Ce1B O2B C6B C7B . . . . 162.4(4) ?
    C35B N6B C34B C33B . . . . 178.6(6) ?
    C36B N6B C34B C33B . . . . -3.4(10) ?
    C35B N6B C34B C29B . . . . 0.0(6) ?
    C36B N6B C34B C29B . . . . 178.0(6) ?
    C9B N2B C10B C11B . . . . 176.0(5) ?
    C9B N2B C10B S2B . . . . -0.7(6) ?
    C8B S2B C10B C11B . . . . -176.1(5) ?
    C8B S2B C10B N2B . . . . 0.8(5) ?
    C22A S4A C24A N4A . . . . -1.0(5) ?
    C22A S4A C24A C25A . . . . 178.9(5) ?
    Ce1A O3A C11A C12A . . . . -26.8(8) ?
    Ce1A O3A C11A C10A . . . . 157.0(4) ?
    Ce1A O6A C20A C19A . . . . 6.2(9) ?
    Ce1A O6A C20A C21A . . . . -178.3(4) ?
    Ce1B O4B C13B C12B . . . . 6.8(8) ?
    Ce1B O4B C13B C14B . . . . -169.0(4) ?
    Ce1B O3B C11B C12B . . . . -18.8(9) ?
    Ce1B O3B C11B C10B . . . . 157.4(4) ?
    N2B C10B C11B O3B . . . . -177.4(5) ?
    S2B C10B C11B O3B . . . . -0.8(7) ?
    N2B C10B C11B C12B . . . . -1.1(7) ?
    S2B C10B C11B C12B . . . . 175.6(4) ?
    O4B C13B C12B C11B . . . . -3.7(9) ?
    C14B C13B C12B C11B . . . . 172.0(5) ?
    O3B C11B C12B C13B . . . . 8.5(8) ?
    C10B C11B C12B C13B . . . . -167.6(5) ?
    Ce1A O5A C18A C19A . . . . 3.1(9) ?
    Ce1A O5A C18A C17A . . . . -172.9(4) ?
    C29B N5B C35B N7B . . . . 179.8(5) ?
    C29B N5B C35B N6B . . . . -0.6(6) ?
    C34B N6B C35B N5B . . . . 0.4(6) ?
    C36B N6B C35B N5B . . . . -177.6(5) ?
    C34B N6B C35B N7B . . . . 180.0(5) ?
    C36B N6B C35B N7B . . . . 2.0(9) ?
    C33B C34B C29B C30B . . . . -0.5(9) ?
    N6B C34B C29B C30B . . . . 178.3(6) ?
    C33B C34B C29B N5B . . . . -179.2(6) ?
    N6B C34B C29B N5B . . . . -0.3(6) ?
    C35B N5B C29B C30B . . . . -177.9(6) ?
    C35B N5B C29B C34B . . . . 0.6(6) ?
    O4A C13A C14A F4A . . . . -66.7(7) ?
    C12A C13A C14A F4A . . . . 109.7(6) ?
    O4A C13A C14A F6A . . . . 50.5(7) ?
    C12A C13A C14A F6A . . . . -133.1(6) ?
    O4A C13A C14A F5A . . . . 171.5(6) ?
    C12A C13A C14A F5A . . . . -12.1(9) ?
    O4A C13A C12A C11A . . . . 3.1(9) ?
    C14A C13A C12A C11A . . . . -172.5(5) ?
    O3A C11A C12A C13A . . . . -3.0(8) ?
    C10A C11A C12A C13A . . . . 173.2(5) ?
    Ce1A O7A C25A C26A . . . . -21.0(9) ?
    Ce1A O7A C25A C24A . . . . 158.9(4) ?
    N4A C24A C25A O7A . . . . -177.4(6) ?
    S4A C24A C25A O7A . . . . 2.8(7) ?
    N4A C24A C25A C26A . . . . 2.5(9) ?
    S4A C24A C25A C26A . . . . -177.3(5) ?
    Ce1B O1B C4B C5B . . . . 21.1(9) ?
    Ce1B O1B C4B C3B . . . . -159.2(4) ?
    C9A N2A C10A C11A . . . . 178.1(6) ?
    C9A N2A C10A S2A . . . . 0.0(7) ?
    O3A C11A C10A N2A . . . . -164.9(6) ?
    C12A C11A C10A N2A . . . . 18.8(9) ?
    O3A C11A C10A S2A . . . . 13.1(7) ?
    C12A C11A C10A S2A . . . . -163.3(4) ?
    C8A S2A C10A N2A . . . . -1.1(5) ?
    C8A S2A C10A C11A . . . . -179.4(5) ?
    O5A C18A C17A N3A . . . . 172.3(5) ?
    C19A C18A C17A N3A . . . . -3.8(8) ?
    O5A C18A C17A S3A . . . . -2.8(7) ?
    C19A C18A C17A S3A . . . . -179.0(4) ?
    C15A S3A C17A N3A . . . . 1.2(5) ?
    C15A S3A C17A C18A . . . . 177.0(5) ?
    Ce1B O5B C18B C19B . . . . 16.6(8) ?
    Ce1B O5B C18B C17B . . . . -166.1(4) ?
    C18A C17A N3A C16A . . . . -175.8(6) ?
    S3A C17A N3A C16A . . . . -0.5(6) ?
    O1B C4B C3B N1B . . . . -177.9(6) ?
    C5B C4B C3B N1B . . . . 1.9(9) ?
    O1B C4B C3B S1B . . . . 1.9(7) ?
    C5B C4B C3B S1B . . . . -178.3(4) ?
    C1B S1B C3B N1B . . . . 0.0(5) ?
    C1B S1B C3B C4B . . . . -179.8(5) ?
    C35A N5A C29A C30A . . . . -176.2(7) ?
    C35A N5A C29A C34A . . . . 1.4(6) ?
    O2B C6B C5B C4B . . . . -1.5(10) ?
    C7B C6B C5B C4B . . . . 179.0(6) ?
    O1B C4B C5B C6B . . . . 1.0(10) ?
    C3B C4B C5B C6B . . . . -178.8(5) ?
    C30A C29A C34A C33A . . . . 2.9(9) ?
    N5A C29A C34A C33A . . . . -175.0(6) ?
    C30A C29A C34A N6A . . . . 177.6(6) ?
    N5A C29A C34A N6A . . . . -0.3(6) ?
    C35A N6A C34A C33A . . . . 173.0(7) ?
    C36A N6A C34A C33A . . . . -5.8(11) ?
    C35A N6A C34A C29A . . . . -0.8(7) ?
    C36A N6A C34A C29A . . . . -179.6(6) ?
    O4B C13B C14B F6B . . . . 70.8(7) ?
    C12B C13B C14B F6B . . . . -105.6(7) ?
    O4B C13B C14B F4B . . . . -44.8(7) ?
    C12B C13B C14B F4B . . . . 138.8(6) ?
    O4B C13B C14B F5B . . . . -165.9(6) ?
    C12B C13B C14B F5B . . . . 17.7(9) ?
    Ce1B O7B C25B C26B . . . . 8.8(8) ?
    Ce1B O7B C25B C24B . . . . -173.9(3) ?
    C34B C29B C30B C31B . . . . -0.2(9) ?
    N5B C29B C30B C31B . . . . 178.1(6) ?
    Ce1A O8A C27A C26A . . . . 12.4(11) ?
    Ce1A O8A C27A C28A . . . . -168.5(5) ?
    O6A C20A C19A C18A . . . . 5.0(9) ?
    C21A C20A C19A C18A . . . . -170.3(5) ?
    O5A C18A C19A C20A . . . . -9.6(9) ?
    C17A C18A C19A C20A . . . . 166.3(5) ?
    O8A C27A C26A C25A . . . . -0.3(12) ?
    C28A C27A C26A C25A . . . . -179.5(7) ?
    O7A C25A C26A C27A . . . . 2.8(10) ?
    C24A C25A C26A C27A . . . . -177.1(6) ?
    Ce1B O6B C20B C19B . . . . -26.8(8) ?
    Ce1B O6B C20B C21B . . . . 158.1(4) ?
    Ce1B O8B C27B C26B . . . . 14.9(10) ?
    Ce1B O8B C27B C28B . . . . -165.0(5) ?
    O8B C27B C26B C25B . . . . -3.6(11) ?
    C28B C27B C26B C25B . . . . 176.3(7) ?
    O7B C25B C26B C27B . . . . -8.3(9) ?
    C24B C25B C26B C27B . . . . 174.4(6) ?
    N6B C34B C33B C32B . . . . -177.6(7) ?
    C29B C34B C33B C32B . . . . 0.9(10) ?
    C4B C3B N1B C2B . . . . -179.5(6) ?
    S1B C3B N1B C2B . . . . 0.7(7) ?
    O6B C20B C19B C18B . . . . -3.1(10) ?
    C21B C20B C19B C18B . . . . 172.0(6) ?
    O5B C18B C19B C20B . . . . 8.9(9) ?
    C17B C18B C19B C20B . . . . -168.5(5) ?
    Ce1A O2A C4A C5A . . . . -4.7(9) ?
    Ce1A O2A C4A C3A . . . . 177.8(3) ?
    O2A C4A C3A N1A . . . . 175.8(5) ?
    C5A C4A C3A N1A . . . . -1.9(8) ?
    O2A C4A C3A S1A . . . . -4.3(6) ?
    C5A C4A C3A S1A . . . . 178.0(4) ?
    C2A N1A C3A C4A . . . . -177.4(5) ?
    C2A N1A C3A S1A . . . . 2.6(5) ?
    C1A S1A C3A C4A . . . . 177.5(5) ?
    C1A S1A C3A N1A . . . . -2.6(4) ?
    C25A C24A N4A C23A . . . . -177.4(6) ?
    S4A C24A N4A C23A . . . . 2.4(7) ?
    O2B C6B C7B F1B . . . . -51.6(8) ?
    C5B C6B C7B F1B . . . . 127.9(6) ?
    O2B C6B C7B F2B . . . . -174.4(6) ?
    C5B C6B C7B F2B . . . . 5.1(9) ?
    O2B C6B C7B F3B . . . . 65.4(7) ?
    C5B C6B C7B F3B . . . . -115.1(6) ?
    C29A N5A C35A N7A . . . . 176.6(6) ?
    C29A N5A C35A N6A . . . . -1.9(7) ?
    C34A N6A C35A N7A . . . . -176.8(6) ?
    C36A N6A C35A N7A . . . . 2.0(10) ?
    C34A N6A C35A N5A . . . . 1.7(7) ?
    C36A N6A C35A N5A . . . . -179.5(6) ?
    O6A C20A C21A F9A . . . . 53.5(7) ?
    C19A C20A C21A F9A . . . . -130.4(6) ?
    O6A C20A C21A F7A . . . . -62.9(7) ?
    C19A C20A C21A F7A . . . . 113.2(6) ?
    O6A C20A C21A F8A . . . . 175.2(6) ?
    C19A C20A C21A F8A . . . . -8.7(9) ?
    Ce1A O1A C6A C5A . . . . -19.9(10) ?
    Ce1A O1A C6A C7A . . . . 156.7(5) ?
    O7B C25B C24B S4B . . . . -1.4(7) ?
    C26B C25B C24B S4B . . . . 176.0(4) ?
    O7B C25B C24B N4B . . . . 175.8(4) ?
    C26B C25B C24B N4B . . . . -6.7(8) ?
    C22B S4B C24B C25B . . . . 179.8(5) ?
    C22B S4B C24B N4B . . . . 2.3(5) ?
    C23B N4B C24B C25B . . . . -179.0(5) ?
    C23B N4B C24B S4B . . . . -1.7(5) ?
    O1A C6A C5A C4A . . . . 5.2(11) ?
    C7A C6A C5A C4A . . . . -171.3(6) ?
    O2A C4A C5A C6A . . . . 7.4(9) ?
    C3A C4A C5A C6A . . . . -175.1(5) ?
    O5B C18B C17B N3B . . . . 168.5(5) ?
    C19B C18B C17B N3B . . . . -14.0(8) ?
    O5B C18B C17B S3B . . . . -14.4(7) ?
    C19B C18B C17B S3B . . . . 163.1(5) ?
    C16B N3B C17B C18B . . . . 177.1(6) ?
    C16B N3B C17B S3B . . . . -0.1(6) ?
    C15B S3B C17B C18B . . . . -178.1(6) ?
    C15B S3B C17B N3B . . . . -0.7(6) ?
    C24B S4B C22B C23B . . . . -2.1(8) ?
    S4B C22B C23B N4B . . . . 1.3(10) ?
    C24B N4B C23B C22B . . . . 0.3(8) ?
    F3A F2AB C7A F1A . . . . 81.7(14) ?
    F3A F2AB C7A C6A . . . . -103.8(9) ?
    O1A C6A C7A F1A . . . . -19.6(10) ?
    C5A C6A C7A F1A . . . . 157.5(8) ?
    O1A C6A C7A F2AA . . . . -138.0(9) ?
    C5A C6A C7A F2AA . . . . 39.1(12) ?
    O1A C6A C7A F2AB . . . . 164.8(12) ?
    C5A C6A C7A F2AB . . . . -18.1(14) ?
    O1A C6A C7A F3A . . . . 83.7(8) ?
    C5A C6A C7A F3A . . . . -99.2(8) ?
    O6B C20B C21B F8BA . . . . 173.7(8) ?
    C19B C20B C21B F8BA . . . . -2.1(11) ?
    O6B C20B C21B F9B . . . . 65.7(8) ?
    C19B C20B C21B F9B . . . . -110.1(7) ?
    O6B C20B C21B F7B . . . . -49.8(7) ?
    C19B C20B C21B F7B . . . . 134.4(6) ?
    O6B C20B C21B F8BB . . . . -154.4(8) ?
    C19B C20B C21B F8BB . . . . 29.8(11) ?
    C3B S1B C1B C2B . . . . -0.7(6) ?
    C29B C30B C31B C32B . . . . 0.5(11) ?
    C17A S3A C15A C16A . . . . -1.8(7) ?
    C24A S4A C22A C23A . . . . -0.9(7) ?
    S3A C15A C16A N3A . . . . 1.9(10) ?
    C17A N3A C16A C15A . . . . -0.9(9) ?
    F1A C7A F3A F2AB . . . . -133.2(9) ?
    C6A C7A F3A F2AB . . . . 109.9(9) ?
    C29A C34A C33A C32A . . . . -0.8(10) ?
    N6A C34A C33A C32A . . . . -173.9(7) ?
    O8B C27B C28B F12B . . . . 54.9(10) ?
    C26B C27B C28B F12B . . . . -125.0(8) ?
    O8B C27B C28B F1 . . . . 160.0(14) ?
    C26B C27B C28B F1 . . . . -19.9(17) ?
    O8B C27B C28B F10B . . . . -57.6(10) ?
    C26B C27B C28B F10B . . . . 122.5(7) ?
    O8B C27B C28B F2 . . . . -156.8(14) ?
    C26B C27B C28B F2 . . . . 23.3(17) ?
    S1B C1B C2B N1B . . . . 1.3(9) ?
    C3B N1B C2B C1B . . . . -1.3(9) ?
    N5A C29A C30A C31A . . . . 174.2(6) ?
    C34A C29A C30A C31A . . . . -3.1(10) ?
    C10A N2A C9A C8A . . . . 1.6(10) ?
    C3A N1A C2A C1A . . . . -1.4(7) ?
    N2A C9A C8A S2A . . . . -2.6(10) ?
    C10A S2A C8A C9A . . . . 2.1(7) ?
    C10B N2B C9B C8B . . . . 0.3(10) ?
    C30B C31B C32B C33B . . . . -0.1(12) ?
    C34B C33B C32B C31B . . . . -0.6(11) ?
    O8A C27A C28A F10A . . . . -58.9(10) ?
    C26A C27A C28A F10A . . . . 120.4(8) ?
    O8A C27A C28A F12A . . . . 56.0(10) ?
    C26A C27A C28A F12A . . . . -124.8(8) ?
    O8A C27A C28A F4 . . . . 159.0(9) ?
    C26A C27A C28A F4 . . . . -21.7(13) ?
    O8A C27A C28A F3 . . . . -162.3(9) ?
    C26A C27A C28A F3 . . . . 17.0(14) ?
    N2B C9B C8B S2B . . . . 0.1(12) ?
    C10B S2B C8B C9B . . . . -0.5(8) ?
    C17B N3B C16B C15B . . . . 1.1(10) ?
    N1A C2A C1A S1A . . . . -0.3(9) ?
    C3A S1A C1A C2A . . . . 1.7(6) ?
    C29A C30A C31A C32A . . . . 1.3(11) ?
    S4A C22A C23A N4A . . . . 2.5(10) ?
    C24A N4A C23A C22A . . . . -3.2(10) ?
    C30A C31A C32A C33A . . . . 0.7(13) ?
    C34A C33A C32A C31A . . . . -1.0(12) ?
    N3B C16B C15B S3B . . . . -1.7(12) ?
    C17B S3B C15B C16B . . . . 1.4(9) ?
loop_
    _geom_hbond_atom_site_label_D
    _geom_hbond_atom_site_label_H
    _geom_hbond_atom_site_label_A
    _geom_hbond_site_symmetry_A
    _geom_hbond_distance_DH
    _geom_hbond_distance_HA
    _geom_hbond_distance_DA
    _geom_hbond_angle_DHA
    _geom_hbond_publ_flag
    N5B H5BA O2B . 0.86 1.98 2.817(5) 166 yes
    N5A H5AA O8A . 0.86 2.00 2.843(5) 168 yes
    N7B H7BA O4B . 0.86 2.21 3.055(6) 169 yes
    N7B H7BB F7B 1_655 0.86 2.41 3.227(7) 158 yes
    N7A H7AA O6A . 0.86 2.23 3.051(6) 160 yes
    N7A H7AB F6A 1_455 0.86 2.60 3.397(7) 155 yes
    C33B H33B F10B 1_655 0.93 2.60 3.495(9) 161 yes
    C1B H1B F6B 1_455 0.93 2.46 3.178(8) 134 yes
    C33A H33A F3A 1_455 0.93 2.51 3.429(11) 168 yes
    C9A H9A S1B 2_666 0.93 3.01 3.941(8) 174 yes
    C2A H2A O6B 1_545 0.93 2.63 3.433(7) 145 yes
    C8B H8B F8BB 2_565 0.93 2.52 3.139(14) 124 yes
    C9A H9A Cg6 2_666 0.93 2.85 3.656(10) 145 y
    C31A H31A Cg8 1_545 0.93 2.91 3.612(10) 133 y
    C14B F4B Cg7 2_665 1.317(8) 3.588(5) 3.906(8) 93.8(4) y
    C14B F5B Cg7 2_665 1.331(8) 3.512(6) 3.906(8) 97.1(4) y
    C21A F8A Cg4 2_766 1.337(7) 3.449(5) 4.119(7) 110.9(4) y
    Cg2 . Cg10 1_555 . . 3.668(4) . yes
    Cg3 . Cg13 2_766 . . 3.772(5) . yes
    Cg9 . Cg12 1_555 . . 3.999(4) . yes
    Cg10 . Cg2 1_555 . . 3.668(4) . yes
_shelx_space_group_comment
;
The symmetry employed for this shelxl refinement is uniquely defined
by the following loop, which should always be used as a source of
symmetry information in preference to the above space-group names.
They are only intended as comments.
;
_shelx_estimated_absorpt_T_min     0.789
_shelx_estimated_absorpt_T_max     0.885
_shelx_hkl_file
;
  -1   0   0    0.90    0.30
  -1   0   0    0.10    0.10
  -1   0   0    0.10    0.20
   1   0   0    0.10    0.30
   1   0   0    0.20    1.20
   1   0   0   -0.90    7.80
   1   0   0    0.40    0.40
   1   0   0    0.40    0.40
   1   0   0    0.10    0.20
  -2   0   0 3271.07  214.38
  -2   0   0 3183.58  174.38
   2   0   0 3054.39  212.38
   2   0   0 3210.58  174.48
   2   0   0 3060.89  174.08
   2   0   0 2957.20  214.98
  -3   0   0  -16.70   28.60
  -3   0   0    1.70    1.10
  -3   0   0    4.60    2.80
  -3   0   0    1.20    0.70
  -3   0   0    3.70    1.90
  -3   0   0    3.30    1.40
  -3   0   0    2.80    1.70
  -3   0   0    4.50    1.80
  -3   0   0   -3.40    3.80
  -3   0   0    1.90    0.60
  -3   0   0    3.30    1.60
  -3   0   0    5.70    1.50
   3   0   0    2.10    1.00
   3   0   0    2.60    1.00
   3   0   0    4.10    4.30
   3   0   0    4.60    4.60
   3   0   0    8.50   34.80
   3   0   0    2.00   25.50
   3   0   0    4.50    1.80
   3   0   0    4.30    1.30
   3   0   0    3.30    0.70
   3   0   0    0.80    1.10
   3   0   0    1.50    1.10
   3   0   0    4.00    2.50
   3   0   0    2.40    1.60
   3   0   0   -0.10    1.20
  -4   0   0   13.70    1.90
  -4   0   0   17.50    7.40
  -4   0   0    5.20   37.50
  -4   0   0   18.60    4.50
  -4   0   0   19.90    4.00
  -4   0   0   16.90    2.80
  -4   0   0   11.40    3.60
  -4   0   0   17.20    3.40
  -4   0   0   12.60    2.10
  -4   0   0    4.50    3.20
  -4   0   0   12.40    2.60
  -4   0   0   20.20    4.60
   4   0   0   16.20    5.70
   4   0   0    8.00    6.40
   4   0   0   14.40    3.60
   4   0   0   17.40    3.10
   4   0   0   14.30    1.70
   4   0   0   20.80    7.70
   4   0   0   10.30    3.10
   4   0   0   13.30    3.10
   4   0   0   15.30    3.90
   4   0   0   21.20    4.70
   4   0   0   10.30    2.20
   4   0   0   10.90    2.50
   4   0   0    0.90   37.60
   4   0   0   59.29   47.90
  -5   0   0   21.10    4.70
  -5   0   0   19.90    2.50
  -5   0   0   55.49   64.29
  -5   0   0   17.30    5.00
  -5   0   0   14.10    4.10
  -5   0   0   24.30    5.50
  -5   0   0   19.70    3.20
  -5   0   0   10.60    2.80
  -5   0   0   26.60    4.30
  -5   0   0   15.40    6.80
  -5   0   0   23.00    6.10
  -5   0   0    6.40    9.00
   5   0   0   19.00    3.40
   5   0   0   71.79   60.19
   5   0   0   20.60    2.50
   5   0   0   27.20    6.30
   5   0   0   23.70    4.60
   5   0   0   21.60    5.40
   5   0   0   22.70    5.80
   5   0   0   19.10    7.30
   5   0   0   31.10   11.70
   5   0   0   29.40   11.00
   5   0   0   24.80    5.40
   5   0   0   20.00    3.90
   5   0   0   39.10   62.79
  -6   0   0  203.88   16.70
  -6   0   0  208.28   13.40
  -6   0   0  195.18   12.50
  -6   0   0   15.40   72.59
  -6   0   0  197.68   13.90
  -6   0   0  192.58   24.70
  -6   0   0  188.18   27.20
  -6   0   0  210.18   17.00
  -6   0   0  197.48   15.80
  -6   0   0  221.48   17.20
   6   0   0  196.68   25.20
   6   0   0  207.18   13.90
   6   0   0  213.68   14.30
   6   0   0  203.08   12.40
   6   0   0  214.68   17.20
   6   0   0  216.88   15.00
   6   0   0  152.98   95.89
   6   0   0  180.28   88.09
   6   0   0  219.18   16.40
   6   0   0  207.28   28.40
   6   0   0  215.88   17.30
   6   0   0  175.58   26.90
  -7   0   0    8.90    2.60
  -7   0   0   55.39   90.69
  -7   0   0    7.40    4.20
  -7   0   0    9.90    3.80
  -7   0   0    7.10    2.80
  -7   0   0    4.70    4.70
  -7   0   0   12.10    4.60
  -7   0   0    4.90    2.00
  -7   0   0   21.60   12.90
  -7   0   0   14.70    5.10
   7   0   0   11.80    6.50
   7   0   0    3.80   11.70
   7   0   0    8.00    3.70
   7   0   0    7.10    2.80
   7   0   0    5.70    3.30
   7   0   0    6.60    3.70
   7   0   0    9.90    3.00
   7   0   0   11.40    3.90
   7   0   0  -33.80   85.29
   7   0   0  -20.90   74.09
   7   0   0    6.50    1.60
   7   0   0   -0.40   12.20
  -8   0   0  198.78   33.50
  -8   0   0  206.78   18.00
  -8   0   0  192.68   17.80
  -8   0   0  187.58   14.00
  -8   0   0  143.39   24.70
  -8   0   0  208.98   18.30
  -8   0   0  193.48   13.40
   8   0   0  156.88   13.00
   8   0   0  202.38   16.20
   8   0   0  166.98   16.00
   8   0   0  192.08   15.30
   8   0   0  208.98   14.90
   8   0   0  176.98   17.30
   8   0   0  216.28   32.80
   8   0   0  237.18   30.70
  -9   0   0   16.60    7.10
  -9   0   0   -6.70   17.90
  -9   0   0   16.40    6.50
  -9   0   0   16.70    9.20
  -9   0   0    0.00   20.40
  -9   0   0   18.60    6.10
  -9   0   0   10.60    3.70
  -9   0   0    6.10    5.10
   9   0   0   11.20    7.70
   9   0   0  -12.60   16.20
   9   0   0   10.80    4.40
   9   0   0   14.60    5.30
   9   0   0    3.50    3.30
   9   0   0   17.10    6.30
   9   0   0   12.50    4.20
   9   0   0   17.70   22.40
 -10   0   0   57.89   11.20
 -10   0   0   56.09   12.40
 -10   0   0   74.59   30.60
 -10   0   0   58.89    8.80
 -10   0   0   63.69   12.80
 -10   0   0   69.39   13.50
 -10   0   0   72.29   19.80
  10   0   0   60.79    9.90
  10   0   0   73.89   10.50
  10   0   0   62.79   31.10
  10   0   0   45.30   10.00
  10   0   0   85.59   12.40
  10   0   0  -17.10   29.70
  10   0   0   71.09   20.50
  10   0   0   66.39   12.60
 -11   0   0    1.50    3.50
 -11   0   0    1.10    2.60
 -11   0   0   -4.60    2.40
 -11   0   0   -0.20    2.90
  11   0   0   -2.20    2.60
  11   0   0    2.60    3.50
  11   0   0    5.10    3.40
  11   0   0    2.40    3.40
 -12   0   0  111.19   18.30
 -12   0   0   82.69   14.40
 -12   0   0  106.09   19.00
  12   0   0  128.69   16.20
  12   0   0  147.49   21.30
  12   0   0  131.49   19.10
  12   0   0   98.89   15.40
  12   0   0  130.39   16.60
 -13   0   0    5.00    5.50
 -13   0   0   -1.60    2.80
 -13   0   0   -2.20    1.90
  13   0   0    0.40    2.90
  13   0   0    6.60    4.90
  13   0   0    1.60    3.80
  13   0   0    3.90    4.60
  13   0   0   -2.30    1.60
 -14   0   0   24.20    9.70
 -14   0   0   11.60    5.70
  14   0   0   39.10    9.20
  14  -1   0    2.60    3.20
  14  -1   0    4.50    4.00
  14  -1   0   11.60    5.90
  14  -1   0   17.30    8.10
  14  -1   0   11.70    5.70
 -14   1   0    3.70    5.00
 -14   1   0   -0.20    4.10
 -14   1   0   12.30    6.20
  13  -1   0   -1.30    2.70
  13  -1   0    2.10    4.20
  13  -1   0    3.80    3.70
  13  -1   0    5.10    4.70
  13  -1   0   -0.80    2.80
 -13   1   0    1.90    4.10
 -13   1   0   12.30    6.80
 -13   1   0    3.20    4.10
  12  -1   0   47.40   10.50
  12  -1   0   63.49   10.90
  12  -1   0   62.79   11.10
  12  -1   0   62.09   11.40
  12  -1   0   59.39   12.40
 -12   1   0   79.89   16.80
 -12   1   0   44.10   10.20
 -12   1   0   54.19   12.60
 -12   1   0   70.39   15.60
  11  -1   0    4.30    4.10
  11  -1   0   14.00    6.60
  11  -1   0   19.60    6.30
  11  -1   0    9.80    4.80
 -11   1   0   11.90    6.10
 -11   1   0   11.80    4.50
 -11   1   0   19.00    6.70
 -11   1   0    7.20    5.70
  10  -1   0  143.99   17.20
  10  -1   0  155.58   14.40
  10  -1   0  144.09   18.80
  10  -1   0  191.88   36.60
  10  -1   0  146.99   18.10
  10  -1   0  105.09   23.00
  10  -1   0  121.99   14.90
 -10   1   0  151.08   27.90
 -10   1   0  149.09   20.90
 -10   1   0  142.69   13.20
 -10   1   0  178.18   21.30
 -10   1   0  175.68   22.60
 -10   1   0  150.68   18.30
 -10   1   0   99.19   29.10
   9  -1   0    3.90    3.00
   9  -1   0   -0.70    1.90
   9  -1   0   -3.10    3.30
   9  -1   0   -1.50   19.60
   9  -1   0   -3.90    2.10
   9  -1   0   -0.40    2.30
   9  -1   0   -2.50   21.50
   9  -1   0    3.60    2.70
  -9   1   0    1.80    3.10
  -9   1   0   -1.60    1.70
  -9   1   0   -0.10    2.30
  -9   1   0  -11.10   19.70
  -9   1   0    4.10    3.10
  -9   1   0    3.90    6.20
  -9   1   0    7.70    5.30
  -9   1   0   -2.90   21.30
  -9   1   0    3.30    2.20
   8  -1   0   16.10   21.20
   8  -1   0   68.29   10.10
   8  -1   0   73.79   11.90
   8  -1   0   97.59   20.00
   8  -1   0   70.49    6.20
   8  -1   0   92.79   24.60
   8  -1   0   80.69    9.80
   8  -1   0   80.49    9.90
   8  -1   0   88.69   10.70
   8  -1   0   76.49   11.30
  -8   1   0   56.89    9.80
  -8   1   0   70.89   12.10
  -8   1   0   41.30   18.30
  -8   1   0   78.89   17.40
  -8   1   0   79.79    9.20
  -8   1   0   62.59   11.20
  -8   1   0   83.79   13.00
  -8   1   0   89.19    7.40
   7  -1   0  120.49   23.40
   7  -1   0   99.99   13.50
   7  -1   0  133.19   25.80
   7  -1   0  124.49   21.30
   7  -1   0  116.99    8.10
   7  -1   0  190.98  117.59
   7  -1   0  106.69  103.19
   7  -1   0  107.49   13.10
   7  -1   0  124.49   10.10
   7  -1   0  126.79   11.40
  -7   1   0  117.99    9.20
  -7   1   0  150.68   16.10
  -7   1   0  100.39   19.10
  -7   1   0   96.69   13.30
  -7   1   0  116.89    7.70
  -7   1   0  113.59   13.50
  -7   1   0  114.59    9.70
  -7   1   0  133.69   16.10
  -7   1   0  112.59   23.10
  -7   1   0  195.38  110.99
  -7   1   0   72.19   88.59
   6  -1   0  467.95  135.59
   6  -1   0  553.24   36.20
   6  -1   0  473.85   44.20
   6  -1   0  576.84   35.50
   6  -1   0  546.25   34.60
   6  -1   0  554.54   34.10
   6  -1   0  513.45   42.10
   6  -1   0  716.53  159.28
   6  -1   0  489.95   44.60
   6  -1   0  567.14   33.50
   6  -1   0  592.04   33.60
   6  -1   0  575.04   36.70
   6  -1   0  542.75   31.50
  -6   1   0  577.34   33.40
  -6   1   0  609.34   35.50
  -6   1   0  568.34   36.50
  -6   1   0  573.54   36.50
  -6   1   0  519.85   34.40
  -6   1   0  540.35   45.30
  -6   1   0  532.55   42.30
  -6   1   0  572.54   31.20
  -6   1   0  577.24   32.70
  -6   1   0  411.16  113.19
  -6   1   0  536.15   35.90
   5  -1   0  108.49   17.10
   5  -1   0  106.29    9.10
   5  -1   0  118.09    8.80
   5  -1   0  100.89   18.70
   5  -1   0  110.59    7.40
   5  -1   0  127.19    9.00
   5  -1   0   39.40   64.09
   5  -1   0  101.79   10.20
   5  -1   0  116.09   12.80
   5  -1   0  132.69   81.89
   5  -1   0  114.99   10.10
   5  -1   0  115.19   10.90
   5  -1   0   81.79   17.20
   5  -1   0  109.29    9.40
  -5   1   0   16.70   55.69
  -5   1   0  123.99   13.30
  -5   1   0  106.89    8.60
  -5   1   0  105.79    9.40
  -5   1   0  106.29   18.00
  -5   1   0  120.59    8.40
  -5   1   0  109.19   10.60
  -5   1   0  116.79   10.60
  -5   1   0  133.59   18.40
  -5   1   0  126.99   13.90
  -5   1   0  116.79    9.90
  -5   1   0  200.98   81.59
  -5   1   0  118.69    9.10
  -5   1   0  121.39    7.10
   4  -1   0   36.10   49.90
   4  -1   0   47.10   48.30
   4  -1   0   43.30    5.40
   4  -1   0   50.99    5.40
   4  -1   0   35.60    2.90
   4  -1   0   36.70    5.60
   4  -1   0   37.80    4.50
   4  -1   0   43.30    6.00
   4  -1   0   37.20    6.20
   4  -1   0   35.10    5.70
   4  -1   0   22.10    9.00
   4  -1   0   23.40    7.00
   4  -1   0   24.00    8.30
   4  -1   0   43.30    5.60
  -4   1   0   34.00    8.00
  -4   1   0   31.60    4.30
  -4   1   0   33.90    5.50
  -4   1   0   32.10   10.10
  -4   1   0   32.40    5.50
  -4   1   0   -6.50   40.80
  -4   1   0   37.80    3.50
  -4   1   0   36.40    4.60
  -4   1   0   26.20    5.30
  -4   1   0   35.20    2.60
  -4   1   0   47.20    5.90
  -4   1   0   44.30   50.29
  -4   1   0   34.40    5.60
  -4   1   0   49.90    6.50
   3  -1   0  120.29    9.30
   3  -1   0   53.49   39.50
   3  -1   0  123.19   13.60
   3  -1   0  116.89    7.10
   3  -1   0  131.89    9.10
   3  -1   0  133.79    8.90
   3  -1   0   97.59   13.40
   3  -1   0  127.09    8.40
   3  -1   0  128.39    8.60
   3  -1   0  120.69    7.40
   3  -1   0  118.99   13.70
   3  -1   0  120.29    8.10
   3  -1   0  137.99   52.29
   3  -1   0  119.89    9.40
  -3   1   0  116.89    8.10
  -3   1   0  129.29   12.50
  -3   1   0  113.19    9.20
  -3   1   0  120.09    8.40
  -3   1   0  125.49    9.60
  -3   1   0  132.49    8.50
  -3   1   0  120.39   16.00
  -3   1   0  136.09    9.70
  -3   1   0  135.69    9.10
  -3   1   0  128.59    7.20
  -3   1   0  150.88   51.09
  -3   1   0  130.09    8.90
  -3   1   0  115.69    7.10
   2  -1   0  322.67   18.70
   2  -1   0  334.47   18.80
   2  -1   0  323.87   19.40
   2  -1   0  326.97   62.69
   2  -1   0  321.77   18.00
   2  -1   0  321.87   18.90
   2  -1   0  327.27   19.40
   2  -1   0  300.47   22.90
   2  -1   0  339.87   18.60
   2  -1   0  260.17   54.99
   2  -1   0  324.97   19.10
   2  -1   0  330.47   19.40
   2  -1   0  274.77   21.60
   2  -1   0  286.27   22.50
  -2   1   0  332.67   19.50
  -2   1   0  326.07   19.00
  -2   1   0  313.47   22.00
  -2   1   0  321.07   18.00
  -2   1   0  345.67   19.50
  -2   1   0  281.17   22.60
  -2   1   0  350.06   19.50
  -2   1   0  299.87   57.29
  -2   1   0  336.47   19.60
  -2   1   0  331.37   18.80
  -2   1   0  320.27   18.60
  -2   1   0  331.77   18.80
  -1  -1   0    4.50    1.20
  -1  -1   0    3.20    0.60
  -1  -1   0    2.20    0.80
  -1  -1   0    3.00    1.30
  -1  -1   0    4.10    1.00
  -1  -1   0    3.80    0.80
  -1  -1   0    3.10    1.00
  -1  -1   0    2.00    7.30
  -1  -1   0    2.90    0.60
  -1  -1   0    2.10    1.20
  -1  -1   0    1.60    0.90
  -1  -1   0   -2.50    7.30
  -1  -1   0    3.40    0.80
  -1  -1   0    3.60    0.50
   1   1   0    5.10    1.00
   1   1   0    2.60    0.60
   1   1   0    2.20    0.80
   1   1   0    2.70    0.70
   1   1   0   -1.20    6.60
   1   1   0    2.00    0.80
  -2  -1   0 7713.73  416.96
  -2  -1   0 7702.13  456.85
  -2  -1   0 7950.60  473.85
  -2  -1   0 7631.04  419.56
   2   1   0 7746.73  417.46
   2   1   0 8069.19  457.75
   2   1   0 7169.18  457.35
   2   1   0 7347.96  417.06
  -3  -1   0    4.60    4.00
  -3  -1   0    2.20    4.30
  -3  -1   0    3.50    1.70
  -3  -1   0    2.30    1.40
  -3  -1   0    3.00    1.30
  -3  -1   0    6.00    1.50
  -3  -1   0   -0.40   27.80
  -3  -1   0    3.80    1.00
  -3  -1   0    3.40    2.50
  -3  -1   0    4.00    1.90
  -3  -1   0    6.00    1.40
  -3  -1   0    2.60    1.60
  -3  -1   0   23.30   28.80
  -3  -1   0    4.40    1.10
   3   1   0    2.00    1.60
   3   1   0    4.10    1.60
   3   1   0    4.70    0.90
   3   1   0    5.10    1.80
   3   1   0   13.40   28.60
   3   1   0    0.10   29.30
   3   1   0    1.20    4.00
   3   1   0    8.20    4.80
   3   1   0    5.70    1.20
   3   1   0    2.00    1.30
   3   1   0    3.90    2.50
   3   1   0    5.40    1.40
   3   1   0    4.00    1.40
   3   1   0   11.90    3.00
  -4  -1   0  119.59   10.20
  -4  -1   0  120.69    7.60
  -4  -1   0  108.69   16.40
  -4  -1   0  115.39   10.20
  -4  -1   0  108.99    8.90
  -4  -1   0  122.59    7.70
  -4  -1   0  120.39    8.00
  -4  -1   0   82.59   50.69
  -4  -1   0  159.58   62.69
  -4  -1   0  120.09    9.70
  -4  -1   0  109.59    9.90
  -4  -1   0   88.69   14.50
  -4  -1   0  114.29   15.10
  -4  -1   0  122.79    8.60
   4   1   0  134.29   56.99
   4   1   0  117.59   16.40
   4   1   0  109.89    9.00
   4   1   0  122.09    9.20
   4   1   0  104.39    9.80
   4   1   0  106.69    7.20
   4   1   0  126.49   15.40
   4   1   0  107.39   16.00
   4   1   0  112.09    8.60
   4   1   0  141.19   55.29
   4   1   0  122.49   10.50
   4   1   0  115.89    7.70
   4   1   0  119.89    8.30
   4   1   0  111.99    9.90
  -5  -1   0  -13.00   55.19
  -5  -1   0    0.10    1.90
  -5  -1   0    0.40    1.20
  -5  -1   0    0.90    1.90
  -5  -1   0    0.20    1.00
  -5  -1   0   -3.60    1.20
  -5  -1   0    4.20    3.80
  -5  -1   0    3.30    2.40
  -5  -1   0   -3.10    7.20
  -5  -1   0    1.00    1.10
  -5  -1   0   -1.40    7.30
  -5  -1   0   -3.10   50.79
  -5  -1   0    2.70    2.30
   5   1   0    2.30    2.00
   5   1   0    3.80    2.10
   5   1   0    1.00    1.50
   5   1   0   11.60   50.09
   5   1   0   -7.10    6.70
   5   1   0    0.60    2.50
   5   1   0    1.30    1.60
   5   1   0    0.70    0.50
   5   1   0   -0.90    7.90
   5   1   0    1.60    1.30
   5   1   0    0.50    0.90
   5   1   0   -8.00   59.69
   5   1   0   -1.80    1.90
   5   1   0   -0.30    1.80
   5   1   0    3.70    2.30
   5   1   0    1.00    3.20
  -6  -1   0  141.89   82.39
  -6  -1   0  124.09   14.50
  -6  -1   0  103.79   18.60
  -6  -1   0  127.29   14.80
  -6  -1   0  121.89   11.00
  -6  -1   0  101.49   94.39
  -6  -1   0  116.89    8.10
  -6  -1   0  112.39   24.60
  -6  -1   0  105.59    8.10
  -6  -1   0   99.49   19.50
  -6  -1   0   95.69   12.80
   6   1   0  107.59   20.70
   6   1   0  121.79   81.09
   6   1   0  108.19    8.00
   6   1   0  105.69   13.70
   6   1   0   96.09   12.00
   6   1   0  120.89    9.30
   6   1   0  104.89    9.50
   6   1   0  121.59   10.50
   6   1   0  123.69    8.70
  -7  -1   0   10.20    4.20
  -7  -1   0    9.40    4.70
  -7  -1   0  -45.30   78.39
  -7  -1   0  -29.00   80.29
  -7  -1   0   15.60    3.70
  -7  -1   0   -6.00   11.50
  -7  -1   0    0.50    3.00
  -7  -1   0   10.20    7.00
  -7  -1   0   14.60    5.30
  -7  -1   0   -6.00   10.20
  -7  -1   0    8.80    2.40
   7   1   0    8.50    4.80
   7   1   0    7.10    6.30
   7   1   0   68.49   94.79
   7   1   0   12.40    4.00
   7   1   0   11.50   12.60
   7   1   0   10.00    2.90
   7   1   0    9.00    3.30
   7   1   0   -3.20   11.90
   7   1   0  -41.30   77.89
   7   1   0    6.80    3.80
   7   1   0    9.10    1.90
   7   1   0    7.90    3.00
  -8  -1   0   18.20    5.50
  -8  -1   0   27.70    8.10
  -8  -1   0   21.40    6.60
  -8  -1   0   16.70    8.00
  -8  -1   0   15.80    4.00
  -8  -1   0   10.70   16.70
  -8  -1   0   16.50    6.00
  -8  -1   0   18.90    3.80
  -8  -1   0   25.90   19.70
   8   1   0   21.70    5.30
   8   1   0   14.40    4.90
   8   1   0   14.30    4.10
   8   1   0   14.30   13.20
   8   1   0   24.40    7.50
   8   1   0   20.60    8.70
   8   1   0   14.20    5.60
   8   1   0   -0.30   15.10
   8   1   0   18.70    3.00
  -9  -1   0   30.10    7.70
  -9  -1   0   18.50   20.20
  -9  -1   0   30.60    8.40
  -9  -1   0   30.40    5.80
  -9  -1   0    5.00   21.90
  -9  -1   0   34.10   12.00
  -9  -1   0   32.00    8.90
  -9  -1   0   45.30   10.60
   9   1   0   17.80    5.70
   9   1   0   49.70   10.10
   9   1   0   27.40   20.20
   9   1   0   44.80   11.00
   9   1   0    4.40   21.90
   9   1   0   20.50    9.70
   9   1   0   26.50    6.60
   9   1   0   34.60    7.40
 -10  -1   0   71.69   14.40
 -10  -1   0   75.09    9.70
 -10  -1   0  116.09   30.40
 -10  -1   0   84.29   15.00
 -10  -1   0   60.39   16.70
 -10  -1   0   15.30   29.10
 -10  -1   0   83.39   13.60
 -10  -1   0   76.19   13.80
  10   1   0   75.29   11.70
  10   1   0   69.29   29.30
  10   1   0   79.29   12.50
  10   1   0   86.29   11.80
  10   1   0    5.10   29.70
  10   1   0   96.39   20.60
  10   1   0   87.99   13.90
  10   1   0   62.19   12.40
 -11  -1   0    3.10    3.60
 -11  -1   0   11.00    6.50
 -11  -1   0    4.90    4.40
 -11  -1   0   -0.50    4.00
  11   1   0    1.20    3.10
  11   1   0    3.90    4.50
  11   1   0    7.10    5.00
  11   1   0    5.10    3.70
  11   1   0    9.10    4.60
 -12  -1   0    4.00    3.80
 -12  -1   0   13.30    7.10
 -12  -1   0   23.20    8.40
 -12  -1   0   36.80   11.00
  12   1   0    9.70    4.90
  12   1   0   13.40    6.50
  12   1   0   24.00    6.20
  12   1   0   10.10    6.20
  12   1   0   16.90    6.60
 -13  -1   0   -2.30    3.50
 -13  -1   0    0.30    4.10
 -13  -1   0    1.60    2.90
  13   1   0    9.50    7.20
  13   1   0    9.60    5.70
  13   1   0   -1.00    2.60
  13   1   0    1.90    3.50
  14  -2   0   12.70    6.20
  14  -2   0    9.30    6.10
  14  -2   0   19.70    7.60
  14  -2   0    7.80    4.90
  14  -2   0   22.10    7.80
 -14   2   0   17.50    8.10
 -14   2   0   19.60    9.70
  13  -2   0    7.90    5.30
  13  -2   0   39.60    9.10
  13  -2   0   27.50    7.90
  13  -2   0   10.50    6.20
 -13   2   0   33.80   10.40
 -13   2   0   20.20    8.80
  12  -2   0   11.10    5.00
  12  -2   0   11.70    6.20
  12  -2   0    9.20    5.40
  12  -2   0   11.00    5.70
  12  -2   0   21.00    7.20
 -12   2   0    5.30    4.10
 -12   2   0    6.80    4.20
 -12   2   0   18.70    7.50
 -12   2   0   13.40    7.00
  11  -2   0    9.40    5.50
  11  -2   0    7.90    4.10
  11  -2   0    3.20    3.10
  11  -2   0    7.80    4.20
 -11   2   0    9.90    6.10
 -11   2   0   -5.40   35.70
 -11   2   0    9.20    4.60
 -11   2   0   19.00   35.80
 -11   2   0    7.00    3.50
 -11   2   0   14.60   11.90
 -11   2   0    7.00    5.40
  10  -2   0  143.89   13.80
  10  -2   0  151.78   33.20
  10  -2   0  172.28   44.20
  10  -2   0  188.18   21.70
  10  -2   0  171.98   15.40
  10  -2   0  147.49   18.30
  10  -2   0  152.08   15.10
 -10   2   0  162.48   18.60
 -10   2   0  168.48   14.40
 -10   2   0  181.78   22.90
 -10   2   0  138.59   42.50
 -10   2   0  177.38   21.90
 -10   2   0  170.28   34.70
   9  -2   0   -1.20    3.10
   9  -2   0   12.30   21.50
   9  -2   0    2.50    5.10
   9  -2   0   -1.70    1.50
   9  -2   0   -2.50    2.10
   9  -2   0    3.30    2.90
   9  -2   0    0.70    2.80
   9  -2   0  -11.40   17.60
  -9   2   0  -31.10   17.40
  -9   2   0   -1.10    1.10
  -9   2   0    3.30    5.80
  -9   2   0    2.30    2.20
  -9   2   0   -0.80    2.20
  -9   2   0    8.00   22.10
  -9   2   0   -3.10    2.30
   8  -2   0  586.04   35.40
   8  -2   0  537.25   36.90
   8  -2   0  572.64   34.00
   8  -2   0  488.45   37.40
   8  -2   0  590.44   36.20
   8  -2   0  528.05   46.80
   8  -2   0  551.74   35.40
   8  -2   0  583.74   53.29
   8  -2   0  582.44   36.70
  -8   2   0  462.85   44.80
  -8   2   0  552.94   35.00
  -8   2   0  592.24   34.30
  -8   2   0  606.34   38.90
  -8   2   0  635.64   39.90
  -8   2   0  556.34   36.70
  -8   2   0  587.54   39.10
  -8   2   0  504.95   51.29
   7  -2   0  -34.80   95.49
   7  -2   0   58.19    9.60
   7  -2   0    8.80  102.19
   7  -2   0   61.49    5.20
   7  -2   0   55.59    8.90
   7  -2   0   59.89    7.90
   7  -2   0   73.09   16.90
   7  -2   0   81.99    9.20
   7  -2   0   74.69   21.10
   7  -2   0   76.79   11.50
   7  -2   0   64.09    9.70
   7  -2   0   54.09   17.40
  -7   2   0   67.29    8.30
  -7   2   0   55.19    8.70
  -7   2   0   14.70   89.29
  -7   2   0   62.09    9.90
  -7   2   0   51.09    9.50
  -7   2   0   96.59   24.60
  -7   2   0   41.60  105.39
  -7   2   0   56.89    4.30
  -7   2   0   68.59    7.40
  -7   2   0   54.69   16.60
  -7   2   0   77.09   20.20
   6  -2   0 1581.64  103.09
   6  -2   0 1646.34   96.59
   6  -2   0 1548.95  105.69
   6  -2   0 1728.73   94.99
   6  -2   0 1654.13   92.59
   6  -2   0 1688.03   93.39
   6  -2   0 1484.35  221.78
   6  -2   0 1797.92   94.29
   6  -2   0 1636.14   95.19
   6  -2   0 1465.45  233.98
   6  -2   0 1541.85  106.19
  -6   2   0 1680.73   95.39
  -6   2   0 1631.04   92.49
  -6   2   0 1479.15  105.29
  -6   2   0 1680.83   95.29
  -6   2   0 1725.13   95.09
  -6   2   0 1690.53  103.59
  -6   2   0 1669.83   95.09
  -6   2   0 1792.92  217.98
  -6   2   0 1652.93   93.59
  -6   2   0 1613.04   92.29
  -6   2   0 1564.14  209.28
  -6   2   0 1523.55  104.79
   5  -2   0   55.79    8.60
   5  -2   0   69.19   14.10
   5  -2   0   73.79   65.49
   5  -2   0   63.59    7.10
   5  -2   0   67.89    7.60
   5  -2   0   70.79    8.00
   5  -2   0   49.50    7.90
   5  -2   0   61.49    8.90
   5  -2   0   45.80   13.50
   5  -2   0   85.99   10.00
   5  -2   0   58.69   15.00
   5  -2   0   58.69    4.80
   5  -2   0  143.39   71.89
   5  -2   0   66.29    6.00
  -5   2   0   61.19    8.50
  -5   2   0   99.29   69.89
  -5   2   0   72.79    9.30
  -5   2   0   56.79   12.30
  -5   2   0   59.99    4.20
  -5   2   0   60.49    7.80
  -5   2   0   54.29   14.60
  -5   2   0   77.29   10.30
  -5   2   0   59.19    3.90
  -5   2   0   55.49    6.80
  -5   2   0   68.59    5.80
  -5   2   0   55.89    6.80
  -5   2   0   98.89   18.80
  -5   2   0   52.09   63.99
  -5   2   0   90.79   13.70
   4  -2   0   55.29    6.90
   4  -2   0   46.40    4.40
   4  -2   0   54.89    6.20
   4  -2   0   53.89    6.70
   4  -2   0   41.70    9.40
   4  -2   0   49.20   49.99
   4  -2   0   56.79    7.30
   4  -2   0   48.20   12.00
   4  -2   0   36.80   10.40
   4  -2   0   45.20    3.40
   4  -2   0   45.90    3.80
   4  -2   0   43.70    6.10
   4  -2   0   51.59    4.80
   4  -2   0   46.80    5.50
   4  -2   0   27.00   47.00
  -4   2   0   67.49    7.20
  -4   2   0   42.10    3.30
  -4   2   0   41.70    6.00
  -4   2   0   23.50    9.60
  -4   2   0   47.30    5.50
  -4   2   0   46.50    4.40
  -4   2   0   46.00    3.50
  -4   2   0   42.70   10.40
  -4   2   0   80.39   48.10
  -4   2   0   52.39   10.30
  -4   2   0   56.79    7.40
  -4   2   0   34.70    5.70
  -4   2   0   52.79    4.70
  -4   2   0   53.19    7.10
  -4   2   0   49.50    6.10
  -4   2   0   42.10   49.80
   3  -2   0    0.90    0.90
   3  -2   0    2.90    0.90
   3  -2   0    1.10    1.00
   3  -2   0    0.70    0.90
   3  -2   0    2.10    1.50
   3  -2   0    5.00    5.20
   3  -2   0    1.90    1.00
   3  -2   0    3.50    1.50
   3  -2   0    2.90    2.70
   3  -2   0    3.30    5.80
   3  -2   0    3.60    1.30
   3  -2   0    1.50    0.80
   3  -2   0   -6.80   35.80
   3  -2   0    2.00    1.30
   3  -2   0    6.00   34.70
  -3   2   0    0.20    0.70
  -3   2   0    4.10    1.40
  -3   2   0   -4.80    4.20
  -3   2   0    1.50    1.00
  -3   2   0  -13.10   31.50
  -3   2   0    2.60    4.50
  -3   2   0   23.90   40.40
  -3   2   0    2.60    1.50
  -3   2   0    4.20    1.70
  -3   2   0    3.40    3.00
  -3   2   0    4.20    1.80
  -3   2   0    3.20    1.40
  -3   2   0    2.60    0.80
  -3   2   0    2.20    0.80
  -3   2   0    4.30    1.70
   2  -2   0  281.57   15.80
   2  -2   0  229.88   19.60
   2  -2   0  274.07   15.20
   2  -2   0  226.08   54.39
   2  -2   0  241.88   18.90
   2  -2   0  259.47   15.20
   2  -2   0  270.47   15.60
   2  -2   0  221.28   19.50
   2  -2   0  248.48   15.10
   2  -2   0  274.37   15.50
   2  -2   0  263.07   15.30
   2  -2   0  173.38   50.09
   2  -2   0  252.27   15.20
  -2   2   0  235.88   19.80
  -2   2   0  281.87   60.79
  -2   2   0  253.67   15.70
  -2   2   0  213.28   19.30
  -2   2   0  274.77   15.60
  -2   2   0  256.17   14.90
  -2   2   0  253.77   19.00
  -2   2   0  247.88   15.40
  -2   2   0  255.47   15.50
  -2   2   0  275.57   15.10
  -2   2   0  137.09   45.90
  -2   2   0  248.88   15.40
  -2   2   0  260.17   15.30
  -2   2   0  271.77   15.40
   1  -2   0  235.38   45.80
   1  -2   0  273.57   15.00
   1  -2   0  281.37   14.60
   1  -2   0  229.08   17.50
   1  -2   0  271.37   15.00
  -1   2   0  236.08   17.90
  -1   2   0  259.37   14.30
  -1   2   0  250.07   14.80
  -1   2   0  247.58   44.50
  -1   2   0  245.98   14.90
  -1   2   0  230.48   14.70
  -1   2   0  240.38   17.10
  -1   2   0  253.17   14.90
  -1  -2   0   66.59   16.40
  -1  -2   0   75.49    5.70
  -1  -2   0   61.69    4.90
  -1  -2   0   68.69    4.10
  -1  -2   0   72.69    4.70
  -1  -2   0   70.09    5.60
  -1  -2   0   70.09    4.90
  -1  -2   0   70.49    5.20
  -1  -2   0   69.49    4.80
  -1  -2   0   80.09   18.30
  -1  -2   0   56.09    5.10
  -1  -2   0   65.89    4.30
  -1  -2   0   66.99    4.80
  -1  -2   0   61.89    5.00
  -1  -2   0   65.59    4.60
  -1  -2   0   61.29    4.90
   1   2   0   71.49    4.90
   1   2   0   66.49    5.20
   1   2   0   63.99    4.90
   1   2   0   71.89    5.20
   1   2   0   83.69    5.70
   1   2   0   68.79    4.20
   1   2   0   64.79    4.50
   1   2   0   71.29    5.70
   1   2   0   60.29    4.70
   1   2   0   73.29    4.60
   1   2   0   59.79   14.80
   1   2   0   68.49    4.30
   1   2   0   72.79    4.80
   1   2   0   46.90   14.70
  -2  -2   0 1576.74  117.39
  -2  -2   0 1554.24   84.69
  -2  -2   0 1455.55   85.09
  -2  -2   0 1466.95  114.19
   2   2   0 1524.35  111.69
   2   2   0 1442.26   84.99
   2   2   0 1471.85  118.59
   2   2   0 1503.05   84.59
  -3  -2   0  294.37   18.40
  -3  -2   0  315.57   17.30
  -3  -2   0  323.97   18.40
  -3  -2   0  375.56   68.49
  -3  -2   0  328.77   19.20
  -3  -2   0  263.27   21.90
  -3  -2   0  304.87   17.60
  -3  -2   0  291.87   23.00
  -3  -2   0  300.77   21.80
  -3  -2   0  296.67   18.20
  -3  -2   0  323.17   19.90
  -3  -2   0  306.27   19.00
  -3  -2   0  359.96   71.09
  -3  -2   0  306.17   20.30
  -3  -2   0  302.07   19.80
  -3  -2   0  302.67   20.00
   3   2   0  314.77   59.49
   3   2   0  309.97   17.40
   3   2   0  280.27   19.60
   3   2   0  316.07   21.60
   3   2   0  299.47   18.50
   3   2   0  285.17   22.30
   3   2   0  316.77   20.30
   3   2   0  303.77   19.00
   3   2   0  304.27   17.70
   3   2   0  318.07   19.10
   3   2   0  285.87   18.00
   3   2   0  289.07   22.80
   3   2   0  325.87   18.80
   3   2   0  289.77   63.89
  -4  -2   0 1123.19   61.09
  -4  -2   0 1148.19  127.09
  -4  -2   0 1019.20   60.89
  -4  -2   0  950.90  119.29
  -4  -2   0 1036.90   58.39
  -4  -2   0 1037.10   61.29
  -4  -2   0  898.81   63.39
  -4  -2   0 1085.09   58.89
  -4  -2   0 1139.69   61.99
  -4  -2   0 1027.10   65.09
  -4  -2   0 1037.70   59.69
   4   2   0 1112.19   59.99
   4   2   0 1022.60   63.69
   4   2   0 1112.59  121.29
   4   2   0 1043.80   61.79
   4   2   0 1079.99   61.59
   4   2   0  967.10   65.69
   4   2   0  932.11  128.09
   4   2   0 1033.70   65.49
   4   2   0 1072.99   61.09
   4   2   0  995.00   59.69
   4   2   0 1059.69   59.19
  -5  -2   0   23.20    7.00
  -5  -2   0   24.10    3.10
  -5  -2   0   29.90    5.30
  -5  -2   0   43.40   10.90
  -5  -2   0    8.90   44.80
  -5  -2   0   29.30    8.90
  -5  -2   0   20.00    3.40
  -5  -2   0   20.50    5.10
  -5  -2   0   15.80    5.00
  -5  -2   0   40.10    7.50
  -5  -2   0   31.80   47.30
  -5  -2   0   31.70    6.30
  -5  -2   0   31.50    4.20
  -5  -2   0   40.30    5.30
   5   2   0   23.50   11.20
   5   2   0   24.00    3.00
   5   2   0   24.40    9.40
   5   2   0   28.70    4.90
   5   2   0   32.50    5.40
   5   2   0   20.00    1.90
   5   2   0   19.40   48.20
   5   2   0   20.00    5.30
   5   2   0   15.50    4.00
   5   2   0   23.40    3.20
   5   2   0   55.99   67.69
   5   2   0   31.50    4.60
   5   2   0   23.10    5.40
   5   2   0   25.00    5.90
   5   2   0   24.60    7.00
  -6  -2   0  788.52   47.90
  -6  -2   0  730.13   43.40
  -6  -2   0  944.41  160.38
  -6  -2   0  783.52   47.00
  -6  -2   0  654.73   51.39
  -6  -2   0  760.82   48.00
  -6  -2   0  766.52   47.90
  -6  -2   0  664.33  139.89
  -6  -2   0  685.53   52.69
  -6  -2   0  622.84   54.09
  -6  -2   0  777.02   42.80
  -6  -2   0  799.32   43.70
   6   2   0  705.83   46.60
   6   2   0  880.11  154.38
   6   2   0  724.63  156.08
   6   2   0  756.42   44.20
   6   2   0  779.72   48.50
   6   2   0  759.12   43.10
   6   2   0  724.93   42.40
   6   2   0  865.71   53.49
   6   2   0  706.83   55.19
   6   2   0  791.52   46.10
   6   2   0  820.82   55.79
   6   2   0  790.82   45.20
  -7  -2   0   34.30    7.50
  -7  -2   0   49.90    9.70
  -7  -2   0   32.10   13.70
  -7  -2   0   22.50    8.60
  -7  -2   0   47.20    6.10
  -7  -2   0   34.00    4.40
  -7  -2   0   44.70    9.20
  -7  -2   0    5.30   12.80
  -7  -2   0   37.70    8.40
  -7  -2   0   26.10   12.80
  -7  -2   0    1.40   14.00
   7   2   0   32.50    7.20
   7   2   0   37.00    8.10
   7   2   0   34.90    4.00
   7   2   0   33.90    6.70
   7   2   0    8.80   13.80
   7   2   0   15.60   17.30
   7   2   0   44.20    6.50
   7   2   0   32.50   13.00
   7   2   0   22.70   14.40
   7   2   0   29.50    5.60
   7   2   0   33.70    4.80
   7   2   0   35.60   10.60
  -8  -2   0  369.86   27.90
  -8  -2   0  337.77   26.10
  -8  -2   0  375.76   23.10
  -8  -2   0  352.76   27.70
  -8  -2   0  315.17   32.20
  -8  -2   0  381.76   41.00
   8   2   0  338.57   31.90
   8   2   0  355.46   23.80
   8   2   0  367.26   28.40
   8   2   0  386.76   38.00
   8   2   0  354.06   21.30
   8   2   0  355.16   24.80
   8   2   0  317.77   26.20
   8   2   0  342.57   25.40
  -9  -2   0   -1.90    2.00
  -9  -2   0   -1.60    2.10
  -9  -2   0    2.10    2.20
  -9  -2   0   -2.70    3.20
  -9  -2   0    0.80    3.00
   9   2   0   -1.60    2.00
   9   2   0    8.90   25.90
   9   2   0   -1.40    2.10
   9   2   0    3.30    3.30
   9   2   0   -3.20    2.70
   9   2   0   -0.10    2.50
   9   2   0   -6.00   30.60
 -10  -2   0  114.19   31.80
 -10  -2   0  150.38   20.80
 -10  -2   0  162.88   28.40
 -10  -2   0  149.79   21.20
 -10  -2   0  198.98   18.10
 -10  -2   0  191.58   24.10
  10   2   0  181.58   23.50
  10   2   0  159.78   20.40
  10   2   0  165.68   20.70
  10   2   0  182.08   15.10
  10   2   0  171.38   15.90
 -11  -2   0   -3.70    1.70
 -11  -2   0    9.10    5.60
 -11  -2   0   -0.10    2.70
 -11  -2   0    4.00    4.60
  11   2   0    0.10    2.90
  11   2   0   -3.40    1.90
  11   2   0   10.30    4.80
  11   2   0    2.30    2.80
  11   2   0    3.30    5.00
 -12  -2   0   46.80   11.30
 -12  -2   0   62.59   13.80
 -12  -2   0   88.29   16.20
  12   2   0   58.99   10.90
  12   2   0   48.50   11.40
  12   2   0   69.19   12.60
  12   2   0   67.49   14.60
  12   2   0   59.29   11.20
 -13  -2   0    4.00    4.50
 -13  -2   0    2.80    4.10
 -13  -2   0   -3.00    1.60
 -13  -2   0   -3.70    1.30
  13   2   0    0.70    3.70
  13   2   0    1.40    4.20
  13   2   0    6.50    4.90
  13   2   0    0.80    2.80
  13   2   0    3.20    4.50
  14  -3   0   21.70   10.70
  14  -3   0   25.00    9.30
  14  -3   0    7.30    4.50
  14  -3   0    2.10    4.50
  14  -3   0   13.60    6.20
 -14   3   0    4.90    6.00
 -14   3   0    3.80    5.00
  13  -3   0   21.60    6.90
  13  -3   0   11.10    7.30
  13  -3   0   11.80    5.40
  13  -3   0   10.00    5.90
  13  -3   0   21.20    7.30
 -13   3   0   11.50    6.90
 -13   3   0   22.60    6.50
  12  -3   0   26.20    8.20
  12  -3   0   11.60    6.60
  12  -3   0   15.20    6.20
  12  -3   0   25.30    8.20
  12  -3   0   17.10    6.80
 -12   3   0   23.40    8.20
 -12   3   0   19.80    7.20
 -12   3   0   21.70    6.20
  11  -3   0   29.40   15.00
  11  -3   0   40.90    8.70
  11  -3   0   65.49   11.70
  11  -3   0   49.99    9.50
  11  -3   0   29.90    8.40
  11  -3   0    4.70   35.60
  11  -3   0   11.60   42.90
 -11   3   0   47.40   14.90
 -11   3   0   24.90   11.30
 -11   3   0   51.39   10.30
 -11   3   0   46.40    8.40
 -11   3   0   80.59   34.90
 -11   3   0   40.20   10.90
 -11   3   0   45.10   36.00
  10  -3   0   60.09   34.50
  10  -3   0   90.79   14.10
  10  -3   0   83.59   12.10
  10  -3   0   86.19   12.00
  10  -3   0   89.69   13.30
  10  -3   0   86.49   12.40
  10  -3   0   85.79   31.20
  10  -3   0   94.19   23.00
 -10   3   0   95.69   13.80
 -10   3   0   79.79   34.30
 -10   3   0   11.00   30.80
 -10   3   0   96.59   23.60
 -10   3   0  120.49   17.60
 -10   3   0   87.29   10.40
 -10   3   0   94.79   16.00
 -10   3   0   90.39   11.80
   9  -3   0   17.90    5.10
   9  -3   0    1.90   26.10
   9  -3   0   16.30    9.40
   9  -3   0    9.50    3.80
   9  -3   0   11.70    4.70
   9  -3   0   16.20    5.90
   9  -3   0   13.90   22.00
  -9   3   0    6.60    7.30
  -9   3   0   23.30    5.20
  -9   3   0   11.70    3.70
  -9   3   0   13.30    6.00
  -9   3   0    8.30   19.00
  -9   3   0   -4.60   21.50
   8  -3   0    3.60    3.00
   8  -3   0    9.80    3.90
   8  -3   0    6.70    4.00
   8  -3   0    2.20   15.40
   8  -3   0    9.20    4.10
   8  -3   0   14.00   15.30
   8  -3   0    3.20    1.80
   8  -3   0    3.60    6.30
   8  -3   0    8.80   17.80
   8  -3   0  -31.70   18.10
   8  -3   0    4.20    3.00
  -8   3   0    8.90    4.60
  -8   3   0   12.80    8.30
  -8   3   0    9.70    4.20
  -8   3   0    5.80   16.80
  -8   3   0    2.70    2.40
  -8   3   0    1.20    1.90
  -8   3   0  -31.20   17.70
  -8   3   0    8.10    4.40
   7  -3   0   59.59    8.00
   7  -3   0   48.30    8.00
   7  -3   0   61.49   18.40
   7  -3   0   53.09    7.50
   7  -3   0   69.29    9.80
   7  -3   0  -24.30   90.19
   7  -3   0   50.69    8.70
   7  -3   0   40.70    8.10
   7  -3   0   48.00    4.50
  -7   3   0   49.80    7.10
  -7   3   0   16.50   18.60
  -7   3   0   29.30  123.59
  -7   3   0   36.80   14.60
  -7   3   0   47.10    9.80
  -7   3   0   60.49    9.70
  -7   3   0   43.30    6.00
  -7   3   0   83.99   23.70
  -7   3   0   69.99   96.99
  -7   3   0   47.50    8.00
  -7   3   0   41.50    3.50
   6  -3   0  -62.19   64.19
   6  -3   0    2.20   11.10
   6  -3   0   17.90    8.30
   6  -3   0   27.20    3.80
   6  -3   0   27.70    5.10
   6  -3   0   21.10    5.20
   6  -3   0   22.30    4.80
   6  -3   0   29.20    5.10
   6  -3   0   26.70    5.90
   6  -3   0   22.80    5.00
   6  -3   0   52.19   14.20
   6  -3   0   -2.90   72.69
   6  -3   0   31.60    6.20
  -6   3   0   23.10    5.80
  -6   3   0   38.00    6.50
  -6   3   0   22.00    5.40
  -6   3   0   31.10    5.40
  -6   3   0   24.60    2.10
  -6   3   0   24.10    2.60
  -6   3   0   27.30   12.70
  -6   3   0   28.90    4.50
  -6   3   0  -59.39   72.19
  -6   3   0   21.60    4.40
  -6   3   0  136.79   85.99
  -6   3   0   22.50    8.60
  -6   3   0   45.10   15.10
   5  -3   0  627.84   50.59
   5  -3   0  705.33  147.09
   5  -3   0  646.24   40.70
   5  -3   0  690.63   39.30
   5  -3   0  721.03   51.39
   5  -3   0  636.94   37.00
   5  -3   0  729.63  145.19
   5  -3   0  621.34   39.20
   5  -3   0  670.73   39.40
   5  -3   0  654.43   40.20
   5  -3   0  673.43   42.00
   5  -3   0  687.03   37.90
   5  -3   0  700.23   39.00
  -5   3   0  715.53   40.90
  -5   3   0  664.03   39.70
  -5   3   0  642.14   47.50
  -5   3   0  653.73   40.90
  -5   3   0  667.13   38.80
  -5   3   0  667.53   36.90
  -5   3   0  611.24  136.09
  -5   3   0  538.65   48.60
  -5   3   0  726.93   41.20
  -5   3   0  671.83   39.10
  -5   3   0  537.95  136.69
  -5   3   0  709.13   39.40
  -5   3   0  530.55   48.40
  -5   3   0  654.73   37.00
   4  -3   0    0.60    0.80
   4  -3   0    0.00    0.70
   4  -3   0    0.30    1.10
   4  -3   0   -0.70    0.50
   4  -3   0    1.90    1.20
   4  -3   0    0.60    1.00
   4  -3   0   -0.60    1.80
   4  -3   0    0.70    0.70
   4  -3   0    0.20    1.10
   4  -3   0   -0.90    7.10
   4  -3   0    4.10   48.70
   4  -3   0    1.20    1.00
   4  -3   0   27.50   47.80
   4  -3   0    1.00    5.80
   4  -3   0    2.40    1.60
  -4   3   0    1.40    0.80
  -4   3   0    0.30    0.80
  -4   3   0    4.70   41.50
  -4   3   0    0.90    2.40
  -4   3   0   -0.10    0.70
  -4   3   0  -44.60   47.10
  -4   3   0    1.80    1.50
  -4   3   0    8.20    6.70
  -4   3   0    2.50    1.60
  -4   3   0   -4.80    6.10
  -4   3   0    0.60    0.60
  -4   3   0    1.20    1.60
  -4   3   0    1.30    1.00
  -4   3   0    1.90    1.20
   3  -3   0  129.09    9.40
   3  -3   0  138.79    9.00
   3  -3   0  126.29    9.10
   3  -3   0  139.99   20.50
   3  -3   0  117.19   54.09
   3  -3   0  134.79    8.90
   3  -3   0  128.89    9.40
   3  -3   0  110.89   17.20
   3  -3   0  139.49    9.00
   3  -3   0  186.18   65.99
   3  -3   0  126.09    8.90
   3  -3   0  131.89   15.00
   3  -3   0  128.49    8.60
   3  -3   0  135.59    8.80
  -3   3   0  130.49    9.40
  -3   3   0  139.79    9.80
  -3   3   0  103.59   15.90
  -3   3   0  126.69    9.40
  -3   3   0  120.49    9.00
  -3   3   0  129.89    9.00
  -3   3   0  137.09   62.99
  -3   3   0  134.19    9.10
  -3   3   0  130.09    9.20
  -3   3   0  136.89    8.60
  -3   3   0  113.39    8.50
   2  -3   0 2735.43  207.88
   2  -3   0 2484.95  147.09
   2  -3   0 2691.13  204.68
   2  -3   0 2664.43  148.29
  -2   3   0 2492.45  147.49
  -2   3   0 2546.35  147.69
  -2   3   0 2612.14  201.38
  -2   3   0 2752.02  211.48
   1  -3   0  198.68   11.80
   1  -3   0  181.68   15.30
   1  -3   0  209.08   12.90
   1  -3   0  188.48   11.70
   1  -3   0  199.28   12.60
   1  -3   0  212.98   12.90
   1  -3   0  128.49   37.40
   1  -3   0  201.28   12.10
   1  -3   0  211.08   12.70
   1  -3   0  183.98   44.50
   1  -3   0  207.88   12.00
   1  -3   0  201.48   12.20
  -1   3   0  181.58   15.50
  -1   3   0  216.48   12.70
  -1   3   0  202.48   12.30
  -1   3   0  211.68   11.70
  -1   3   0  195.78   11.30
  -1   3   0  216.18   12.90
  -1   3   0  214.78   15.20
  -1   3   0  181.28   40.30
  -1   3   0  212.08   12.00
  -1   3   0  200.18   12.90
  -1   3   0  194.98   45.20
  -1   3   0  216.98   12.20
  -1   3   0  190.18   15.60
  -1   3   0  203.18   12.60
   0  -3   0    2.40    1.80
   0  -3   0    7.00    1.70
   0  -3   0    4.30    1.30
   0  -3   0    3.60    0.90
   0  -3   0    5.30    0.70
   0  -3   0   14.90   12.10
   0  -3   0    5.80    1.90
   0  -3   0    5.30    1.20
   0  -3   0    2.90    1.20
   0  -3   0    6.30    1.60
   0  -3   0    3.40    1.00
   0  -3   0    4.80    1.20
   0  -3   0    6.50    1.40
   0  -3   0    3.10    2.10
   0  -3   0    3.50   10.60
   0  -3   0    6.50    1.40
   0   3   0    4.30    1.70
   0   3   0    5.50    1.50
   0   3   0    4.30    1.20
   0   3   0    5.10    1.10
   0   3   0    4.60    1.40
   0   3   0    4.50    0.70
   0   3   0    6.60    2.30
   0   3   0    5.60    2.10
   0   3   0    4.80    1.10
   0   3   0   20.90   14.10
   0   3   0    4.50    1.10
   0   3   0    5.20    1.20
   0   3   0    5.10    1.50
   0   3   0   -2.40   10.30
  -1  -3   0  683.43   39.70
  -1  -3   0  709.53   40.50
  -1  -3   0  782.12   58.69
  -1  -3   0  682.53   39.70
  -1  -3   0  704.83   40.00
  -1  -3   0  678.03   40.00
  -1  -3   0  707.43   39.70
   1   3   0  715.53   40.70
   1   3   0  691.83   39.80
   1   3   0  727.73   39.70
   1   3   0  695.93   60.99
   1   3   0  701.63   40.00
  -2  -3   0   67.99    5.10
  -2  -3   0   62.29    4.80
  -2  -3   0   73.99   24.60
  -2  -3   0   63.79    5.60
  -2  -3   0   68.19    5.80
  -2  -3   0   66.49    5.20
  -2  -3   0   57.39    6.70
  -2  -3   0   63.79    7.20
  -2  -3   0   56.99    5.10
  -2  -3   0   69.09    5.40
  -2  -3   0   65.69    4.90
  -2  -3   0   35.40   21.20
  -2  -3   0   56.39    5.90
  -2  -3   0   72.79    6.00
  -2  -3   0   65.09    6.60
  -2  -3   0   71.29    4.40
   2   3   0   60.49    4.20
   2   3   0   52.79    4.70
   2   3   0   66.09    5.30
   2   3   0   56.59   25.80
   2   3   0   61.99    5.50
   2   3   0   53.69   21.20
   2   3   0   67.29    4.10
   2   3   0   53.99    4.70
   2   3   0   60.09    5.10
   2   3   0   56.89    5.60
   2   3   0   60.39    4.90
   2   3   0   46.00    6.10
   2   3   0   53.79    4.90
   2   3   0   57.59    4.80
   2   3   0   70.19    6.80
   2   3   0   53.09    7.40
  -3  -3   0   19.20    3.40
  -3  -3   0   10.90    4.40
  -3  -3   0   10.00    3.10
  -3  -3   0   29.20    4.40
  -3  -3   0   18.50    2.10
  -3  -3   0   -0.90   27.10
  -3  -3   0   15.30    5.70
  -3  -3   0   13.80    2.70
  -3  -3   0   22.80    3.30
  -3  -3   0   14.10    3.40
  -3  -3   0   18.40    4.70
  -3  -3   0   21.90   26.90
  -3  -3   0   13.50    3.50
  -3  -3   0   12.50    3.40
  -3  -3   0   20.30    2.50
  -3  -3   0   16.60    3.20
   3   3   0   16.90    2.80
   3   3   0   -4.60   22.30
   3   3   0   10.40    4.70
   3   3   0   13.70    3.10
   3   3   0   19.20    3.10
   3   3   0   18.00    2.60
   3   3   0   10.70    3.00
   3   3   0   32.50   30.70
   3   3   0   17.00    3.20
   3   3   0   23.60    3.90
   3   3   0   17.10    4.10
   3   3   0   17.40    4.10
   3   3   0   19.10    5.20
  -4  -3   0 3232.98  227.58
  -4  -3   0 2852.71  158.58
  -4  -3   0 2882.11  155.78
  -4  -3   0 2464.65  216.78
  -4  -3   0 2684.03  159.88
   4   3   0 2587.94  159.58
   4   3   0 2896.71  216.58
   4   3   0 2785.32  234.88
   4   3   0 2842.32  158.98
  -5  -3   0  147.29   15.80
  -5  -3   0  142.29   16.10
  -5  -3   0  110.29   10.90
  -5  -3   0  112.59    9.30
  -5  -3   0  123.59    8.20
  -5  -3   0  131.19   12.00
  -5  -3   0  138.39    9.90
  -5  -3   0  141.09   64.49
  -5  -3   0   99.39   56.89
  -5  -3   0  149.39   11.00
  -5  -3   0  104.49   15.60
  -5  -3   0  134.99    8.90
  -5  -3   0  113.99   11.40
  -5  -3   0  127.59   18.60
   5   3   0  138.99   12.00
   5   3   0  121.59    8.50
   5   3   0  134.09   10.20
   5   3   0  125.39    8.20
   5   3   0  175.18   69.19
   5   3   0   92.79   14.20
   5   3   0  136.79   11.00
   5   3   0  135.29   12.30
   5   3   0  159.58   21.10
   5   3   0   65.49   74.69
   5   3   0  120.19   10.50
   5   3   0  139.59   12.80
   5   3   0  117.19    9.30
   5   3   0  118.19    9.90
   5   3   0  122.39    7.90
   5   3   0  125.69   18.10
  -6  -3   0  196.88   77.59
  -6  -3   0  184.28   26.30
  -6  -3   0  189.08   16.50
  -6  -3   0  213.08   17.80
  -6  -3   0  197.88   14.30
  -6  -3   0  204.98   20.90
  -6  -3   0  209.88   93.09
  -6  -3   0  181.18   21.70
  -6  -3   0  228.48   13.90
  -6  -3   0  200.68   13.70
  -6  -3   0  226.68   18.40
  -6  -3   0  236.28   18.00
   6   3   0  207.68   13.30
   6   3   0  207.58   12.30
   6   3   0  187.08   96.19
   6   3   0  221.78   25.40
   6   3   0  192.48   14.40
   6   3   0  206.88   23.60
   6   3   0  226.18   84.89
   6   3   0  218.68   13.30
   6   3   0  227.78   15.70
   6   3   0  207.18   16.30
   6   3   0  194.08   17.90
   6   3   0  229.08   20.70
  -7  -3   0   43.60    8.70
  -7  -3   0   37.30   11.10
  -7  -3   0   -0.40   13.90
  -7  -3   0   42.40    4.00
  -7  -3   0   46.30   17.50
  -7  -3   0   39.00    9.10
  -7  -3   0   47.80    9.40
  -7  -3   0   47.00    5.90
  -7  -3   0   35.40    8.00
   7   3   0   36.90    6.20
   7   3   0   41.30    4.70
   7   3   0   59.89   16.30
   7   3   0   44.70   15.40
   7   3   0   23.40   16.40
   7   3   0   42.10    8.50
   7   3   0    2.40   13.50
   7   3   0   48.90   11.30
   7   3   0   51.39   10.50
   7   3   0   41.80    6.80
   7   3   0   45.50    8.00
  -8  -3   0   -0.20    1.40
  -8  -3   0    2.40    4.70
  -8  -3   0    4.80    3.90
  -8  -3   0    2.10    2.90
  -8  -3   0    5.00   17.60
  -8  -3   0   14.30   17.00
  -8  -3   0   -0.10    2.40
  -8  -3   0    9.40    4.20
   8   3   0   17.70   13.80
   8   3   0   -1.90    1.60
   8   3   0    3.60    5.10
   8   3   0    3.80   15.20
   8   3   0    6.40    5.00
   8   3   0    3.80    1.60
   8   3   0   -1.70    2.00
   8   3   0    6.10    2.90
   8   3   0    2.70    3.30
  -9  -3   0   57.89   12.20
  -9  -3   0   11.50   21.40
  -9  -3   0   54.89   11.50
  -9  -3   0   43.00   10.30
  -9  -3   0   29.00    7.90
  -9  -3   0   56.49   15.40
  -9  -3   0   56.69   21.70
   9   3   0   16.20   21.00
   9   3   0   68.09   22.60
   9   3   0   58.89    9.50
   9   3   0   69.59   11.10
   9   3   0   48.00   11.50
   9   3   0   47.50   10.20
   9   3   0   73.39   16.20
   9   3   0   45.60    8.00
 -10  -3   0   20.90    7.10
 -10  -3   0   40.90   16.70
 -10  -3   0   44.00   11.30
  10   3   0   51.89   16.70
  10   3   0   42.70    8.00
  10   3   0   51.59   11.10
 -11  -3   0    4.90    4.30
 -11  -3   0    5.20    4.60
 -11  -3   0    7.30    5.70
 -11  -3   0   18.20    7.70
  11   3   0    8.60    6.20
  11   3   0   24.80    6.50
  11   3   0   14.20    6.20
  11   3   0   14.70    6.60
  11   3   0   16.20    5.90
 -12  -3   0   19.70    7.90
 -12  -3   0   13.50    7.10
 -12  -3   0   16.50    7.60
  12   3   0   14.80    6.10
  12   3   0   18.80    8.10
  12   3   0    5.80    4.50
  12   3   0   18.70    6.90
 -13  -3   0   -2.90    2.60
 -13  -3   0    0.10    3.10
 -13  -3   0    9.00    6.00
 -13  -3   0   17.60   11.80
  13   3   0    3.80    4.30
  13   3   0    2.80    6.40
  13   3   0    9.80    5.20
  13   3   0    5.40    5.40
  14  -4   0   13.40    5.70
  14  -4   0   16.30    6.50
  14  -4   0   12.10    7.70
  14  -4   0    4.40    4.70
 -14   4   0   11.60    8.00
 -14   4   0    2.10    4.30
 -14   4   0   14.00    8.30
  13  -4   0   94.09   15.10
  13  -4   0   92.29   15.10
  13  -4   0   76.49   14.50
  13  -4   0  106.99   15.60
  13  -4   0   88.69   13.70
 -13   4   0   82.89   17.70
 -13   4   0   73.09   11.60
 -13   4   0   58.49   14.30
  12  -4   0   13.40    5.40
  12  -4   0   19.40    6.70
  12  -4   0    3.80    5.50
  12  -4   0   20.60    6.90
  12  -4   0   13.90    6.30
 -12   4   0   27.50    8.80
 -12   4   0    7.40    5.80
 -12   4   0    9.40    4.20
  11  -4   0   60.19   12.70
  11  -4   0   60.89   10.30
  11  -4   0   46.00   16.50
  11  -4   0   58.29   39.50
  11  -4   0   71.29   12.40
  11  -4   0   67.39   11.90
  11  -4   0   62.19   35.00
 -11   4   0   17.20   34.60
 -11   4   0   70.59   10.30
 -11   4   0  111.59   38.40
 -11   4   0   69.69   20.00
 -11   4   0   62.29   13.30
  10  -4   0  120.19   14.20
  10  -4   0   96.39   13.00
  10  -4   0  109.29   14.80
  10  -4   0  102.99   13.50
  10  -4   0  114.69   16.00
  10  -4   0  134.39   33.10
  10  -4   0  121.39   25.40
 -10   4   0  137.49   18.10
 -10   4   0   85.19   22.00
 -10   4   0  100.89   12.70
 -10   4   0   82.49   14.80
 -10   4   0  124.89   10.70
 -10   4   0  181.38   38.20
 -10   4   0   42.10   31.40
   9  -4   0   -0.80    2.70
   9  -4   0    7.20    3.30
   9  -4   0   25.10   20.60
   9  -4   0   -3.50    2.40
   9  -4   0    3.30    4.10
   9  -4   0    2.30    3.00
   9  -4   0  -31.20   21.70
   9  -4   0   -3.40    1.60
  -9   4   0  -15.80   19.10
  -9   4   0    3.20    2.90
  -9   4   0  -14.80   23.00
  -9   4   0    2.70    3.40
  -9   4   0    4.60    2.80
  -9   4   0    4.90    5.80
  -9   4   0    1.10    3.20
   8  -4   0  134.19   30.40
   8  -4   0  131.29   11.30
   8  -4   0  118.69   17.00
   8  -4   0  120.79   13.90
   8  -4   0  139.99   12.20
   8  -4   0  110.49    8.90
   8  -4   0  154.48   35.30
   8  -4   0  120.99   11.40
   8  -4   0  129.89   24.10
  -8   4   0  136.39   10.80
  -8   4   0  128.19   16.10
  -8   4   0  100.89   21.50
  -8   4   0  146.59   17.00
  -8   4   0  153.68   31.20
  -8   4   0  112.79   10.90
   7  -4   0   38.80    6.60
   7  -4   0   33.80    6.10
   7  -4   0   34.20    6.10
   7  -4   0   16.50    4.90
   7  -4   0   33.30    6.40
   7  -4   0   30.90    4.30
   7  -4   0   43.10   17.90
   7  -4   0   31.00   16.40
   7  -4   0   46.60   14.20
   7  -4   0   29.60   97.39
  -7   4   0   37.30   17.30
  -7   4   0   11.90   93.59
  -7   4   0   30.20    2.70
  -7   4   0   37.30    7.90
  -7   4   0   41.70   17.50
  -7   4   0   37.90  105.79
  -7   4   0   49.20   13.90
  -7   4   0   42.00    6.80
  -7   4   0   27.50    6.60
  -7   4   0   32.50    5.50
   6  -4   0  223.78   15.50
   6  -4   0  213.18   12.90
   6  -4   0  186.28   29.70
   6  -4   0  217.08   15.50
   6  -4   0  207.18   18.40
   6  -4   0  186.08   15.90
   6  -4   0  222.18   15.40
   6  -4   0  336.97  120.69
   6  -4   0  188.88   15.60
   6  -4   0  203.38   14.80
   6  -4   0  182.28   26.70
   6  -4   0  199.68   13.60
  -6   4   0  301.17  114.19
  -6   4   0  201.98   15.10
  -6   4   0  205.08   12.70
  -6   4   0  217.98   12.90
  -6   4   0  246.98   15.30
  -6   4   0  235.88   18.60
  -6   4   0  276.57   39.50
  -6   4   0  148.79   23.60
  -6   4   0  339.57  151.28
  -6   4   0  212.78   30.30
  -6   4   0  220.98   17.10
  -6   4   0  193.78   16.00
   5  -4   0  986.30   55.19
   5  -4   0  992.30   54.69
   5  -4   0  893.21   67.09
   5  -4   0 1006.80   54.69
   5  -4   0  923.91   53.39
   5  -4   0  934.51   55.79
   5  -4   0  913.71   55.69
   5  -4   0 1002.80   56.39
   5  -4   0  933.61   64.39
   5  -4   0  931.31  172.78
   5  -4   0  942.41   52.89
  -5   4   0  901.11   54.49
  -5   4   0 1111.99  184.68
  -5   4   0  879.21   52.59
  -5   4   0 1002.60   55.79
  -5   4   0  911.81   54.39
  -5   4   0  968.10   52.89
  -5   4   0  948.31   54.39
  -5   4   0  909.61   63.69
  -5   4   0  866.71   71.69
  -5   4   0  863.61  210.98
  -5   4   0  940.51   55.79
  -5   4   0  988.30   56.29
   4  -4   0  652.53   37.20
   4  -4   0  642.94   37.00
   4  -4   0  669.63  131.49
   4  -4   0  612.14   37.60
   4  -4   0  665.23   36.40
   4  -4   0  622.64   36.60
   4  -4   0  668.23   37.00
   4  -4   0  651.93   37.00
   4  -4   0  630.84   36.80
   4  -4   0  566.74   44.20
   4  -4   0  656.23   38.00
   4  -4   0  522.15   45.80
   4  -4   0  633.54   37.70
  -4   4   0  640.34   37.30
  -4   4   0  625.74   47.20
  -4   4   0  640.94   36.60
  -4   4   0  591.74  121.69
  -4   4   0  642.14   36.30
  -4   4   0  562.14   43.80
  -4   4   0  655.23   37.70
  -4   4   0  630.04   36.40
  -4   4   0  656.33   37.40
  -4   4   0  616.44   37.70
  -4   4   0  634.94   37.10
  -4   4   0  655.43   37.50
  -4   4   0  614.24   38.00
   3  -4   0   43.10    9.40
   3  -4   0   51.99    4.50
   3  -4   0   58.99    4.80
   3  -4   0   44.00   11.60
   3  -4   0   49.20    4.70
   3  -4   0   86.79   54.39
   3  -4   0   60.99    5.50
   3  -4   0   55.09    5.00
   3  -4   0   62.19    5.20
   3  -4   0   52.19    5.00
   3  -4   0   62.89    5.00
   3  -4   0   58.09    4.90
  -3   4   0   53.39    4.90
  -3   4   0   70.99   55.19
  -3   4   0   57.49    5.00
  -3   4   0   56.59    4.80
  -3   4   0   45.60    5.70
  -3   4   0   54.19    4.90
  -3   4   0   55.09    5.20
  -3   4   0   60.79   12.00
  -3   4   0   52.19   10.10
  -3   4   0   50.79    4.80
  -3   4   0   52.19    4.90
  -3   4   0   50.09    4.80
  -3   4   0   87.39   41.70
   2  -4   0 1902.91  108.99
   2  -4   0 1543.85  157.88
   2  -4   0 1844.02  110.39
  -2   4   0 1968.10  110.89
  -2   4   0 1944.11  197.98
  -2   4   0 1764.42  161.48
  -2   4   0 1967.20  114.69
   1  -4   0  341.47   20.30
   1  -4   0  356.06   21.60
   1  -4   0  370.06   20.20
   1  -4   0  354.76   20.80
   1  -4   0  338.97   21.10
   1  -4   0  369.66   67.29
   1  -4   0  357.66   21.70
   1  -4   0  363.86   25.10
   1  -4   0  344.37   20.50
   1  -4   0  340.17   21.30
   1  -4   0  361.96   20.70
  -1   4   0  370.46   25.50
  -1   4   0  353.16   20.40
  -1   4   0  365.46   20.80
  -1   4   0  399.86   67.29
  -1   4   0  358.06   20.70
  -1   4   0  356.76   21.60
  -1   4   0  369.56   21.80
  -1   4   0  358.16   19.70
  -1   4   0  344.37   63.19
  -1   4   0  357.36   24.10
  -1   4   0  330.87   21.10
  -1   4   0  345.67   21.30
  -1   4   0  336.07   20.00
   0  -4   0 6472.85  379.76
   0  -4   0 6950.30  380.26
   0  -4   0 6591.54  345.07
   0  -4   0 6106.79  345.47
   0   4   0 5824.22  345.07
   0   4   0 6713.83  377.86
   0   4   0 5843.22  378.66
   0   4   0 6336.77  345.27
  -1  -4   0 1106.49   59.39
  -1  -4   0 1088.09   81.49
  -1  -4   0 1022.60   57.39
  -1  -4   0 1018.20   57.69
  -1  -4   0 1021.80   58.19
  -1  -4   0 1218.48   87.29
  -1  -4   0  985.50   58.49
   1   4   0 1069.69   58.99
   1   4   0 1016.60   58.69
   1   4   0  916.81   58.59
   1   4   0  953.80   83.79
   1   4   0 1034.80   57.69
   1   4   0 1028.00   84.69
  -2  -4   0  833.82   76.79
  -2  -4   0  782.12   73.99
  -2  -4   0  806.32   46.00
  -2  -4   0  821.92   47.00
  -2  -4   0  791.92   45.00
  -2  -4   0  803.62   45.90
  -2  -4   0  789.42   45.00
  -2  -4   0  782.42   46.20
  -2  -4   0  809.02   46.60
  -2  -4   0  777.72   45.70
  -2  -4   0  797.72   44.80
  -2  -4   0  776.52   47.00
  -2  -4   0  820.92   46.30
   2   4   0  729.83   46.80
   2   4   0  813.32   77.99
   2   4   0  787.62   45.10
   2   4   0  819.02   45.60
   2   4   0  793.92   45.90
   2   4   0  783.42   45.00
   2   4   0  781.52   46.20
   2   4   0  774.92   45.20
   2   4   0  801.82   46.60
   2   4   0  807.22   44.60
   2   4   0  828.12   71.49
   2   4   0  777.72   45.70
  -3  -4   0  362.56   22.50
  -3  -4   0  303.67   23.80
  -3  -4   0  364.36   24.00
  -3  -4   0  363.36   23.40
  -3  -4   0  371.56   20.60
  -3  -4   0  361.16   21.70
  -3  -4   0  373.26   20.70
  -3  -4   0  350.46   22.00
  -3  -4   0  398.16   23.40
  -3  -4   0  391.16   24.90
  -3  -4   0  325.17   22.90
  -3  -4   0  330.27   61.29
  -3  -4   0  368.66   22.10
  -3  -4   0  303.27   59.49
  -3  -4   0  304.67   24.80
  -3  -4   0  363.66   22.50
   3   4   0  469.15   65.29
   3   4   0  393.66   23.80
   3   4   0  371.76   22.60
   3   4   0  367.16   23.10
   3   4   0  333.87   22.10
   3   4   0  353.96   21.70
   3   4   0  348.07   20.40
   3   4   0  373.76   24.60
   3   4   0  335.27   21.60
   3   4   0  362.36   23.80
   3   4   0  379.56   72.89
   3   4   0  358.66   20.60
   3   4   0  352.96   22.30
   3   4   0  377.06   21.60
   3   4   0  352.36   21.40
  -4  -4   0 1760.72   98.89
  -4  -4   0 1807.12   98.49
  -4  -4   0 1631.74  101.89
  -4  -4   0 1989.90  159.98
  -4  -4   0 1734.23   97.89
  -4  -4   0 1710.23   99.99
  -4  -4   0 1471.95  155.68
  -4  -4   0 1622.84  100.09
  -4  -4   0 1747.63   96.29
   4   4   0 1540.25  101.39
   4   4   0 1723.63  169.68
   4   4   0 1778.92  100.59
   4   4   0 1835.72   99.59
   4   4   0 1812.52  150.68
  -5  -4   0   21.90    2.80
  -5  -4   0   16.60    3.60
  -5  -4   0   22.50    3.40
  -5  -4   0   24.70    6.10
  -5  -4   0   20.20    5.30
  -5  -4   0   38.70   47.50
  -5  -4   0   19.70    7.80
  -5  -4   0   16.90    4.20
  -5  -4   0   15.60    4.90
  -5  -4   0   19.30    4.80
  -5  -4   0   25.40    4.60
   5   4   0   19.60    3.20
   5   4   0   17.90    5.40
   5   4   0   20.50    2.60
   5   4   0   23.30    3.10
   5   4   0   25.30   53.69
   5   4   0   21.90    4.20
   5   4   0   18.10    4.80
   5   4   0   16.80    3.70
   5   4   0   21.80    4.70
   5   4   0   12.60    7.90
  -6  -4   0  353.46  103.79
  -6  -4   0  263.17   21.10
  -6  -4   0  244.78   24.00
  -6  -4   0  260.77   20.70
  -6  -4   0  268.77   25.40
  -6  -4   0  314.07   22.80
  -6  -4   0  251.37   17.10
  -6  -4   0  278.57   18.70
  -6  -4   0  293.77   83.29
  -6  -4   0  269.97   28.40
  -6  -4   0  295.97   16.50
  -6  -4   0  263.57   21.40
   6   4   0  244.38   19.50
   6   4   0  286.37   17.10
   6   4   0  247.28   17.90
   6   4   0  273.27   16.50
   6   4   0  472.75  103.39
   6   4   0  321.07   19.30
   6   4   0  233.98   21.50
   6   4   0  267.47   20.20
   6   4   0  400.06  118.29
   6   4   0  300.27   26.70
   6   4   0  291.47   23.80
   6   4   0  258.57   28.10
   6   4   0  263.77   16.10
  -7  -4   0   14.30    5.30
  -7  -4   0   28.30    4.60
  -7  -4   0   17.70    6.10
  -7  -4   0    6.30   14.30
  -7  -4   0   22.20    6.50
  -7  -4   0   19.00   12.50
  -7  -4   0   29.50    7.20
  -7  -4   0   23.70    8.30
   7   4   0   37.90    6.70
   7   4   0   29.10    8.10
   7   4   0   15.20   11.50
   7   4   0   34.20    9.10
   7   4   0   17.10   13.50
   7   4   0   20.10    5.70
   7   4   0   17.00    4.20
   7   4   0   30.60    4.10
  -8  -4   0  164.48   29.20
  -8  -4   0  148.49   18.00
  -8  -4   0  135.19   18.80
  -8  -4   0  170.88   19.00
  -8  -4   0  119.99   21.20
  -8  -4   0  138.49   18.00
   8   4   0  127.59   18.00
   8   4   0  143.19   16.20
   8   4   0  127.39   16.50
   8   4   0  147.89   24.10
   8   4   0  123.99   19.20
   8   4   0  129.19   12.40
   8   4   0  134.89    9.90
  -9  -4   0    1.50   23.70
  -9  -4   0   12.20    5.80
  -9  -4   0    1.40    3.40
  -9  -4   0   22.40   20.80
  -9  -4   0   17.00    6.20
  -9  -4   0   17.70    7.80
  -9  -4   0   16.80    6.90
   9   4   0   15.90   17.50
   9   4   0   18.10    5.80
   9   4   0   10.70    4.10
   9   4   0   15.70    7.40
   9   4   0    9.50    5.40
   9   4   0   25.80   21.10
   9   4   0    5.10    4.00
   9   4   0   11.10    4.60
 -10  -4   0   79.89   14.10
 -10  -4   0   92.99   16.30
  10   4   0   64.09   12.50
  10   4   0   86.89   13.70
  10   4   0   73.49   11.20
 -11  -4   0   -2.10    2.10
 -11  -4   0    0.10    4.10
 -11  -4   0    3.40    4.80
 -11  -4   0    6.60    4.90
  11   4   0   -1.90    1.80
  11   4   0   -1.20    3.30
  11   4   0    4.70    5.40
  11   4   0    2.60    3.70
  11   4   0    5.60    5.50
 -12  -4   0   69.19   14.80
 -12  -4   0   51.09   12.10
 -12  -4   0   60.59   13.50
 -12  -4   0   62.99   15.10
  12   4   0   69.89   12.60
  12   4   0   49.90    9.70
  12   4   0   80.19   15.70
  12   4   0   45.70   11.40
  12   4   0   42.70   11.40
 -13  -4   0   -4.80    2.30
 -13  -4   0    5.10    4.30
 -13  -4   0    4.10    5.70
  13   4   0    8.30    5.60
  13   4   0    5.60    4.10
  13   4   0   -1.60    3.60
  13   4   0    5.70    5.10
  14  -5   0   -1.60    2.00
  14  -5   0    0.40    3.80
  14  -5   0   -1.30    3.10
 -14   5   0   -2.10    2.70
 -14   5   0    4.10    4.00
 -14   5   0    4.90    6.60
  13  -5   0   17.60    7.20
  13  -5   0    8.70    5.10
  13  -5   0   16.80    7.00
  13  -5   0    5.00    3.90
  13  -5   0    8.60    5.20
 -13   5   0    8.90    6.00
 -13   5   0    9.20    4.50
 -13   5   0    8.30    6.90
  12  -5   0    1.90    3.40
  12  -5   0    6.70    4.30
  12  -5   0   12.10    5.40
  12  -5   0    3.10    3.70
 -12   5   0    0.30    2.90
 -12   5   0    3.00    4.30
 -12   5   0    7.90    6.30
  11  -5   0   63.99   42.00
  11  -5   0   68.29   23.00
  11  -5   0   -7.10   42.10
  11  -5   0  114.49   15.70
  11  -5   0   80.59   12.60
  11  -5   0   82.79   12.80
  11  -5   0   89.59   12.80
 -11   5   0   65.89   13.70
 -11   5   0  109.99   13.50
 -11   5   0   81.29   38.00
 -11   5   0   84.79   22.30
 -11   5   0   -6.30   37.70
  10  -5   0   26.20    7.50
  10  -5   0   18.40   25.00
  10  -5   0   20.50   11.80
  10  -5   0   22.60    6.50
  10  -5   0   34.80   32.80
  10  -5   0   13.30    5.00
  10  -5   0   18.80    6.60
  10  -5   0   24.70    6.90
 -10   5   0   24.40    8.00
 -10   5   0   17.30    5.00
 -10   5   0   25.80    5.90
 -10   5   0   45.50   29.90
 -10   5   0    6.70    4.80
 -10   5   0   22.40   31.90
 -10   5   0    9.40    7.40
   9  -5   0  345.97   24.50
   9  -5   0  359.66   67.79
   9  -5   0  321.37   24.30
   9  -5   0  326.57   23.60
   9  -5   0  339.07   25.40
   9  -5   0  349.17   24.50
   9  -5   0  259.07   49.30
  -9   5   0  286.87   45.20
  -9   5   0  353.06   23.20
  -9   5   0  348.57   26.70
  -9   5   0  304.57   41.10
  -9   5   0  337.27   27.10
   8  -5   0   89.39   20.30
   8  -5   0   20.60   22.50
   8  -5   0   99.49   30.60
   8  -5   0   79.49    7.30
   8  -5   0   78.39   10.10
   8  -5   0   64.09    9.30
   8  -5   0   81.29   10.80
   8  -5   0   86.29   11.10
   8  -5   0   45.60   20.10
  -8   5   0   74.59    9.70
  -8   5   0   97.69   14.80
  -8   5   0   80.79   12.30
  -8   5   0   83.39   12.60
  -8   5   0   40.50   14.10
  -8   5   0   73.89   22.80
   7  -5   0  377.46   25.20
   7  -5   0  364.26   23.60
   7  -5   0  296.47  137.09
   7  -5   0  259.07  127.49
   7  -5   0  328.37   37.70
   7  -5   0  368.66   24.00
   7  -5   0  367.76   23.90
   7  -5   0  349.87   39.40
   7  -5   0  377.46   24.70
   7  -5   0  304.37   33.00
  -7   5   0  348.97   22.30
  -7   5   0  396.66   23.80
  -7   5   0  317.97   37.50
  -7   5   0  389.26   26.40
  -7   5   0  291.67   32.20
  -7   5   0  340.97   39.10
  -7   5   0  335.57   25.00
  -7   5   0  266.87  133.89
  -7   5   0  319.17   21.80
  -7   5   0  346.57   23.70
  -7   5   0  308.37  152.78
   6  -5   0   78.19    6.30
   6  -5   0  155.28  109.59
   6  -5   0   64.19   18.70
   6  -5   0   61.89    8.40
   6  -5   0   75.79    7.40
   6  -5   0   81.79   16.90
   6  -5   0   88.29    9.80
   6  -5   0   85.69    7.90
   6  -5   0   81.59   19.10
   6  -5   0   74.89    9.40
   6  -5   0  100.89   11.50
   6  -5   0  108.19   12.20
   6  -5   0  113.39   84.99
   6  -5   0   87.89   10.40
  -6   5   0   96.89   18.30
  -6   5   0   66.19    6.00
  -6   5   0   63.29   18.50
  -6   5   0   92.09   10.20
  -6   5   0  130.79   95.39
  -6   5   0   76.79   19.90
  -6   5   0   77.19    6.20
  -6   5   0   97.39   11.60
  -6   5   0   94.79   11.50
  -6   5   0   94.19   11.70
  -6   5   0   91.89    8.00
  -6   5   0  107.39  102.29
   5  -5   0    0.90    1.70
   5  -5   0    2.30    1.70
   5  -5   0   21.50   70.59
   5  -5   0    3.20    2.00
   5  -5   0    5.70    2.40
   5  -5   0    9.30    9.90
   5  -5   0    1.20    1.60
   5  -5   0    6.40    5.20
   5  -5   0    3.00    1.90
   5  -5   0    3.70    1.70
   5  -5   0   38.40   81.89
   5  -5   0    4.10   10.50
   5  -5   0    3.40    2.40
   5  -5   0    5.00    2.20
  -5   5   0    5.50    2.40
  -5   5   0    3.20    4.30
  -5   5   0    5.70    2.80
  -5   5   0    1.00    1.80
  -5   5   0    7.90    2.30
  -5   5   0   23.00   68.09
  -5   5   0    3.40    2.20
  -5   5   0    0.90    9.10
  -5   5   0   21.30   67.29
  -5   5   0    2.70    2.00
  -5   5   0   -8.30    8.60
  -5   5   0    3.60    2.40
  -5   5   0    3.50    1.70
  -5   5   0    1.80    1.70
   4  -5   0  578.44  133.09
   4  -5   0  605.54   34.90
   4  -5   0  597.74   34.60
   4  -5   0  623.04   35.60
   4  -5   0  618.34   36.40
   4  -5   0  533.15   42.80
   4  -5   0  588.34   35.00
   4  -5   0  594.64   35.00
   4  -5   0  581.54   46.30
   4  -5   0  597.24   34.80
   4  -5   0  564.64   45.10
   4  -5   0  500.75  123.99
   4  -5   0  629.34   34.60
  -4   5   0  598.74   35.60
  -4   5   0  787.62  148.19
  -4   5   0  595.44   34.80
  -4   5   0  640.74   36.20
  -4   5   0  588.84   35.30
  -4   5   0  682.33  149.39
  -4   5   0  565.54   35.00
  -4   5   0  588.94   35.50
  -4   5   0  553.64   45.30
  -4   5   0  601.74   35.30
  -4   5   0  551.64   45.40
  -4   5   0  584.04   43.30
  -4   5   0  596.74   35.10
   3  -5   0 1511.55  173.38
   3  -5   0 1743.33  103.49
   3  -5   0 1642.24  177.78
   3  -5   0 1680.83  103.69
   3  -5   0 1704.23  101.49
  -3   5   0 1405.96  173.08
  -3   5   0 1729.13  178.08
  -3   5   0 1778.32  104.29
  -3   5   0 1625.84  102.89
  -3   5   0 1726.93  101.59
   2  -5   0  245.68   14.20
   2  -5   0  245.38   15.70
   2  -5   0  257.97   21.50
   2  -5   0  208.68   19.10
   2  -5   0  215.68   15.20
   2  -5   0  239.08   14.00
   2  -5   0  235.68   15.00
   2  -5   0  237.58   15.70
   2  -5   0  229.68   13.90
   2  -5   0  402.86   85.89
   2  -5   0  235.68   14.40
   2  -5   0  242.18   14.80
   2  -5   0  332.97   77.19
   2  -5   0  236.98   15.80
   2  -5   0  210.28   21.00
  -2   5   0  228.38   66.09
  -2   5   0  143.99   59.89
  -2   5   0  222.78   15.50
  -2   5   0  242.98   20.00
  -2   5   0  249.38   14.20
  -2   5   0  220.18   14.40
  -2   5   0  262.07   14.10
  -2   5   0  222.58   15.70
  -2   5   0  235.58   14.30
  -2   5   0  205.58   20.90
  -2   5   0  220.08   14.70
  -2   5   0  231.08   15.10
  -2   5   0  244.38   15.50
  -2   5   0  256.57   15.80
  -2   5   0  226.38   21.70
   1  -5   0  155.18   14.00
   1  -5   0  135.89   10.10
   1  -5   0  171.68   10.90
   1  -5   0  148.99   10.90
   1  -5   0  138.29    9.30
   1  -5   0  143.89    9.60
   1  -5   0  148.39    9.90
   1  -5   0  141.59   10.70
   1  -5   0  158.38    9.40
   1  -5   0  156.78   47.60
   1  -5   0  150.98    9.60
  -1   5   0  133.99   10.10
  -1   5   0  141.59   13.90
  -1   5   0  135.19   10.60
  -1   5   0  132.89    9.30
  -1   5   0  138.99   10.70
  -1   5   0  140.49   10.40
  -1   5   0  152.58   13.10
  -1   5   0  118.29   43.40
  -1   5   0  140.59    9.70
  -1   5   0  126.79   44.20
  -1   5   0  152.58    9.10
  -1   5   0  143.59   14.30
  -1   5   0  144.99    9.70
   0  -5   0  158.58   14.40
   0  -5   0  189.88   11.80
   0  -5   0  167.88   13.50
   0  -5   0  167.58   10.80
   0  -5   0  187.98   10.20
   0  -5   0  196.08   45.60
   0  -5   0  194.68   14.20
   0  -5   0  194.68   11.70
   0  -5   0  178.38   11.60
   0  -5   0  184.88   12.50
   0  -5   0  177.08   12.80
   0  -5   0  188.88   12.90
   0  -5   0  156.98   39.00
   0  -5   0  173.58   11.70
   0  -5   0  185.28   11.90
   0   5   0  175.68   10.30
   0   5   0  171.88   11.70
   0   5   0  170.48   13.30
   0   5   0  176.58   11.60
   0   5   0  170.88   12.30
   0   5   0  142.29   34.50
   0   5   0  165.28   11.10
   0   5   0  197.08   14.50
   0   5   0  167.88   12.70
   0   5   0  194.38   11.50
   0   5   0  194.98   12.10
   0   5   0  174.08   44.70
   0   5   0  178.78   12.70
   0   5   0  188.18   10.50
  -1  -5   0 1044.10   58.99
  -1  -5   0  984.90   60.39
  -1  -5   0 1247.88   95.79
  -1  -5   0 1088.59   58.99
  -1  -5   0 1039.50   59.29
  -1  -5   0 1005.20   58.39
  -1  -5   0 1093.49   61.59
  -1  -5   0 1030.20   59.69
  -1  -5   0 1036.00   59.59
  -1  -5   0 1060.49   60.19
  -1  -5   0  878.71   82.19
   1   5   0 1074.59   59.69
   1   5   0 1034.20   58.89
   1   5   0 1076.69   60.39
   1   5   0 1114.59   61.29
   1   5   0 1028.50   60.99
   1   5   0 1029.70   91.59
   1   5   0 1111.69   94.99
   1   5   0 1091.99   58.79
   1   5   0 1041.70   59.29
  -2  -5   0   12.80    2.90
  -2  -5   0   15.60    3.80
  -2  -5   0   13.30    2.00
  -2  -5   0   17.40    4.60
  -2  -5   0    9.10    2.80
  -2  -5   0   18.10   18.10
  -2  -5   0    7.10    2.00
  -2  -5   0   15.70    3.10
  -2  -5   0   13.70    3.30
  -2  -5   0   11.50    3.00
  -2  -5   0    9.10    2.50
  -2  -5   0   15.40    3.70
   2   5   0   13.10    2.90
   2   5   0   12.90    4.30
   2   5   0   13.10    2.70
   2   5   0   10.30    2.60
   2   5   0   11.20    1.90
   2   5   0    9.90   21.70
   2   5   0    6.50    2.20
   2   5   0   13.10    2.80
   2   5   0    8.70    2.30
   2   5   0    9.40    2.40
   2   5   0   11.00    2.30
   2   5   0   10.40    2.00
   2   5   0    6.40    2.30
  -3  -5   0  605.94   35.60
  -3  -5   0  573.04   37.00
  -3  -5   0  565.24   35.70
  -3  -5   0  628.44   33.80
  -3  -5   0  594.24   36.50
  -3  -5   0  596.94   35.60
  -3  -5   0  545.05   38.10
  -3  -5   0  561.04   35.70
  -3  -5   0  572.34   36.30
  -3  -5   0  608.04   37.60
  -3  -5   0  649.34   78.69
  -3  -5   0  622.84   34.90
  -3  -5   0  579.64   35.10
  -3  -5   0  605.24   36.00
  -3  -5   0  590.84   33.20
  -3  -5   0  632.84   74.59
  -3  -5   0  506.95   36.60
   3   5   0  640.24   38.90
   3   5   0  633.34   37.60
   3   5   0  629.24   33.80
   3   5   0  566.44   34.70
   3   5   0  615.24   35.70
   3   5   0  630.64   69.39
   3   5   0  530.15   87.19
   3   5   0  575.64   35.90
   3   5   0  600.24   35.40
   3   5   0  611.94   35.40
   3   5   0  578.84   35.00
   3   5   0  607.34   36.00
   3   5   0  586.94   36.40
   3   5   0  637.84   36.60
   3   5   0  600.64   34.70
   3   5   0  551.74   38.20
  -4  -5   0   58.49    8.60
  -4  -5   0   23.00    5.80
  -4  -5   0   44.50   37.60
  -4  -5   0   48.00    7.40
  -4  -5   0    1.30   35.20
  -4  -5   0   31.60    8.80
  -4  -5   0   39.90    3.50
  -4  -5   0   49.00    9.80
  -4  -5   0   37.90    6.80
  -4  -5   0   41.70    5.60
  -4  -5   0   36.80    6.10
  -4  -5   0   39.00    3.40
  -4  -5   0   44.70    6.30
  -4  -5   0   44.80    8.40
  -4  -5   0   42.20    6.30
   4   5   0   31.60    3.20
   4   5   0   27.10    7.50
   4   5   0   40.90    5.70
   4   5   0   33.70    3.00
   4   5   0   43.50    6.40
   4   5   0   39.50    5.40
   4   5   0   39.20    6.00
   4   5   0   30.30    6.10
   4   5   0   49.80   36.50
   4   5   0   26.00    5.60
   4   5   0   30.70    6.80
   4   5   0   31.80    5.40
   4   5   0   43.30    6.50
   4   5   0   48.70    5.30
   4   5   0   29.90    4.40
  -5  -5   0  271.77   18.50
  -5  -5   0  263.17   15.90
  -5  -5   0  261.37   19.80
  -5  -5   0  310.27   21.20
  -5  -5   0  294.77   23.00
  -5  -5   0  265.87   77.19
  -5  -5   0  228.68   20.10
  -5  -5   0  256.97   19.80
  -5  -5   0  277.47   25.50
  -5  -5   0  276.47   19.10
  -5  -5   0  324.37   84.99
  -5  -5   0  279.07   16.40
  -5  -5   0  260.67   18.00
  -5  -5   0  226.78   21.60
   5   5   0  250.77   15.40
   5   5   0  253.57   19.70
   5   5   0  243.18   22.20
   5   5   0  296.47   21.40
   5   5   0  274.97   18.70
   5   5   0  272.27   17.00
   5   5   0  250.87   17.90
   5   5   0  240.58   25.20
   5   5   0  324.17  102.69
   5   5   0  236.88   66.29
   5   5   0  253.17   17.30
   5   5   0  291.67   19.40
   5   5   0  264.47   15.90
   5   5   0  257.57   16.30
  -6  -5   0   90.29   11.40
  -6  -5   0   53.69   16.30
  -6  -5   0  109.29   14.00
  -6  -5   0   85.49    8.80
  -6  -5   0  129.89   15.50
  -6  -5   0  134.69   18.10
  -6  -5   0  116.39    8.10
  -6  -5   0  109.29   13.90
  -6  -5   0  112.49   17.00
  -6  -5   0  112.99    7.30
  -6  -5   0   88.69   13.20
   6   5   0   95.99    9.40
   6   5   0   97.59    6.80
   6   5   0   85.49   11.20
   6   5   0   97.59    7.80
   6   5   0  101.59   14.30
   6   5   0  115.19   13.70
   6   5   0   93.29    7.00
   6   5   0   90.59   19.20
   6   5   0  100.19   16.60
   6   5   0   91.49    8.40
   6   5   0   99.19   14.30
  -7  -5   0   -2.10   14.10
  -7  -5   0    0.90   12.30
  -7  -5   0   -1.50    1.50
  -7  -5   0    0.50    1.90
  -7  -5   0   -0.30    2.60
  -7  -5   0    4.60    3.40
  -7  -5   0    0.40    2.10
   7   5   0    2.50    2.70
   7   5   0   -0.30    1.30
   7   5   0   -0.30   10.60
   7   5   0   -1.40    2.30
   7   5   0    0.90    1.30
   7   5   0    2.10    1.90
   7   5   0   -2.40    1.90
   7   5   0  -14.60    8.40
  -8  -5   0   81.09   14.60
  -8  -5   0   68.99   12.20
  -8  -5   0   74.99   13.40
  -8  -5   0   74.59   12.40
   8   5   0  109.89   13.70
   8   5   0   76.49    7.10
   8   5   0   82.89   14.70
   8   5   0   87.89   11.70
   8   5   0   89.29   11.00
  -9  -5   0    9.90    5.40
  -9  -5   0   41.80   22.00
  -9  -5   0    1.70    3.40
  -9  -5   0    8.10    5.10
  -9  -5   0    1.50    4.00
  -9  -5   0    6.00    3.90
  -9  -5   0  -25.30   21.10
   9   5   0    1.40    3.40
   9   5   0   12.00    4.60
   9   5   0   16.80    6.60
   9   5   0   10.30    4.60
   9   5   0    2.80    2.70
 -10  -5   0   25.40    9.20
 -10  -5   0   23.20    9.90
 -10  -5   0   16.90    7.30
 -10  -5   0   41.90   10.00
  10   5   0   35.80    8.50
  10   5   0   30.70    7.20
  10   5   0   24.40    8.00
  10   5   0   38.00    7.50
  10   5   0   43.40   11.40
 -11  -5   0   34.00   10.00
 -11  -5   0   23.80    8.90
 -11  -5   0   36.20    9.80
 -11  -5   0   45.00   12.20
  11   5   0   20.80    8.10
  11   5   0   22.60    7.80
  11   5   0   39.80    9.00
  11   5   0   18.90    8.00
  11   5   0   24.40    6.70
 -12  -5   0   12.00    7.50
 -12  -5   0    9.30    6.30
 -12  -5   0   10.90    5.80
 -12  -5   0   11.10    6.20
  12   5   0   25.50    9.60
  12   5   0   18.40    8.50
  12   5   0   11.50    6.10
  12   5   0   15.10    5.70
 -13  -5   0    8.00    6.40
 -13  -5   0    7.10    6.20
 -13  -5   0    3.90    4.30
 -13  -5   0   10.40    6.30
  13   5   0   10.10    7.30
  13   5   0    5.50    4.10
  13   5   0   -0.10    2.80
  13   5   0    9.00    5.70
  14  -6   0    3.00    4.20
  14  -6   0    5.20    4.30
  14  -6   0    4.80    4.10
 -14   6   0    1.60    4.00
 -14   6   0    0.30    3.50
  13  -6   0   20.60    7.20
  13  -6   0   15.00    6.10
  13  -6   0   25.00    8.40
  13  -6   0   18.70    7.30
 -13   6   0   23.20    8.70
 -13   6   0   27.70    7.40
 -13   6   0   18.40    8.20
  12  -6   0    3.80    4.40
  12  -6   0   -1.80    2.20
  12  -6   0   -1.50    2.50
  12  -6   0    3.20    4.10
 -12   6   0   -0.30    3.30
 -12   6   0    4.00    3.50
 -12   6   0    2.90    4.20
  11  -6   0    3.80    3.80
  11  -6   0   13.60   14.10
  11  -6   0    7.20    4.80
  11  -6   0  -57.49   59.79
  11  -6   0  -24.60   50.59
  11  -6   0    4.10    3.80
  11  -6   0    2.40    3.60
 -11   6   0   -3.20   37.30
 -11   6   0   -0.80    5.30
 -11   6   0   14.50    7.00
 -11   6   0   -5.10   33.10
 -11   6   0    4.10    3.50
 -11   6   0    8.30    3.70
  10  -6   0   50.59   17.20
  10  -6   0  -16.20   29.70
  10  -6   0   59.79    9.60
  10  -6   0   61.59   10.20
  10  -6   0   34.90   27.40
  10  -6   0   71.09   11.20
  10  -6   0   49.30    9.30
  10  -6   0   47.50    9.00
 -10   6   0   81.39   10.40
 -10   6   0   50.59   10.90
 -10   6   0   37.50   28.80
 -10   6   0  -35.90   31.60
 -10   6   0   56.29   11.70
 -10   6   0   60.79   18.50
 -10   6   0   59.19    9.50
   9  -6   0  284.87   19.80
   9  -6   0  193.78   33.00
   9  -6   0  226.78   18.50
   9  -6   0  247.78   18.70
   9  -6   0  266.57   19.50
   9  -6   0  209.48   18.90
   9  -6   0  323.27   49.30
  -9   6   0  220.58   18.40
  -9   6   0  273.87   41.90
  -9   6   0  246.28   18.20
  -9   6   0  255.97   22.00
  -9   6   0  163.78   31.00
  -9   6   0  239.98   20.70
   8  -6   0   -4.10   19.40
   8  -6   0   18.00    5.40
   8  -6   0   24.20    5.50
   8  -6   0   29.00    6.00
   8  -6   0   16.30    3.60
   8  -6   0    9.10   19.50
   8  -6   0   25.40    5.70
   8  -6   0   15.70    4.80
   8  -6   0   20.40   10.10
   8  -6   0   11.20   23.30
   8  -6   0   -8.10   16.40
  -8   6   0   27.20   11.00
  -8   6   0   18.20    4.70
  -8   6   0    9.20    4.50
  -8   6   0  -10.80   19.50
  -8   6   0   15.80    4.50
  -8   6   0   14.40   17.00
  -8   6   0   10.90    4.60
   7  -6   0  140.09   28.40
   7  -6   0  162.58   11.00
   7  -6   0  151.48   28.10
   7  -6   0  154.08   12.60
   7  -6   0  118.89   23.20
   7  -6   0  186.08   13.40
   7  -6   0  144.29   12.60
   7  -6   0  158.68   11.80
   7  -6   0  164.88   13.20
   7  -6   0  190.68   21.10
   7  -6   0  152.08   12.80
  -7   6   0  152.28   29.60
  -7   6   0  162.58   30.40
  -7   6   0  170.88   16.20
  -7   6   0  197.68   28.90
  -7   6   0  170.48   14.30
  -7   6   0  145.39   12.60
  -7   6   0  140.59   11.40
  -7   6   0  144.29   12.90
  -7   6   0  178.08   15.30
   6  -6   0  180.68   27.60
   6  -6   0  233.18   16.20
   6  -6   0  212.58   14.80
   6  -6   0  257.37   16.40
   6  -6   0  225.68   17.40
   6  -6   0  226.08   16.00
   6  -6   0  234.58   16.30
   6  -6   0  342.87  136.69
   6  -6   0  226.18  130.79
   6  -6   0  294.47   31.70
   6  -6   0  225.08   15.50
   6  -6   0  247.28   35.30
   6  -6   0  233.78   15.90
   6  -6   0  210.08   16.60
  -6   6   0  226.78   33.50
  -6   6   0  159.78   25.60
  -6   6   0  150.38  103.19
  -6   6   0  196.38   17.00
  -6   6   0  230.48   16.60
  -6   6   0  230.48   33.00
  -6   6   0  228.38   14.90
  -6   6   0  256.57   16.80
  -6   6   0  191.38   16.30
  -6   6   0  227.98   15.50
  -6   6   0  284.07  124.09
  -6   6   0  221.58   17.20
  -6   6   0  221.58   14.90
   5  -6   0   43.60    5.90
   5  -6   0   52.29    6.00
   5  -6   0   42.90    5.60
   5  -6   0   49.70    7.50
   5  -6   0   41.30   13.40
   5  -6   0    4.10   70.69
   5  -6   0   60.59   78.29
   5  -6   0   49.00    6.60
   5  -6   0   40.90    5.60
   5  -6   0   38.60   13.50
   5  -6   0   49.00    6.10
   5  -6   0   44.50    6.60
   5  -6   0   58.69    7.70
   5  -6   0   36.40   11.30
  -5   6   0   30.50    5.50
  -5   6   0   22.70   12.40
  -5   6   0   42.80   74.99
  -5   6   0   38.10    5.90
  -5   6   0   53.19    7.60
  -5   6   0   44.10   11.90
  -5   6   0   48.00    6.10
  -5   6   0   34.00    5.30
  -5   6   0   29.50    5.30
  -5   6   0   45.30    6.60
  -5   6   0   52.89    6.20
  -5   6   0   40.60   72.69
  -5   6   0   37.60    6.30
  -5   6   0   43.60    6.90
  -5   6   0   30.30   12.90
   4  -6   0  423.36   24.30
   4  -6   0  376.86   24.40
   4  -6   0  356.16   32.10
   4  -6   0  392.26   24.50
   4  -6   0  393.86   24.60
   4  -6   0  372.16   25.50
   4  -6   0  396.56   23.70
   4  -6   0  322.67  112.29
   4  -6   0  350.26  104.09
   4  -6   0  377.36   34.90
   4  -6   0  431.96   23.80
   4  -6   0  357.56   24.70
   4  -6   0  409.66   24.70
   4  -6   0  353.46   34.70
  -4   6   0  410.86   24.80
  -4   6   0  383.26   24.50
  -4   6   0  474.55   37.80
  -4   6   0  403.86   25.00
  -4   6   0  538.85  124.09
  -4   6   0  332.67  103.99
  -4   6   0  395.16   25.10
  -4   6   0  415.46   33.30
  -4   6   0  394.46   24.70
  -4   6   0  407.46   25.20
  -4   6   0  409.56   35.80
  -4   6   0  400.36   25.10
  -4   6   0  410.86   25.40
  -4   6   0  376.96   24.50
  -4   6   0  408.16   24.40
   3  -6   0  475.05   29.30
   3  -6   0  492.15   27.20
   3  -6   0  480.05   28.00
   3  -6   0  440.36   27.20
   3  -6   0  518.25  115.19
   3  -6   0  500.05   27.00
   3  -6   0  477.05   29.00
   3  -6   0  409.86   35.60
   3  -6   0  451.85   37.80
   3  -6   0  410.16   98.49
   3  -6   0  429.36   34.90
   3  -6   0  479.15   28.30
   3  -6   0  529.85   27.80
   3  -6   0  453.85   28.50
  -3   6   0  464.25   27.00
  -3   6   0  463.75   27.80
  -3   6   0  466.95   28.90
  -3   6   0  466.35   27.80
  -3   6   0  414.06  110.69
  -3   6   0  532.15   28.90
  -3   6   0  478.15  112.99
  -3   6   0  456.45   35.10
  -3   6   0  460.95   27.50
  -3   6   0  441.46   28.40
  -3   6   0  465.15   28.10
  -3   6   0  468.05   29.10
  -3   6   0  475.05   29.00
  -3   6   0  440.96   37.20
  -3   6   0  385.96   36.50
   2  -6   0  770.92   43.50
   2  -6   0  707.53   42.90
   2  -6   0  765.42   43.10
   2  -6   0  721.13   42.20
   2  -6   0  705.63   43.30
   2  -6   0  715.93   49.20
   2  -6   0  636.64  116.69
  -2   6   0  676.83  123.09
  -2   6   0  733.83   43.50
  -2   6   0  769.02   43.10
  -2   6   0  750.32   41.70
  -2   6   0  778.52   43.10
  -2   6   0  695.53  117.99
  -2   6   0  733.83   42.10
  -2   6   0  732.03   49.99
  -2   6   0  687.83   49.60
  -2   6   0  751.32   42.40
  -2   6   0  722.93   48.10
  -2   6   0  681.53   43.00
   1  -6   0   70.99   35.20
   1  -6   0   87.09    8.70
   1  -6   0   54.49    7.00
   1  -6   0   63.59    7.00
   1  -6   0   43.30    8.50
   1  -6   0   66.99    5.40
   1  -6   0   62.59    5.50
   1  -6   0   54.59    7.20
   1  -6   0   59.99    5.00
   1  -6   0   62.09    5.30
   1  -6   0   60.89    4.90
  -1   6   0   65.09    5.40
  -1   6   0   63.69    7.30
  -1   6   0   58.59    5.70
  -1   6   0   56.59    4.60
  -1   6   0   75.59   10.60
  -1   6   0   67.59   42.00
  -1   6   0   55.19    7.20
  -1   6   0   51.09    9.90
  -1   6   0   54.29    7.00
  -1   6   0   55.09    5.10
  -1   6   0   81.59   12.50
  -1   6   0   58.49    5.00
  -1   6   0   93.79   47.00
   0  -6   0 3070.39  206.18
   0  -6   0 2722.33  161.68
   0  -6   0 2910.21  208.88
   0  -6   0 2994.70  160.88
   0   6   0 3242.98  208.28
   0   6   0 2941.41  161.38
   0   6   0 2658.23  161.28
   0   6   0 2714.23  209.28
  -1  -6   0    4.10    1.90
  -1  -6   0    1.80    1.30
  -1  -6   0    3.10    1.40
  -1  -6   0    5.30    2.30
  -1  -6   0    5.30    1.50
  -1  -6   0    4.10    2.20
  -1  -6   0    3.30    1.60
  -1  -6   0    3.30    1.30
  -1  -6   0    5.50    3.40
  -1  -6   0  -23.60   20.20
  -1  -6   0    6.70    2.00
  -1  -6   0    2.90    1.90
  -1  -6   0    2.30    1.30
  -1  -6   0    5.60    2.00
   1   6   0    4.80    1.90
   1   6   0    2.20    1.30
   1   6   0    2.30    1.30
   1   6   0    4.90    2.00
   1   6   0   -8.30   20.10
   1   6   0    2.50    1.10
   1   6   0    4.30    1.20
   1   6   0    4.80    1.60
   1   6   0   -3.20    2.70
   1   6   0    4.20    2.10
   1   6   0    2.20    1.50
   1   6   0    3.60    1.60
  -2  -6   0 2036.20  151.48
  -2  -6   0 2023.00  115.89
  -2  -6   0 2049.09  115.09
  -2  -6   0 2023.60  116.49
  -2  -6   0 2046.40  114.09
  -2  -6   0 1949.10  154.48
   2   6   0 2084.19  116.09
   2   6   0 2024.50  115.09
   2   6   0 1996.10  157.78
   2   6   0 2082.89  116.29
   2   6   0 2073.59  157.48
   2   6   0 2083.19  114.79
   2   6   0 2123.59  113.79
  -3  -6   0  274.17   15.70
  -3  -6   0  255.37   20.50
  -3  -6   0  263.97   24.10
  -3  -6   0  267.07   17.40
  -3  -6   0  248.68   19.20
  -3  -6   0  275.77   17.70
  -3  -6   0  267.17   53.89
  -3  -6   0  268.77   18.10
  -3  -6   0  241.68   18.30
  -3  -6   0  268.57   17.60
  -3  -6   0  258.67   18.60
  -3  -6   0  289.57   19.20
  -3  -6   0  325.17   84.79
  -3  -6   0  273.17   18.30
  -3  -6   0  254.37   19.30
  -3  -6   0  245.08   17.50
   3   6   0  286.67   17.70
   3   6   0  243.88   20.80
   3   6   0  292.27   19.10
   3   6   0  271.17   15.80
   3   6   0  276.07   16.50
   3   6   0  256.57   18.00
   3   6   0  252.17   51.69
   3   6   0  253.57   17.90
   3   6   0  277.27   68.99
   3   6   0  269.27   17.80
   3   6   0  238.18   17.00
   3   6   0  287.57   20.10
   3   6   0  291.37   18.60
   3   6   0  278.77   18.90
   3   6   0  262.47   17.00
   3   6   0  269.87   17.80
  -4  -6   0  104.59   13.00
  -4  -6   0   99.49   36.70
  -4  -6   0  107.99   18.60
  -4  -6   0  124.09    7.90
  -4  -6   0  109.19   21.00
  -4  -6   0  121.29   10.40
  -4  -6   0  130.49   10.10
  -4  -6   0  116.29   10.60
  -4  -6   0  115.69   11.10
  -4  -6   0  120.39   11.20
  -4  -6   0  120.79   11.50
  -4  -6   0  120.59    9.90
  -4  -6   0  144.09   13.50
  -4  -6   0   60.29   56.39
   4   6   0  106.59    9.20
   4   6   0  124.69    9.40
   4   6   0  119.79    9.50
   4   6   0  116.69    9.10
   4   6   0  141.29   60.99
   4   6   0  130.49   10.70
   4   6   0  123.79   11.90
   4   6   0  108.09    7.60
   4   6   0  114.89   10.70
   4   6   0  122.99   15.80
   4   6   0  127.59    8.40
  -5  -6   0   29.20    7.60
  -5  -6   0   26.70    8.50
  -5  -6   0   96.99   51.29
  -5  -6   0   33.90   10.50
  -5  -6   0   27.60    3.70
  -5  -6   0   27.60    5.30
  -5  -6   0   40.60   54.19
  -5  -6   0   36.80    4.10
  -5  -6   0   34.10    7.20
  -5  -6   0   30.40    6.60
  -5  -6   0   39.00    8.20
  -5  -6   0   33.80    6.00
   5   6   0   34.50    4.80
   5   6   0   36.60    4.10
   5   6   0   30.00    5.80
   5   6   0   36.60    7.40
   5   6   0   52.09   40.50
   5   6   0   42.90    9.20
   5   6   0   35.10    7.40
   5   6   0   19.40    9.60
   5   6   0  -37.50   57.29
   5   6   0   26.60    2.70
   5   6   0   29.90    5.00
   5   6   0   28.40    4.60
  -6  -6   0   11.40    5.60
  -6  -6   0    6.50    4.00
  -6  -6   0   11.80    4.10
  -6  -6   0   12.60    4.00
  -6  -6   0   11.50    4.50
  -6  -6   0    8.60    3.20
  -6  -6   0   -2.80    9.80
  -6  -6   0    8.20    8.10
  -6  -6   0   22.00    6.10
  -6  -6   0   10.10   10.20
  -6  -6   0   -2.40   10.60
   6   6   0   10.60    2.60
   6   6   0   15.40    4.30
   6   6   0   11.40   12.70
   6   6   0    2.90    9.30
   6   6   0    8.30    2.00
   6   6   0    4.90    3.00
   6   6   0   16.50    4.80
   6   6   0   12.50    2.70
   6   6   0   10.70    3.10
   6   6   0   -0.20    6.80
   6   6   0   -0.30    8.10
   6   6   0   10.40    4.30
   6   6   0   13.70    5.60
  -7  -6   0   45.70    9.70
  -7  -6   0   69.79   12.20
  -7  -6   0   58.39   12.90
  -7  -6   0   65.19   19.30
  -7  -6   0   55.99   10.50
  -7  -6   0   75.29   13.70
   7   6   0   63.79    6.10
   7   6   0   66.69    8.70
   7   6   0   88.79   11.00
   7   6   0   75.19   15.30
   7   6   0   62.09   11.50
   7   6   0   50.89    8.90
   7   6   0   91.49   14.40
  -8  -6   0  217.48   19.10
  -8  -6   0  189.88   26.10
  -8  -6   0  171.28   21.30
  -8  -6   0  174.88   30.40
  -8  -6   0  143.79   19.90
  -8  -6   0  174.08   20.70
   8   6   0  172.58   14.60
   8   6   0  183.38   15.90
   8   6   0  202.58   14.10
   8   6   0  199.88   23.90
   8   6   0  172.68   16.70
  -9  -6   0    9.80    4.70
  -9  -6   0    5.30    4.30
  -9  -6   0    5.30    4.30
   9   6   0   11.60    5.10
   9   6   0   20.40    5.60
   9   6   0   10.10    6.10
 -10  -6   0   85.89   15.80
 -10  -6   0   72.89   13.30
 -10  -6   0   73.09   13.60
 -10  -6   0   43.30   11.20
  10   6   0   77.99   12.20
  10   6   0   66.39   10.60
  10   6   0   83.39   13.70
  10   6   0   88.59   16.00
  10   6   0   82.49   16.40
 -11  -6   0   22.00    9.30
 -11  -6   0    9.70    6.40
 -11  -6   0    8.40    5.80
 -11  -6   0    3.80    4.50
  11   6   0    9.50    5.50
  11   6   0   11.90    5.50
  11   6   0   13.50    7.30
  11   6   0   15.40    5.70
  11   6   0    8.40    5.60
 -12  -6   0   34.00   10.30
 -12  -6   0   79.19   16.10
 -12  -6   0   50.89   13.50
 -12  -6   0   53.39   12.60
  12   6   0   48.00   11.90
  12   6   0   61.19   12.70
  12   6   0   76.29   13.50
  12   6   0   53.59   10.30
  12   6   0   57.59   14.10
  14  -7   0   -1.90    4.80
  14  -7   0   -5.20    2.70
  14  -7   0   -3.40    2.40
  14  -7   0    5.20    4.50
 -14   7   0    0.00    4.00
 -14   7   0   -3.80    1.70
  13  -7   0   11.80    5.80
  13  -7   0    7.30    4.70
  13  -7   0    9.90    5.00
  13  -7   0   10.50    5.40
 -13   7   0   17.10    7.90
 -13   7   0   12.20    6.50
 -13   7   0   12.50    5.30
  12  -7   0    4.00    3.90
  12  -7   0   -1.80    2.70
  12  -7   0    4.20    4.10
  12  -7   0    3.50    3.90
 -12   7   0    2.00    3.70
 -12   7   0    0.80    3.10
 -12   7   0    0.20    3.10
  11  -7   0    2.00    3.00
  11  -7   0   -4.20    1.30
  11  -7   0   -3.20    2.10
 -11   7   0    6.50    7.80
 -11   7   0    2.30    2.80
 -11   7   0   -1.90    1.50
 -11   7   0   -0.10    2.20
 -11   7   0   10.30   31.40
 -11   7   0  -59.69   35.10
  10  -7   0    4.70    4.30
  10  -7   0    9.40    4.30
  10  -7   0    7.30    4.00
  10  -7   0    6.50    3.70
  10  -7   0   23.40   12.20
  10  -7   0   11.90   32.90
  10  -7   0   15.40   26.10
  10  -7   0    5.10    3.90
 -10   7   0   -3.00    2.20
 -10   7   0    5.50    4.40
 -10   7   0    2.50    2.90
 -10   7   0   10.00    5.90
 -10   7   0    8.50    7.80
 -10   7   0    3.70   26.70
 -10   7   0  -20.80   30.10
   9  -7   0  363.76   25.00
   9  -7   0  337.67   24.90
   9  -7   0  362.56   25.00
   9  -7   0  342.27   25.00
   9  -7   0  307.97   49.99
   9  -7   0  342.87   45.20
  -9   7   0  364.26   24.60
  -9   7   0  319.87   24.60
  -9   7   0  417.26   54.49
  -9   7   0  342.17   26.50
  -9   7   0  339.97   27.40
  -9   7   0  355.76   45.50
   8  -7   0   13.50   19.20
   8  -7   0   10.20    3.90
   8  -7   0   24.10   19.70
   8  -7   0    7.30    3.10
   8  -7   0   12.30    3.30
   8  -7   0    2.50   22.20
   8  -7   0   18.90    9.50
   8  -7   0    6.70    3.20
   8  -7   0   13.20   22.90
   8  -7   0    9.40    3.80
   8  -7   0   11.60    4.20
  -8   7   0   -0.70   20.30
  -8   7   0    6.70    3.30
  -8   7   0    8.40    3.40
  -8   7   0   10.50    4.80
  -8   7   0   -3.20    5.00
  -8   7   0   -2.20   24.90
  -8   7   0    5.30    3.60
   7  -7   0  663.73   42.70
   7  -7   0  736.13   42.80
   7  -7   0  745.83   41.30
   7  -7   0  728.83   62.99
   7  -7   0  624.24   54.99
   7  -7   0  675.73   42.10
   7  -7   0  720.63   42.20
   7  -7   0  590.14   57.99
   7  -7   0  705.23   43.00
   7  -7   0  751.12   47.90
   7  -7   0  695.93   42.50
  -7   7   0  725.53   49.00
  -7   7   0  759.32   44.40
  -7   7   0  757.72   61.99
  -7   7   0  691.93   41.00
  -7   7   0  675.33   43.10
  -7   7   0  739.73   42.10
  -7   7   0  717.53   45.20
  -7   7   0  642.84   55.09
  -7   7   0  553.24   58.39
  -7   7   0  738.03   43.70
   6  -7   0   23.70    5.10
   6  -7   0   16.80    4.10
   6  -7   0   20.60    6.00
   6  -7   0   21.40   13.10
   6  -7   0   15.30    4.00
   6  -7   0   17.70    4.20
   6  -7   0   16.80    4.00
   6  -7   0   39.70   19.00
   6  -7   0   23.90    4.30
   6  -7   0   20.30    4.60
   6  -7   0   13.50    3.40
   6  -7   0   24.60  112.39
   6  -7   0   31.00   94.79
   6  -7   0   12.30    7.60
  -6   7   0   15.40    3.60
  -6   7   0   62.39  106.69
  -6   7   0   17.10    5.20
  -6   7   0   19.10    4.70
  -6   7   0   18.00    5.00
  -6   7   0   24.50    5.30
  -6   7   0   24.80   10.60
  -6   7   0   43.70   89.39
  -6   7   0   16.30   13.20
  -6   7   0   31.30   14.10
  -6   7   0   14.70    3.30
  -6   7   0   19.60    4.00
   5  -7   0 1295.87   76.49
   5  -7   0 1421.76   77.19
   5  -7   0 1272.47   78.09
   5  -7   0 1593.94  245.08
   5  -7   0 1404.46   76.89
   5  -7   0 1169.68   88.69
   5  -7   0 1426.96   76.59
   5  -7   0 1350.16   75.39
   5  -7   0 1390.56  225.88
   5  -7   0 1329.27   92.09
   5  -7   0 1233.38   87.49
  -5   7   0 1408.86   77.09
  -5   7   0 1398.96   78.39
  -5   7   0 1378.06   77.59
  -5   7   0 1284.47   76.69
  -5   7   0 1237.98   90.59
  -5   7   0 1323.97   76.89
  -5   7   0 1368.06   76.39
  -5   7   0 1101.59  214.08
  -5   7   0 1365.16   76.89
  -5   7   0 1443.26   77.59
  -5   7   0 1344.17   76.39
  -5   7   0 1355.66   91.99
  -5   7   0 1358.06   88.29
  -5   7   0 1330.37   77.29
  -5   7   0 1342.87  221.68
   4  -7   0   27.30   12.60
   4  -7   0  -17.20   66.39
   4  -7   0   25.60    5.00
   4  -7   0   38.00    5.70
   4  -7   0   17.50    7.40
   4  -7   0   36.00    6.20
   4  -7   0   30.50    4.40
   4  -7   0   33.40    5.50
   4  -7   0   33.70    4.00
   4  -7   0  -87.89   62.89
   4  -7   0   29.50    4.60
   4  -7   0   37.60    5.40
   4  -7   0   39.40   12.60
  -4   7   0   31.00    5.30
  -4   7   0   25.70    4.70
  -4   7   0   21.90    4.50
  -4   7   0   27.40    5.40
  -4   7   0   28.20    4.60
  -4   7   0   39.10    5.60
  -4   7   0   32.90    4.70
  -4   7   0   97.99   75.49
  -4   7   0   27.50    4.80
  -4   7   0   17.80    7.80
  -4   7   0  100.39   80.19
  -4   7   0   25.70   11.50
  -4   7   0   27.00   12.50
  -4   7   0   23.30    4.80
   3  -7   0  576.94  130.29
   3  -7   0  846.22   47.90
   3  -7   0  741.13   48.90
   3  -7   0  717.23  143.29
   3  -7   0  830.32   47.40
   3  -7   0  724.23   55.29
   3  -7   0  701.93   53.49
   3  -7   0  819.22   45.20
   3  -7   0  777.62   46.60
   3  -7   0  730.03   56.29
   3  -7   0  812.32   45.80
  -3   7   0  574.44  137.19
  -3   7   0  921.51   48.20
  -3   7   0  696.63   55.59
  -3   7   0  819.12   47.30
  -3   7   0  649.04  130.79
  -3   7   0  772.92   45.50
  -3   7   0  866.81   47.90
  -3   7   0  780.02   47.90
  -3   7   0  820.52   54.89
  -3   7   0  847.62   48.10
  -3   7   0  820.72   45.80
  -3   7   0  851.71   45.20
  -3   7   0  854.11   57.89
   2  -7   0  -17.80   44.20
   2  -7   0    7.50    2.30
   2  -7   0   12.70    3.30
   2  -7   0    8.20    6.30
   2  -7   0    4.20    2.20
   2  -7   0    6.40    2.20
   2  -7   0    3.90    1.50
   2  -7   0    2.70    1.70
   2  -7   0    6.10    1.10
   2  -7   0    4.00    2.00
   2  -7   0    3.10    5.80
   2  -7   0   36.50   44.30
   2  -7   0    9.40    2.40
   2  -7   0    6.10    1.80
  -2   7   0    6.10    6.70
  -2   7   0    3.30    1.60
  -2   7   0   17.70   51.29
  -2   7   0    6.30    1.40
  -2   7   0    7.30    1.80
  -2   7   0    4.50    2.10
  -2   7   0    9.60    4.90
  -2   7   0    5.40    2.60
  -2   7   0    3.10    2.00
  -2   7   0    4.00    2.00
  -2   7   0    7.20    2.00
  -2   7   0    3.00    1.70
  -2   7   0   33.20   47.10
  -2   7   0   12.60    7.40
   1  -7   0  287.57   71.59
   1  -7   0  232.58   20.40
   1  -7   0  246.18   16.80
   1  -7   0  229.98   17.10
   1  -7   0  233.98   15.70
   1  -7   0  236.28   17.10
   1  -7   0  281.97   15.70
   1  -7   0  262.87   15.80
   1  -7   0  215.88   16.00
   1  -7   0  251.47   15.30
   1  -7   0  248.38   15.70
  -1   7   0  204.78   59.19
  -1   7   0  228.88   16.20
  -1   7   0  201.98   20.30
  -1   7   0  242.98   17.10
  -1   7   0  260.47   15.70
  -1   7   0  236.58   16.70
  -1   7   0  236.58   19.30
  -1   7   0  247.08   14.80
  -1   7   0  202.78   15.00
  -1   7   0  256.27   77.69
  -1   7   0  247.28   21.10
  -1   7   0  253.37   17.50
  -1   7   0  229.98   15.50
   0  -7   0   14.40    5.80
   0  -7   0    4.70    1.80
   0  -7   0    8.10    1.70
   0  -7   0    4.20    1.80
   0  -7   0    6.70    2.30
   0  -7   0   33.80   31.70
   0  -7   0    5.90    3.00
   0  -7   0    7.30    3.60
   0  -7   0    3.80    1.60
   0  -7   0    6.10    2.30
   0  -7   0    2.80    1.50
   0  -7   0    2.40   21.70
   0  -7   0    5.20    0.90
   0  -7   0    3.00    1.90
   0  -7   0    5.40    2.10
   0   7   0   12.60    4.90
   0   7   0    5.30    1.70
   0   7   0    4.30    1.70
   0   7   0  -39.30   27.40
   0   7   0    7.50    2.20
   0   7   0    3.10    1.80
   0   7   0    5.70    1.10
   0   7   0    7.70   28.60
   0   7   0    7.20    4.00
   0   7   0    5.50    2.00
   0   7   0    9.40    2.90
   0   7   0    4.40    0.90
   0   7   0    4.10    2.50
   0   7   0    4.80    1.60
   0   7   0    2.90    2.00
  -1  -7   0  398.06   26.40
  -1  -7   0  416.36   25.30
  -1  -7   0  380.36   23.30
  -1  -7   0  414.26   27.10
  -1  -7   0  366.86   24.10
  -1  -7   0  382.96   25.30
  -1  -7   0  409.26   25.40
  -1  -7   0  402.76   24.90
  -1  -7   0  407.26   24.40
  -1  -7   0  412.76   25.60
  -1  -7   0  387.96   28.00
  -1  -7   0  421.76   69.49
  -1  -7   0  398.76   24.90
   1   7   0  407.86   23.70
   1   7   0  398.16   24.40
   1   7   0  427.96   24.90
   1   7   0  373.26   25.30
   1   7   0  379.36   26.20
   1   7   0  448.16   26.40
   1   7   0  424.76   24.70
   1   7   0  426.16   75.59
   1   7   0  379.06   27.50
   1   7   0  413.66   23.60
  -2  -7   0  375.26   22.70
  -2  -7   0  345.97   23.00
  -2  -7   0  386.16   25.40
  -2  -7   0  495.55   71.59
  -2  -7   0  362.96   23.30
  -2  -7   0  368.86   24.10
  -2  -7   0  375.06   28.00
  -2  -7   0  351.66   23.00
  -2  -7   0  343.97   24.10
  -2  -7   0  393.56   23.30
  -2  -7   0  326.17   21.40
  -2  -7   0  370.16   23.70
  -2  -7   0  330.47   23.90
  -2  -7   0  334.37   22.10
  -2  -7   0  392.46   21.30
   2   7   0  330.27   21.50
   2   7   0  370.06   25.60
   2   7   0  366.66   21.10
   2   7   0  338.47   24.20
   2   7   0  353.96   23.40
   2   7   0  459.15   74.19
   2   7   0  353.06   23.50
   2   7   0  351.56   22.40
   2   7   0  373.16   23.40
   2   7   0  370.86   22.50
  -3  -7   0  322.17   23.10
  -3  -7   0  321.67   19.00
  -3  -7   0  343.17   21.80
  -3  -7   0  308.77   21.10
  -3  -7   0  259.27   62.49
  -3  -7   0  328.67   24.40
  -3  -7   0  311.07   23.60
  -3  -7   0  339.97   24.70
  -3  -7   0  326.17   21.00
  -3  -7   0  337.37   23.10
  -3  -7   0  309.87   22.60
  -3  -7   0  302.87   22.10
  -3  -7   0  269.97   64.29
  -3  -7   0  320.77   21.30
   3   7   0  329.07   19.00
   3   7   0  306.87   24.00
   3   7   0  236.88   63.59
   3   7   0  345.57   22.80
   3   7   0  329.47   23.80
   3   7   0  323.97   20.40
   3   7   0  347.87   21.70
   3   7   0  283.57   20.90
   3   7   0  327.27   21.60
   3   7   0  321.67   19.20
   3   7   0  345.07   20.00
   3   7   0  326.17   21.40
   3   7   0  317.27   21.10
  -4  -7   0  170.28   51.89
  -4  -7   0  144.39   13.00
  -4  -7   0  160.28   14.60
  -4  -7   0  147.59   12.90
  -4  -7   0  179.98   13.50
  -4  -7   0  161.58   13.90
  -4  -7   0  159.28   10.20
  -4  -7   0  161.08   15.70
  -4  -7   0  176.08   14.30
  -4  -7   0  153.38   12.40
  -4  -7   0  154.88   12.30
  -4  -7   0  169.88   62.39
  -4  -7   0  161.58   17.20
  -4  -7   0  131.89   13.90
   4   7   0  161.68   10.80
   4   7   0  179.38   13.70
   4   7   0  154.48   64.39
   4   7   0  176.38   13.50
   4   7   0  158.28   17.00
   4   7   0  145.29   11.80
   4   7   0  169.38   11.90
   4   7   0  155.98   12.10
   4   7   0  171.68   13.90
   4   7   0  149.19   10.00
   4   7   0  158.48   13.40
   4   7   0  197.78   16.30
   4   7   0  180.98   48.90
  -5  -7   0  369.56   26.70
  -5  -7   0  337.17   23.20
  -5  -7   0  344.57   24.10
  -5  -7   0  349.96   25.50
  -5  -7   0  308.17   26.40
  -5  -7   0  402.76   28.30
  -5  -7   0  373.86   25.10
  -5  -7   0  327.47   25.10
  -5  -7   0  321.47   29.50
  -5  -7   0  322.87   23.90
   5   7   0  380.36   27.40
   5   7   0  323.07   22.70
   5   7   0  333.87   22.30
   5   7   0  318.47   22.20
   5   7   0  345.27   20.20
   5   7   0  347.07   24.30
   5   7   0  367.56   22.10
   5   7   0  359.86   25.20
   5   7   0  346.17   24.30
   5   7   0  372.16   30.30
   5   7   0  362.46   21.00
  -6  -7   0    6.30    3.60
  -6  -7   0   13.50    6.20
  -6  -7   0    6.40   11.70
  -6  -7   0   16.70    5.50
  -6  -7   0    7.20    3.30
  -6  -7   0   13.00    4.30
  -6  -7   0   10.20    4.90
  -6  -7   0   18.70   10.90
  -6  -7   0   10.90    4.80
   6   7   0    6.40    3.20
   6   7   0   10.80    8.00
   6   7   0    9.10    2.60
   6   7   0    9.30    3.50
   6   7   0   17.40   14.20
   6   7   0    8.40    2.40
   6   7   0    9.10    4.20
   6   7   0   10.40    4.50
   6   7   0   -0.10    8.60
   6   7   0   24.70   11.00
  -7  -7   0  132.49   17.00
  -7  -7   0  120.49   11.40
  -7  -7   0  122.39   17.00
  -7  -7   0  115.09   23.00
  -7  -7   0  150.18   18.00
  -7  -7   0  101.29   15.60
  -7  -7   0  135.79   19.50
  -7  -7   0  136.09   15.40
   7   7   0  128.49   16.50
   7   7   0  105.49   10.60
   7   7   0  126.09   17.70
   7   7   0  126.99   12.10
   7   7   0  139.59   19.70
   7   7   0  142.09   16.40
   7   7   0  127.79   10.00
  -8  -7   0   -4.20    1.20
  -8  -7   0   -4.00    1.40
  -8  -7   0    5.00   19.20
  -8  -7   0   -1.80    2.20
  -8  -7   0   -1.10    2.30
  -8  -7   0    5.50   17.40
  -8  -7   0   -0.40    1.40
   8   7   0   -1.10    1.80
   8   7   0    0.40    2.30
   8   7   0    5.60    4.70
   8   7   0    1.40    2.90
   8   7   0    0.70    2.20
  -9  -7   0   25.80    8.00
  -9  -7   0   26.20    9.00
  -9  -7   0    3.30    4.20
  -9  -7   0   22.10    7.80
   9   7   0   13.00    4.70
   9   7   0   15.30    7.30
   9   7   0   15.20    6.30
 -10  -7   0   14.40    7.00
 -10  -7   0   13.40    6.20
 -10  -7   0   14.10    6.50
 -10  -7   0   15.60    6.70
  10   7   0   14.80    5.40
  10   7   0    8.50    5.20
  10   7   0   27.20    7.40
  10   7   0   22.50    8.90
  10   7   0   14.20    5.60
 -11  -7   0    4.00    5.00
 -11  -7   0   10.50    7.20
 -11  -7   0   14.50    7.20
 -11  -7   0   11.40    6.40
  11   7   0   17.30    6.20
  11   7   0   14.90    6.30
  11   7   0   12.60    5.60
  11   7   0    9.30    5.80
  11   7   0   18.20    8.00
 -12  -7   0    9.00    5.10
 -12  -7   0    7.70    5.90
 -12  -7   0    7.30    5.30
  12   7   0   19.30    8.30
  12   7   0    1.90    5.20
  12   7   0    5.90    4.50
  14  -8   0    1.10    3.80
  14  -8   0    2.40    3.90
  14  -8   0   -1.20    2.50
  14  -8   0    2.90    3.60
 -14   8   0   14.30    7.60
 -14   8   0   -0.70    2.70
  13  -8   0   17.90    6.30
  13  -8   0   34.20    8.50
  13  -8   0   40.40    8.90
  13  -8   0   23.20    6.90
 -13   8   0   19.20    7.60
 -13   8   0   36.40   10.90
 -13   8   0   32.40   10.10
  12  -8   0    3.00    3.60
  12  -8   0   -1.70    2.40
  12  -8   0   -3.80    2.10
  12  -8   0    1.60    3.10
 -12   8   0    4.60    4.20
 -12   8   0   -0.40    3.00
 -12   8   0    1.20    3.60
  11  -8   0   52.39   10.10
  11  -8   0   59.19    9.90
  11  -8   0   49.20    9.10
  11  -8   0   46.50    9.20
  11  -8   0   46.50    9.40
 -11   8   0   41.00    8.40
 -11   8   0   48.80   10.60
 -11   8   0   57.29   17.50
 -11   8   0   66.79   10.20
  10  -8   0    1.50    3.10
  10  -8   0    3.20    3.10
  10  -8   0    3.20    3.60
  10  -8   0    8.40    4.30
  10  -8   0    1.80    3.10
 -10   8   0   23.00   11.80
 -10   8   0    1.50    6.60
 -10   8   0   -0.40   31.00
 -10   8   0    5.40    5.30
 -10   8   0   -0.20    2.60
 -10   8   0   25.70   29.00
 -10   8   0    6.50    4.00
   9  -8   0  107.49   34.40
   9  -8   0  135.89   12.80
   9  -8   0  121.99   12.00
   9  -8   0   97.39   23.80
   9  -8   0  117.49   11.80
   9  -8   0   56.49   36.10
  -9   8   0  192.48   39.20
  -9   8   0  124.69   17.60
  -9   8   0  134.99   12.30
  -9   8   0  164.68   30.20
  -9   8   0  127.39   15.00
  -9   8   0  167.48   18.60
   8  -8   0   17.60   17.10
   8  -8   0   20.10   28.50
   8  -8   0   10.30    3.80
   8  -8   0    9.00    3.60
   8  -8   0    4.70   22.50
   8  -8   0   18.10   12.70
   8  -8   0   22.90   23.90
   8  -8   0    4.00    2.70
   8  -8   0    5.60    2.90
   8  -8   0   15.10    4.10
   8  -8   0   11.90    4.00
  -8   8   0    8.00    3.70
  -8   8   0    7.80    4.50
  -8   8   0    7.20    4.60
   7  -8   0   14.40   15.70
   7  -8   0    5.40    2.60
   7  -8   0    5.60    2.70
   7  -8   0    0.40    2.20
   7  -8   0    2.30    2.20
   7  -8   0   -0.20    1.70
   7  -8   0  -11.00   18.50
   7  -8   0    1.90    2.40
   7  -8   0    2.00   19.40
   7  -8   0    5.20    2.40
   7  -8   0    6.40    6.70
   7  -8   0   17.50   18.50
  -7   8   0    2.40    2.00
  -7   8   0    1.70    5.40
  -7   8   0    2.40    2.20
  -7   8   0   -2.40   15.00
  -7   8   0   -8.10   20.50
  -7   8   0    2.60    2.10
  -7   8   0    1.80    2.90
  -7   8   0    0.30    1.40
  -7   8   0    0.50   18.20
  -7   8   0    3.00    2.00
  -7   8   0  -10.00   15.10
   6  -8   0   41.40   91.59
   6  -8   0  130.29   10.80
   6  -8   0  112.59   20.90
   6  -8   0  119.39    9.40
   6  -8   0  121.59   13.20
   6  -8   0  142.39   25.50
   6  -8   0  264.57  113.29
   6  -8   0   91.19    9.70
   6  -8   0  137.49   28.80
   6  -8   0  115.39    9.30
   6  -8   0  118.59   10.40
  -6   8   0  170.98  108.59
  -6   8   0  125.99   11.50
  -6   8   0  140.49   10.80
  -6   8   0  120.89   10.30
  -6   8   0  109.29   24.50
  -6   8   0   85.89   18.70
  -6   8   0   85.59   24.20
  -6   8   0  128.19   10.60
  -6   8   0  120.09  124.19
  -6   8   0  124.09   11.00
   5  -8   0  131.69   10.50
   5  -8   0  150.58   25.40
   5  -8   0  130.09   10.80
   5  -8   0  160.28   12.50
   5  -8   0  138.29    9.60
   5  -8   0  234.28  115.99
   5  -8   0  156.18   27.20
   5  -8   0  138.19   11.50
   5  -8   0  138.49    9.80
   5  -8   0  132.39   11.00
   5  -8   0   63.79   90.39
   5  -8   0  161.68   24.50
   5  -8   0  127.39   10.20
  -5   8   0  127.99   11.50
  -5   8   0  115.99   23.60
  -5   8   0  149.19   11.80
  -5   8   0  111.49   10.40
  -5   8   0  114.49   23.60
  -5   8   0  177.98   24.80
  -5   8   0  124.49   10.20
  -5   8   0  243.08  112.49
  -5   8   0   71.29   84.89
  -5   8   0  138.09   11.40
  -5   8   0  159.18   16.00
  -5   8   0  114.29   10.90
  -5   8   0  111.59   10.80
   4  -8   0   16.20    3.30
   4  -8   0   23.80   12.20
   4  -8   0   17.60    3.20
   4  -8   0   16.30    4.30
   4  -8   0    9.50   10.50
   4  -8   0   10.70    3.20
   4  -8   0    9.90    7.60
   4  -8   0   79.49   80.09
   4  -8   0   77.39   75.69
   4  -8   0    9.70    3.40
   4  -8   0   17.10    3.20
   4  -8   0   18.60    4.50
   4  -8   0   21.30    3.20
   4  -8   0   26.50    5.20
  -4   8   0   25.10    5.20
  -4   8   0   17.20    3.90
  -4   8   0   14.50    4.30
  -4   8   0   18.30    4.20
  -4   8   0   22.30    4.00
  -4   8   0   13.70    4.00
  -4   8   0   26.20    3.90
  -4   8   0    2.90    9.30
  -4   8   0   39.40   76.49
  -4   8   0   17.10    3.80
  -4   8   0   16.70    3.50
  -4   8   0   21.00    4.60
   3  -8   0   47.60    5.90
   3  -8   0   39.00   10.10
   3  -8   0   46.90    6.00
   3  -8   0   33.50   12.60
   3  -8   0   31.90    7.00
   3  -8   0   51.99    7.20
   3  -8   0   33.00    6.10
   3  -8   0   48.10   12.90
   3  -8   0   50.59   62.49
   3  -8   0   43.80    5.00
   3  -8   0   17.20   58.79
   3  -8   0   62.79    6.90
   3  -8   0   32.20    3.30
   3  -8   0   40.90    6.30
  -3   8   0   56.09   14.00
  -3   8   0   39.80    6.40
  -3   8   0   32.90    4.60
  -3   8   0   74.09   64.19
  -3   8   0   48.70    7.00
  -3   8   0   32.10    6.10
  -3   8   0   37.40    5.90
  -3   8   0   35.90   12.60
  -3   8   0   44.40   11.00
  -3   8   0   71.59   75.39
  -3   8   0   34.90    6.00
  -3   8   0   35.40    4.70
   2  -8   0  155.78   20.80
   2  -8   0  188.58   14.80
   2  -8   0  199.28   14.60
   2  -8   0  171.78   15.10
   2  -8   0  193.78   13.30
   2  -8   0   59.99   54.39
   2  -8   0  178.48   10.90
   2  -8   0  168.18   23.80
   2  -8   0  180.28   12.70
   2  -8   0  227.18   13.00
   2  -8   0  208.38   13.40
   2  -8   0   88.69   61.49
   2  -8   0  188.48   13.50
   2  -8   0  204.78   20.60
  -2   8   0  213.68   21.60
  -2   8   0  217.18   15.30
  -2   8   0  187.48   14.30
  -2   8   0  185.18   18.40
  -2   8   0  244.08   82.69
  -2   8   0  190.88   12.90
  -2   8   0  201.38   13.70
  -2   8   0  201.98   13.60
  -2   8   0  192.08   11.50
  -2   8   0  192.48   12.30
  -2   8   0  184.88   23.80
  -2   8   0  213.98   81.39
  -2   8   0  187.68   14.20
   1  -8   0   42.90    5.40
   1  -8   0   48.40   40.00
   1  -8   0   32.90    5.30
   1  -8   0   24.60    4.80
   1  -8   0   29.80    5.80
   1  -8   0   22.90    9.20
   1  -8   0   33.00    4.80
   1  -8   0   22.10    4.90
   1  -8   0   30.40    8.30
   1  -8   0   35.90    8.10
   1  -8   0   -0.10   44.20
   1  -8   0   42.40    5.20
   1  -8   0   26.70    4.50
   1  -8   0   51.99    7.40
  -1   8   0   34.80    5.00
  -1   8   0   31.40    5.00
  -1   8   0   53.79   48.10
  -1   8   0   41.40    5.20
  -1   8   0   20.60   37.10
  -1   8   0   33.90    4.20
  -1   8   0   32.00    5.80
  -1   8   0   46.10   10.40
  -1   8   0   38.90    8.30
  -1   8   0   16.10    6.50
  -1   8   0   37.20    6.80
  -1   8   0   30.10    5.20
  -1   8   0   28.90    5.60
   0  -8   0  489.35   94.89
   0  -8   0  362.86   29.40
   0  -8   0  423.46   26.80
   0  -8   0  448.36   30.50
   0  -8   0  434.26   26.80
   0  -8   0  420.66   26.90
   0  -8   0  382.56   78.19
   0  -8   0  448.06   26.80
   0  -8   0  422.26   28.60
   0  -8   0  416.66   25.10
   0  -8   0  365.46   31.20
   0  -8   0  451.05   26.90
   0  -8   0  475.55   28.20
   0   8   0  461.35   28.60
   0   8   0  435.46   26.70
   0   8   0  494.95   31.70
   0   8   0  365.56   79.49
   0   8   0  450.05   26.00
   0   8   0  451.25   24.30
   0   8   0  542.75   84.69
   0   8   0  475.75   30.00
   0   8   0  387.36   30.90
   0   8   0  440.76   28.90
   0   8   0  425.56   24.00
   0   8   0  415.76   26.40
   0   8   0  472.85   28.20
   0   8   0  417.86   27.00
   0   8   0  429.06   25.90
  -1  -8   0   34.20    5.30
  -1  -8   0   11.80    4.30
  -1  -8   0   19.20    3.70
  -1  -8   0   33.40    5.90
  -1  -8   0   32.20    5.60
  -1  -8   0   14.80    3.50
  -1  -8   0   25.80    4.60
  -1  -8   0   17.90    2.80
  -1  -8   0   11.70   30.90
  -1  -8   0   29.00    4.40
  -1  -8   0   18.40    4.30
  -1  -8   0   15.80    6.50
   1   8   0   20.90    3.30
   1   8   0   18.40    3.00
   1   8   0   14.80    6.40
   1   8   0   19.30    4.50
   1   8   0   18.00    4.50
   1   8   0   16.20    3.50
   1   8   0   18.30    4.00
   1   8   0   18.90    3.70
   1   8   0   11.70    3.60
   1   8   0  -19.50   32.90
   1   8   0   17.60    4.10
  -2  -8   0  177.88   14.70
  -2  -8   0  196.18   12.00
  -2  -8   0  170.28   14.90
  -2  -8   0  151.88   13.60
  -2  -8   0  189.58   16.20
  -2  -8   0  187.28   17.10
  -2  -8   0  167.08   14.60
  -2  -8   0  169.88   13.70
  -2  -8   0  190.28   14.80
  -2  -8   0  185.68   53.69
  -2  -8   0  161.48   13.30
  -2  -8   0  180.98   51.49
  -2  -8   0  183.38   12.70
  -2  -8   0  191.88   13.90
  -2  -8   0  175.68   12.20
  -2  -8   0  189.28   13.30
  -2  -8   0  158.48   13.20
   2   8   0  172.68   13.80
   2   8   0  157.98   13.10
   2   8   0  229.38   16.00
   2   8   0  198.08   13.20
   2   8   0  146.49   54.09
   2   8   0  196.98   16.90
   2   8   0  190.38   14.10
   2   8   0  171.78   12.30
   2   8   0  212.38   58.59
   2   8   0  175.28   13.20
   2   8   0  185.18   12.90
   2   8   0  181.98   16.40
   2   8   0  201.88   13.00
   2   8   0  207.98   14.80
   2   8   0  191.48   11.80
  -3  -8   0   13.50    4.10
  -3  -8   0    7.90    3.20
  -3  -8   0    8.30    3.00
  -3  -8   0    1.90    2.00
  -3  -8   0   37.30   44.90
  -3  -8   0   68.79   37.90
  -3  -8   0    2.50    2.70
  -3  -8   0    7.80    2.90
  -3  -8   0    4.30    2.40
  -3  -8   0   10.00    6.80
  -3  -8   0    3.90    2.30
  -3  -8   0    5.40    2.50
  -3  -8   0    6.70    1.70
  -3  -8   0   15.50    4.50
  -3  -8   0   15.00    6.50
  -3  -8   0   10.70    4.30
   3   8   0    5.80    2.10
   3   8   0    4.20    2.30
   3   8   0   -9.70   37.60
   3   8   0    8.90    5.50
   3   8   0   11.40    2.30
   3   8   0    2.40    1.70
   3   8   0    7.50    2.70
   3   8   0    9.70    3.40
   3   8   0    3.50    2.00
   3   8   0    2.90    2.20
   3   8   0   11.20    3.80
   3   8   0    9.00    1.90
   3   8   0   19.60   35.30
   3   8   0    2.50    4.80
  -4  -8   0  369.16   30.50
  -4  -8   0  430.06   25.80
  -4  -8   0  397.86   27.10
  -4  -8   0  399.96   27.40
  -4  -8   0  385.56   26.20
  -4  -8   0  313.17   78.79
  -4  -8   0  330.67   27.10
  -4  -8   0  380.46   26.00
  -4  -8   0  379.16   25.60
  -4  -8   0  375.46   30.00
   4   8   0  393.16   25.00
   4   8   0  412.26   26.50
   4   8   0  392.96   25.50
   4   8   0  355.26   29.60
   4   8   0  400.26   24.80
   4   8   0  400.66   25.30
   4   8   0  402.66   22.80
   4   8   0  346.87   86.49
  -5  -8   0    9.30    9.20
  -5  -8   0   11.90    4.40
  -5  -8   0    2.70    2.70
  -5  -8   0    8.10    3.50
  -5  -8   0    6.50    9.90
  -5  -8   0    7.30    4.30
  -5  -8   0    1.60    8.80
  -5  -8   0    7.50    3.70
  -5  -8   0    1.80    2.40
  -5  -8   0    2.30    2.70
  -5  -8   0    8.80    7.00
   5   8   0   -3.10    7.50
   5   8   0    7.90    2.10
   5   8   0    2.40    2.20
   5   8   0    3.40    2.70
   5   8   0    2.40    1.80
   5   8   0    3.90    6.80
   5   8   0   -4.30   10.80
   5   8   0    2.90    2.10
   5   8   0    4.70    2.30
   5   8   0    4.00    2.40
   5   8   0   13.50    9.20
  -6  -8   0  340.67   24.90
  -6  -8   0  348.87   26.60
  -6  -8   0  307.27   32.30
  -6  -8   0  320.37   24.70
  -6  -8   0  351.26   26.70
  -6  -8   0  316.67   26.90
  -6  -8   0  303.57   27.60
  -6  -8   0  316.57   25.20
   6   8   0  368.06   25.60
   6   8   0  378.66   26.40
   6   8   0  316.87   23.50
   6   8   0  338.47   23.70
   6   8   0  386.86   29.10
   6   8   0  341.87   21.80
   6   8   0  377.56   22.80
  -7  -8   0   19.50    5.50
  -7  -8   0    5.10    3.90
  -7  -8   0    8.90    5.00
  -7  -8   0   10.70    6.40
  -7  -8   0   13.60   17.40
  -7  -8   0   27.40   15.70
  -7  -8   0   13.70    5.60
  -7  -8   0    9.50    5.50
  -7  -8   0    4.70    3.60
   7   8   0    3.60    3.30
   7   8   0    7.00    4.30
   7   8   0   13.70    6.00
   7   8   0   11.10    9.60
   7   8   0   11.60    3.60
   7   8   0    7.80    4.00
   7   8   0   10.90    4.10
   7   8   0   -6.10   10.70
  -8  -8   0   35.70    9.40
  -8  -8   0   15.30    7.80
  -8  -8   0   14.00   19.10
  -8  -8   0   14.30    6.30
  -8  -8   0   29.00    8.60
  -8  -8   0   16.50    6.20
  -8  -8   0   -8.10   19.40
   8   8   0   22.80    7.00
   8   8   0   14.70    6.30
   8   8   0   24.10    6.00
   8   8   0   26.60    6.10
  -9  -8   0    0.70    3.70
  -9  -8   0   14.90    6.90
  -9  -8   0    5.40    5.30
  -9  -8   0   -0.10    2.50
   9   8   0    2.30    3.70
   9   8   0    7.40    4.50
   9   8   0    1.20    3.10
   9   8   0    6.40    5.00
 -10  -8   0   11.60    6.60
 -10  -8   0   27.50    9.30
 -10  -8   0   14.50    6.50
 -10  -8   0   29.60    9.60
  10   8   0   13.60    6.20
  10   8   0   22.20    7.20
  10   8   0   14.50    5.40
  10   8   0   13.40    7.10
  10   8   0   24.40    8.50
 -11  -8   0    6.20    5.00
 -11  -8   0    6.40    5.00
 -11  -8   0    7.00    6.30
 -11  -8   0   15.70    7.70
  11   8   0    7.10    5.30
  11   8   0    6.80    4.90
  11   8   0    1.20    5.10
  11   8   0    4.20    3.60
  11   8   0    1.50    4.30
 -12  -8   0   22.30    9.40
 -12  -8   0   24.20    8.60
 -12  -8   0   27.00   10.20
 -12  -8   0   21.00    9.10
  12   8   0   37.70   12.40
  12   8   0   13.70    7.20
  12   8   0   21.10    7.60
  12   8   0   15.20    6.20
  12   8   0   25.90    9.60
  14  -9   0   -1.10    2.60
  14  -9   0    0.20    3.40
  14  -9   0    9.00    5.40
  14  -9   0   10.90    6.20
 -14   9   0   -2.70    2.90
 -14   9   0    8.50    6.80
 -14   9   0   -1.20    2.80
  13  -9   0   10.60    5.30
  13  -9   0    8.00    4.30
  13  -9   0   12.10    5.90
  13  -9   0   19.90    6.80
 -13   9   0   17.40    7.30
 -13   9   0   14.70    5.80
 -13   9   0   11.30    5.90
  12  -9   0    1.80    2.90
  12  -9   0   -1.90    2.20
  12  -9   0    1.70    3.10
  12  -9   0    5.30    4.00
 -12   9   0    0.80    3.80
 -12   9   0   -2.20    2.80
 -12   9   0    0.90    2.60
  11  -9   0   54.49    9.60
  11  -9   0   44.70    8.50
  11  -9   0   50.89    9.90
  11  -9   0   64.29   11.00
 -11   9   0   60.09   15.10
 -11   9   0   43.10    8.80
 -11   9   0   45.70    8.70
 -11   9   0   64.39   12.60
  10  -9   0   27.60    6.70
  10  -9   0   39.60    9.00
  10  -9   0   36.80    8.10
  10  -9   0   26.70    6.10
  10  -9   0   20.30    6.40
 -10   9   0   39.10    9.40
 -10   9   0   24.60    7.00
 -10   9   0   42.40    8.00
 -10   9   0   37.00    9.70
   9  -9   0  134.59   12.50
   9  -9   0  146.09   12.90
   9  -9   0  150.48   14.00
   9  -9   0  164.28   13.70
   9  -9   0  131.89   13.30
  -9   9   0  125.99   15.40
  -9   9   0  160.58   14.00
  -9   9   0  139.99   29.10
  -9   9   0  207.48   39.40
  -9   9   0  186.88   17.00
  -9   9   0  159.08   17.90
   8  -9   0   12.70    4.50
   8  -9   0   21.30   26.20
   8  -9   0    6.50    3.40
   8  -9   0    8.90    7.60
   8  -9   0    2.70    2.80
   8  -9   0   12.30    3.70
   8  -9   0   -1.70   18.60
   8  -9   0   14.80    4.10
   8  -9   0    7.20    3.70
   8  -9   0   18.20   26.50
   8  -9   0   -7.60   20.40
  -8   9   0   10.40    4.30
  -8   9   0    7.00    4.50
  -8   9   0    5.40    3.60
  -8   9   0    0.90    2.80
   7  -9   0  108.49    9.40
   7  -9   0  109.99    9.50
   7  -9   0  100.19   10.20
   7  -9   0  116.19   10.10
   7  -9   0  118.49   11.00
   7  -9   0  157.18   30.00
   7  -9   0  121.39   10.40
   7  -9   0  107.59   22.10
   7  -9   0  128.49   11.20
   7  -9   0  130.29   31.00
  -7   9   0  104.59   13.10
  -7   9   0  107.59    9.70
  -7   9   0  121.79   10.70
  -7   9   0  124.49   10.90
  -7   9   0  120.99   24.00
  -7   9   0  127.49   29.10
  -7   9   0  138.89   28.90
  -7   9   0  133.79   12.40
  -7   9   0   98.19   12.50
   6  -9   0   28.00    4.70
   6  -9   0   34.50    5.50
   6  -9   0   37.20   13.20
   6  -9   0   25.50   15.70
   6  -9   0   13.90   19.50
   6  -9   0   11.10   21.10
   6  -9   0   24.20    5.10
   6  -9   0   29.60    5.90
   6  -9   0   27.00    5.80
   6  -9   0   21.40    5.10
   6  -9   0   28.90    4.50
   6  -9   0   37.70   18.50
  -6   9   0   29.50   11.20
  -6   9   0   23.20    4.80
  -6   9   0    9.30   18.50
  -6   9   0   28.80   17.70
  -6   9   0   22.00    5.40
  -6   9   0   21.60    4.90
  -6   9   0   23.50    5.10
  -6   9   0   25.70    5.70
  -6   9   0   33.50    6.50
  -6   9   0   23.00    5.50
  -6   9   0   11.20   17.40
  -6   9   0   34.70   16.80
  -6   9   0   35.50    5.90
   5  -9   0 1080.69   62.99
   5  -9   0 1085.29   64.49
   5  -9   0 1008.20   75.59
   5  -9   0 1031.10   78.19
   5  -9   0 1174.18   63.39
   5  -9   0 1351.26  233.68
   5  -9   0 1101.09   62.49
   5  -9   0 1404.06  249.08
   5  -9   0 1130.39   64.09
   5  -9   0 1044.20   79.99
   5  -9   0 1144.09   64.69
   5  -9   0 1106.59   65.19
  -5   9   0  999.40   79.09
  -5   9   0 1125.29   62.79
  -5   9   0 1229.18   78.39
  -5   9   0 1085.39   64.99
  -5   9   0 1145.19   81.39
  -5   9   0 1036.60   64.99
  -5   9   0 1362.56  239.98
  -5   9   0 1107.59  231.18
  -5   9   0 1141.99   65.19
  -5   9   0 1124.19   65.39
  -5   9   0 1124.89   64.59
  -5   9   0 1166.28   64.39
  -5   9   0 1021.80   63.69
   4  -9   0   87.09    9.60
   4  -9   0  125.59   22.30
   4  -9   0  100.09   11.20
   4  -9   0   70.09   15.80
   4  -9   0   84.59   10.60
   4  -9   0   92.19    8.30
   4  -9   0   83.59    6.80
   4  -9   0   22.00   72.79
   4  -9   0  104.79    8.00
   4  -9   0   17.60   82.59
   4  -9   0   95.39   10.90
   4  -9   0   86.09    7.30
   4  -9   0  108.39   20.60
  -4   9   0   89.99   10.40
  -4   9   0   88.59    6.50
  -4   9   0   94.09   10.60
  -4   9   0   86.49   10.80
  -4   9   0    3.80   84.49
  -4   9   0   73.59    9.90
  -4   9   0   72.09   15.50
  -4   9   0   92.89   19.90
  -4   9   0   78.59    7.40
  -4   9   0   61.39   17.30
  -4   9   0   27.80   83.49
  -4   9   0  102.19    8.00
  -4   9   0  104.39   11.90
   3  -9   0 1525.65   82.39
   3  -9   0 1567.44  190.18
   3  -9   0 1224.68   92.29
   3  -9   0 1358.86   90.89
   3  -9   0 1313.77   82.99
   3  -9   0 1457.45   93.19
   3  -9   0 1163.78  195.08
   3  -9   0 1532.75   84.09
   3  -9   0 1628.94   83.79
   3  -9   0 1315.17   80.29
  -3   9   0 1538.75   83.39
  -3   9   0 1316.17  199.18
  -3   9   0 1622.24   92.89
  -3   9   0 1311.77   93.39
  -3   9   0 1494.25   82.49
  -3   9   0 1295.57   81.49
  -3   9   0 1141.89  204.28
  -3   9   0 1459.05   81.39
  -3   9   0 1553.54   83.59
  -3   9   0 1447.66   83.69
  -3   9   0 1479.65   94.79
  -3   9   0 1568.44   80.79
   2  -9   0    5.70    2.50
   2  -9   0   23.20   52.09
   2  -9   0    7.00    2.40
   2  -9   0    4.90    2.80
   2  -9   0   -6.30    6.60
   2  -9   0    5.40    2.30
   2  -9   0    1.90    2.10
   2  -9   0    8.10    2.30
   2  -9   0    3.90    2.40
   2  -9   0    4.70    2.70
   2  -9   0    6.80    2.70
  -2   9   0    4.50    4.80
  -2   9   0    6.40    3.30
  -2   9   0   24.30   58.59
  -2   9   0    5.00    1.70
  -2   9   0    6.40    2.80
  -2   9   0    4.50    2.50
  -2   9   0    2.90    2.00
  -2   9   0    6.10    2.10
  -2   9   0    0.70    9.10
  -2   9   0    2.10    7.70
  -2   9   0    1.60    1.60
  -2   9   0  -15.20   55.09
   1  -9   0  825.22   58.09
   1  -9   0  888.81   52.69
   1  -9   0  964.90   53.09
   1  -9   0  873.71   60.39
   1  -9   0  942.51   52.59
   1  -9   0  890.41   52.79
   1  -9   0  831.82  132.79
   1  -9   0  929.51   55.49
   1  -9   0  965.80   54.59
   1  -9   0  852.71  117.99
   1  -9   0  968.20   52.79
   1  -9   0  860.01   58.49
   1  -9   0  889.11   54.99
  -1   9   0  921.31   54.39
  -1   9   0  899.81   59.59
  -1   9   0  926.81  116.19
  -1   9   0  984.60   55.29
  -1   9   0  998.00   58.59
  -1   9   0  877.81   60.69
  -1   9   0  761.72  142.39
  -1   9   0  921.71   51.49
  -1   9   0  937.51   52.59
  -1   9   0  805.12   54.69
  -1   9   0  995.30   53.99
  -1   9   0  904.11   52.39
  -1   9   0  834.92   52.59
   0  -9   0    0.20    1.50
   0  -9   0    0.90    2.20
   0  -9   0    3.20    4.60
   0  -9   0    0.20    1.40
   0  -9   0    1.70    2.00
   0  -9   0   -0.60    1.30
   0  -9   0    2.30    1.90
   0  -9   0   -0.90    1.20
   0  -9   0    4.00    6.10
   0  -9   0   -1.40    0.80
   0  -9   0    7.70    2.90
   0  -9   0   17.20   35.10
   0  -9   0  -11.50   41.50
   0  -9   0    2.10    1.50
   0   9   0    2.40    1.80
   0   9   0    6.00    5.60
   0   9   0    0.30    0.70
   0   9   0   -1.20    1.20
   0   9   0   -0.30    1.30
   0   9   0   45.40   40.30
   0   9   0    0.20    1.10
   0   9   0   -9.30   46.00
   0   9   0    0.60    1.60
   0   9   0   -0.20    6.00
   0   9   0    0.00    1.20
   0   9   0    1.40    1.60
   0   9   0    2.10    3.00
  -1  -9   0 1291.47   76.69
  -1  -9   0 1296.17   79.09
  -1  -9   0 1322.87   75.59
  -1  -9   0 1256.87   80.59
  -1  -9   0 1296.47   78.09
  -1  -9   0 1359.56   76.09
  -1  -9   0 1245.68  136.29
  -1  -9   0 1373.76   77.09
  -1  -9   0 1279.27   75.19
  -1  -9   0 1401.26   76.59
  -1  -9   0 1377.96   76.19
   1   9   0 1459.35   78.09
   1   9   0 1265.47   75.39
   1   9   0 1119.99  134.99
   1   9   0 1291.07   80.39
   1   9   0 1434.76   74.49
   1   9   0 1223.58   77.89
   1   9   0 1475.55   77.59
   1   9   0 1360.76   73.89
   1   9   0 1402.56   75.89
   1   9   0 1323.27   75.49
   1   9   0 1242.08   76.89
   1   9   0 1287.67   76.49
  -2  -9   0    6.60    3.40
  -2  -9   0   11.60    6.50
  -2  -9   0    0.40    5.30
  -2  -9   0    7.70    3.20
  -2  -9   0    9.20    3.50
  -2  -9   0    6.70    3.00
  -2  -9   0    8.90    2.40
  -2  -9   0    3.30    2.10
  -2  -9   0   10.70    3.90
  -2  -9   0   12.90    4.70
  -2  -9   0   21.50   38.60
  -2  -9   0   10.10    2.70
  -2  -9   0    9.40    3.20
  -2  -9   0    9.30    3.40
  -2  -9   0   64.09   43.20
   2   9   0    6.10    2.40
   2   9   0    8.40    2.40
   2   9   0    8.60    3.50
   2   9   0    8.60    2.90
   2   9   0   12.50    3.10
   2   9   0    5.90    2.90
   2   9   0   -6.90   39.40
   2   9   0   -0.60    5.20
   2   9   0    5.80    1.80
   2   9   0   12.50    6.00
   2   9   0   10.20    3.50
   2   9   0  -17.00   37.40
  -3  -9   0  297.77   21.70
  -3  -9   0  321.67   22.90
  -3  -9   0  355.56   24.00
  -3  -9   0  356.96   20.20
  -3  -9   0  315.27   21.70
  -3  -9   0  336.87   24.10
  -3  -9   0  318.27   70.69
  -3  -9   0  342.67   22.80
  -3  -9   0  311.67   24.10
  -3  -9   0  342.67   24.60
  -3  -9   0  246.78   67.79
  -3  -9   0  367.06   27.00
  -3  -9   0  331.67   25.90
   3   9   0  313.17   20.30
   3   9   0  344.17   78.19
   3   9   0  316.17   26.10
   3   9   0  344.97   20.00
   3   9   0  364.16   26.30
   3   9   0  327.97   22.50
   3   9   0  343.07   23.10
   3   9   0  321.07   21.40
   3   9   0  313.27   20.90
   3   9   0  327.57   22.00
   3   9   0  373.06   77.59
  -4  -9   0   41.40    7.10
  -4  -9   0   48.60    7.60
  -4  -9   0   31.80    6.50
  -4  -9   0   44.40    7.40
  -4  -9   0   39.40    7.80
  -4  -9   0   26.70    7.20
  -4  -9   0   31.80    7.10
  -4  -9   0   26.40    6.80
  -4  -9   0   47.40    8.40
  -4  -9   0   47.20   10.80
  -4  -9   0   45.70   10.60
   4   9   0   39.20    4.40
   4   9   0   26.70    9.50
   4   9   0   13.70   10.60
   4   9   0   35.00    7.00
   4   9   0   42.60    7.20
   4   9   0   20.00    8.70
   4   9   0   47.00    6.70
   4   9   0   31.10    5.80
   4   9   0   38.30    5.10
   4   9   0   46.10    7.00
   4   9   0   39.30    6.60
  -5  -9   0  201.98   18.60
  -5  -9   0  251.37   18.50
  -5  -9   0  223.48   18.00
  -5  -9   0  214.18   19.90
  -5  -9   0  220.28   18.80
  -5  -9   0  264.77   18.00
  -5  -9   0  232.08   20.10
  -5  -9   0  201.88   23.60
  -5  -9   0  232.48   17.30
   5   9   0  226.38   18.20
   5   9   0  239.88   16.40
   5   9   0  202.78   16.00
   5   9   0  236.78   17.00
   5   9   0  190.28   23.00
  -6  -9   0   -2.50    1.70
  -6  -9   0   -7.10   11.50
  -6  -9   0   -2.50    2.20
  -6  -9   0   -0.10    2.80
  -6  -9   0   -3.40    2.30
  -6  -9   0   10.40   13.70
  -6  -9   0   -0.40    2.70
  -6  -9   0    2.00    3.00
  -6  -9   0   -1.20    2.00
   6   9   0    3.70    2.30
   6   9   0    1.90    3.00
   6   9   0    1.10    2.60
   6   9   0    2.50    3.50
   6   9   0   -1.30    1.50
   6   9   0   -5.90    7.60
   6   9   0    8.90    9.80
   6   9   0    1.60    2.30
  -7  -9   0  141.99   17.90
  -7  -9   0  154.28   19.20
  -7  -9   0  150.68   13.70
  -7  -9   0  163.88   15.30
  -7  -9   0  139.39   26.10
  -7  -9   0  162.08   21.00
  -7  -9   0  129.69   19.60
  -7  -9   0  185.08   21.60
   7   9   0  158.58   13.20
   7   9   0  216.48   25.10
   7   9   0  152.68   12.20
   7   9   0  147.99   17.50
   7   9   0  131.89   13.30
  -8  -9   0    5.40    5.20
  -8  -9   0    6.10    4.60
  -8  -9   0   17.60    7.10
   8   9   0   14.10    5.20
  -9  -9   0   63.29   13.50
  -9  -9   0   63.49   12.80
  -9  -9   0   67.89   13.90
   9   9   0   81.39   11.40
   9   9   0   70.69   14.70
   9   9   0   95.29   14.30
   9   9   0   58.29   10.60
 -10  -9   0   -0.50    2.60
 -10  -9   0    1.80    3.80
 -10  -9   0    7.10    5.60
  10   9   0    0.30    3.20
  10   9   0    2.20    3.30
  10   9   0    1.00    3.30
  10   9   0    5.10    5.40
 -11  -9   0   41.00   11.40
 -11  -9   0   28.50   10.40
 -11  -9   0   47.50   12.70
 -11  -9   0   47.60   12.10
  11   9   0   23.10    7.30
  11   9   0   35.30    8.10
  11   9   0   20.10    7.40
  11   9   0   28.80   10.20
  11   9   0   31.00   11.00
  13 -10   0   26.80    8.10
  13 -10   0   10.50    4.80
  13 -10   0   15.00    6.00
  13 -10   0    5.70    4.60
 -13  10   0    8.30    6.10
 -13  10   0    5.80    4.10
  12 -10   0   -1.40    3.30
  12 -10   0    9.80    5.10
  12 -10   0    4.00    4.20
  12 -10   0    4.30    3.30
 -12  10   0   -1.50    3.00
 -12  10   0   -1.90    2.00
 -12  10   0   -2.50    2.00
 -12  10   0    0.40    2.70
  11 -10   0   72.89   11.20
  11 -10   0   68.79   12.30
  11 -10   0   69.49   11.80
  11 -10   0  108.59   13.00
 -11  10   0   82.19   15.30
 -11  10   0   69.69   11.60
 -11  10   0   85.39   14.30
  10 -10   0    3.90    3.60
  10 -10   0    3.90    3.00
  10 -10   0    5.30    3.60
 -10  10   0    8.60    4.80
 -10  10   0   10.30    5.20
 -10  10   0    7.80    3.80
 -10  10   0   15.40    6.80
   9 -10   0  155.68   14.20
   9 -10   0  155.48   13.50
   9 -10   0  132.59   12.10
   9 -10   0  158.58   12.80
   9 -10   0  139.59   13.70
  -9  10   0  150.08   14.10
  -9  10   0  127.39   17.60
  -9  10   0  143.09   16.80
  -9  10   0  153.38   17.00
   8 -10   0   44.00    7.50
   8 -10   0   -1.50   26.70
   8 -10   0    5.10   21.70
   8 -10   0   34.60    6.40
   8 -10   0   33.40    7.60
   8 -10   0   37.50    6.30
   8 -10   0   31.90    6.70
   8 -10   0   55.59    8.00
  -8  10   0   53.59   10.00
  -8  10   0   80.39   20.00
  -8  10   0    3.00   29.70
  -8  10   0   38.20    7.70
  -8  10   0   62.19   25.90
  -8  10   0   39.90    7.80
  -8  10   0   39.40    7.70
   7 -10   0    7.60    7.00
   7 -10   0    8.00    3.20
   7 -10   0  -12.00   21.80
   7 -10   0    6.60    3.10
   7 -10   0   10.60    3.90
   7 -10   0    6.10    2.70
   7 -10   0    7.50    2.60
   7 -10   0    7.10    3.10
   7 -10   0   -2.90   16.80
   7 -10   0   14.40   19.40
   7 -10   0    3.40    2.90
   7 -10   0    5.80   24.90
  -7  10   0   -3.30   18.10
  -7  10   0    4.80    2.60
  -7  10   0   10.90    4.40
  -7  10   0    7.70    7.10
  -7  10   0    2.10    2.80
  -7  10   0    1.40    2.30
  -7  10   0    8.10   21.80
  -7  10   0   12.00   19.50
  -7  10   0    7.80   25.80
  -7  10   0    5.20    3.20
  -7  10   0    8.00    3.20
   6 -10   0    3.10    3.00
   6 -10   0    3.20   16.20
   6 -10   0    6.20    2.60
   6 -10   0    6.90    3.00
   6 -10   0    6.40   19.50
   6 -10   0    6.70    2.30
   6 -10   0   13.70    8.10
   6 -10   0    5.00    2.40
   6 -10   0    0.20    1.50
   6 -10   0    4.10    3.00
   6 -10   0    7.70   16.10
   6 -10   0   -0.60   19.10
   6 -10   0    7.80    3.50
  -6  10   0    4.40    2.70
  -6  10   0   13.30    8.00
  -6  10   0  -11.00   18.30
  -6  10   0    5.70    3.00
  -6  10   0    3.00    2.40
  -6  10   0   29.60   17.60
  -6  10   0    6.80    2.90
  -6  10   0   -4.40   19.60
  -6  10   0    1.10    1.60
  -6  10   0    2.00    2.80
  -6  10   0  -18.50   16.10
  -6  10   0    4.90    2.90
  -6  10   0    5.10    3.20
   5 -10   0   98.19   19.60
   5 -10   0   85.89    7.90
   5 -10   0   95.59   11.30
   5 -10   0  117.09   23.70
   5 -10   0   77.19   10.50
   5 -10   0  148.69   97.79
   5 -10   0   93.89    7.60
   5 -10   0   72.79   21.30
   5 -10   0   88.59    7.30
   5 -10   0   20.10  103.39
   5 -10   0   85.79   10.10
   5 -10   0   93.29    7.70
   5 -10   0   99.59   12.00
  -5  10   0   79.49   10.20
  -5  10   0   98.89   11.70
  -5  10   0   82.09    9.70
  -5  10   0   82.99    7.10
  -5  10   0   97.99   11.90
  -5  10   0  105.49   12.60
  -5  10   0   90.19   11.40
  -5  10   0  116.19   21.70
  -5  10   0  109.39   98.89
  -5  10   0   82.79    9.60
  -5  10   0   98.69   24.70
  -5  10   0  -95.49  105.19
  -5  10   0   98.59   22.30
   4 -10   0 -142.39   71.99
   4 -10   0    8.20   13.90
   4 -10   0   17.60    5.10
   4 -10   0   14.70    4.40
   4 -10   0   10.30    6.30
   4 -10   0   13.90    2.70
   4 -10   0    7.40    2.90
   4 -10   0   20.30    4.10
   4 -10   0   17.30    5.00
   4 -10   0   36.50   91.89
   4 -10   0   21.40    3.60
   4 -10   0   18.90   12.00
   4 -10   0   11.90    3.50
  -4  10   0   53.29   17.40
  -4  10   0   17.20    4.50
  -4  10   0   97.09   91.39
  -4  10   0   12.50    3.90
  -4  10   0   12.40    4.00
  -4  10   0   23.80    9.50
  -4  10   0   18.10    5.00
  -4  10   0   -0.90   11.40
  -4  10   0   12.30    3.00
  -4  10   0   16.80    5.00
  -4  10   0   -5.50   82.99
   3 -10   0    7.80    3.10
   3 -10   0   10.20    4.00
   3 -10   0   10.50    1.60
   3 -10   0   14.70    9.90
   3 -10   0   12.90    3.50
   3 -10   0  -72.39   65.79
   3 -10   0    6.20    2.40
   3 -10   0  -12.90   65.89
   3 -10   0    4.20    4.60
   3 -10   0   10.90    3.60
   3 -10   0   10.80   11.10
   3 -10   0    6.50    3.20
   3 -10   0   14.70    4.50
   3 -10   0    8.50    2.40
  -3  10   0    6.70    1.80
  -3  10   0    6.70    2.30
  -3  10   0   12.30    4.20
  -3  10   0    7.10    6.20
  -3  10   0    6.80   11.20
  -3  10   0    2.50    2.30
  -3  10   0    4.90    2.70
  -3  10   0   -9.20   71.29
  -3  10   0   11.20   11.40
  -3  10   0   11.20    3.80
  -3  10   0   15.70    3.90
  -3  10   0   73.69   88.49
   2 -10   0  222.68   15.90
   2 -10   0  218.18   17.00
   2 -10   0  200.18   18.90
   2 -10   0  250.87   16.60
   2 -10   0  123.19   66.59
   2 -10   0  219.58   15.30
   2 -10   0  250.47   15.90
   2 -10   0  242.28   17.60
   2 -10   0  191.28   22.40
   2 -10   0  207.08   17.50
   2 -10   0  241.58   16.30
  -2  10   0  207.78   17.50
  -2  10   0  198.88   27.20
  -2  10   0  249.28   16.40
  -2  10   0  243.98   26.20
  -2  10   0  232.68   22.10
  -2  10   0  213.18   92.49
  -2  10   0  234.48   14.80
  -2  10   0  209.78   19.30
  -2  10   0  210.68   17.00
  -2  10   0  223.48   17.00
  -2  10   0  296.77   93.19
   1 -10   0   30.80    5.20
   1 -10   0   23.20    7.80
   1 -10   0   35.00   11.30
   1 -10   0  -11.90   54.89
   1 -10   0   28.60    6.20
   1 -10   0   28.30    5.10
   1 -10   0   32.10    5.60
   1 -10   0   32.90    5.90
   1 -10   0   40.30    6.20
   1 -10   0   28.20    5.90
  -1  10   0   25.30   10.80
  -1  10   0   73.49   57.49
  -1  10   0   30.80    5.90
  -1  10   0   30.40    9.70
  -1  10   0   33.20    5.40
  -1  10   0   35.50    6.80
  -1  10   0   24.90    7.30
  -1  10   0   35.10   62.39
  -1  10   0   33.40    6.70
  -1  10   0   28.90    4.30
   0 -10   0   95.69   15.00
   0 -10   0   51.89   10.70
   0 -10   0   95.99    8.30
   0 -10   0   73.59    6.20
   0 -10   0   76.29    9.20
   0 -10   0   99.09   20.00
   0 -10   0   84.39    8.00
   0 -10   0    3.60   48.00
   0 -10   0   71.19   59.79
   0 -10   0   70.09    9.60
   0 -10   0   71.49    8.90
   0 -10   0   86.79    9.70
   0 -10   0   92.49   10.00
   0  10   0   72.99   10.20
   0  10   0   82.89    9.60
   0  10   0   82.59   12.00
   0  10   0  -10.00   59.09
   0  10   0  110.69   15.60
   0  10   0   82.19    7.20
   0  10   0   80.09   10.50
   0  10   0   82.19   14.40
   0  10   0  112.99   56.89
   0  10   0   80.29    9.10
  -1 -10   0  191.78   21.50
  -1 -10   0  177.08   15.10
  -1 -10   0  190.08   12.00
  -1 -10   0  192.58   14.30
  -1 -10   0  175.58   13.20
  -1 -10   0  189.08   19.30
  -1 -10   0  189.78   14.00
  -1 -10   0  218.48   15.50
  -1 -10   0  200.48   14.80
  -1 -10   0  202.18   14.90
  -1 -10   0  186.38   15.20
  -1 -10   0  126.79   67.49
   1  10   0  192.58   14.00
   1  10   0  170.08   68.69
   1  10   0  203.28   14.30
   1  10   0  182.48   19.40
   1  10   0  195.68   12.50
   1  10   0  186.28   15.30
   1  10   0  188.18   12.20
   1  10   0  189.98   13.10
   1  10   0  212.28   16.30
   1  10   0  198.68   14.50
  -2 -10   0    9.00    3.90
  -2 -10   0    8.90    4.10
  -2 -10   0    5.70    2.80
  -2 -10   0    4.80    3.00
  -2 -10   0    1.30    5.70
  -2 -10   0   14.40    4.70
  -2 -10   0    3.10    2.60
  -2 -10   0    7.20    2.30
  -2 -10   0    2.00    1.70
  -2 -10   0   22.20   42.80
  -2 -10   0    1.90    2.90
  -2 -10   0    6.20    6.80
  -2 -10   0   41.70   40.90
   2  10   0    6.80    2.40
   2  10   0   12.00    3.20
   2  10   0  -28.90   41.90
   2  10   0    2.00    2.30
   2  10   0   11.70    6.40
   2  10   0    4.90    3.00
   2  10   0    6.50    2.10
   2  10   0   36.00   52.59
   2  10   0    8.30    2.60
   2  10   0    4.20    6.40
  -3 -10   0   18.30    5.50
  -3 -10   0   22.20    5.40
  -3 -10   0   15.30    5.10
  -3 -10   0   22.30    9.20
  -3 -10   0   25.10    5.30
  -3 -10   0   32.60    9.40
  -3 -10   0   30.50    6.10
  -3 -10   0   25.80    5.40
  -3 -10   0   33.20    5.40
  -3 -10   0   38.40    9.40
  -3 -10   0   27.90    6.40
  -3 -10   0   26.10    6.50
   3  10   0   16.50    7.60
   3  10   0   26.90    5.00
   3  10   0   31.90    4.30
   3  10   0    1.60    8.90
   3  10   0   23.30    5.30
   3  10   0   21.80    4.70
   3  10   0   29.10    5.40
   3  10   0   21.90    3.80
   3  10   0   21.30    8.20
   3  10   0    6.60    9.30
   3  10   0   24.80    8.00
   3  10   0   31.70    4.90
  -4 -10   0   43.50    8.10
  -4 -10   0   53.69   11.50
  -4 -10   0    3.70    9.30
  -4 -10   0   32.40    6.30
  -4 -10   0   37.30    6.90
  -4 -10   0   29.20    5.90
  -4 -10   0   32.40    7.60
  -4 -10   0   37.80    8.80
  -4 -10   0   33.90    7.40
  -4 -10   0   29.60    7.20
  -4 -10   0   27.30    6.10
  -4 -10   0   40.20   12.00
  -4 -10   0    0.10    9.10
   4  10   0   21.90    5.70
   4  10   0   13.80    8.00
   4  10   0   17.00    8.80
   4  10   0   25.40    5.20
   4  10   0    9.40   10.00
   4  10   0   30.50    6.00
   4  10   0   22.90    4.80
   4  10   0   33.90    6.20
   4  10   0   25.50    4.20
   4  10   0    9.30   10.40
   4  10   0   32.90    5.90
  -5 -10   0   19.90    6.20
  -5 -10   0    9.00   12.00
  -5 -10   0   14.10    4.80
  -5 -10   0   12.60    5.70
  -5 -10   0   18.90    5.50
  -5 -10   0   19.10    6.10
  -5 -10   0   20.00    5.60
  -5 -10   0   29.10   11.30
  -5 -10   0   16.40    5.60
  -5 -10   0   20.10    5.40
   5  10   0   26.30    5.50
   5  10   0    4.40   10.10
   5  10   0   15.80    8.60
   5  10   0   21.50    5.20
   5  10   0   18.40    4.80
   5  10   0   25.80    5.20
   5  10   0   21.40    6.20
  -6 -10   0   46.00   10.30
  -6 -10   0   56.19    9.70
  -6 -10   0   35.00    9.60
  -6 -10   0   35.20   15.30
  -6 -10   0   59.29   11.70
  -6 -10   0   39.10    8.10
  -6 -10   0   49.50    9.60
  -6 -10   0   33.90    9.10
   6  10   0   44.80    7.40
   6  10   0   38.40    8.70
   6  10   0   38.30    6.70
   6  10   0   40.90    6.60
   6  10   0   48.20    8.30
  -7 -10   0   36.10    9.50
  -7 -10   0   35.20    9.90
  -7 -10   0   25.80    7.40
  -7 -10   0   37.00    9.30
  -7 -10   0   25.90    6.70
  -7 -10   0   30.30    7.70
  -7 -10   0   17.90   19.50
  -7 -10   0   44.00   18.90
  -7 -10   0   42.00   10.80
   7  10   0   40.00    7.40
   7  10   0   31.90    7.20
   7  10   0   32.20    7.80
   7  10   0   34.10    6.30
  -8 -10   0   71.69   14.40
  -8 -10   0   93.59   16.10
  -8 -10   0  103.59   14.90
  -8 -10   0  101.39   15.40
  -8 -10   0   73.39   11.30
  -8 -10   0   61.99   12.30
   8  10   0   89.19   13.90
   8  10   0  104.49   14.00
   8  10   0  102.79   18.00
   8  10   0   84.19   11.40
  -9 -10   0   -1.10    2.90
  -9 -10   0    0.60    2.80
  -9 -10   0    2.10    3.30
   9  10   0    0.00    3.10
   9  10   0    0.20    3.70
   9  10   0    2.90    3.50
   9  10   0   -1.80    1.80
 -10 -10   0   31.10   13.10
 -10 -10   0   19.10    7.90
 -10 -10   0    5.90    5.60
 -10 -10   0   10.60    6.40
  10  10   0    5.80    5.90
  10  10   0   12.10    5.30
  10  10   0   21.90    7.50
 -11 -10   0   17.70    8.80
 -11 -10   0    8.80    9.00
 -11 -10   0   20.70    8.50
 -11 -10   0   19.00    8.90
  11  10   0   17.40    6.10
  11  10   0   28.00   10.10
  11  10   0   19.40    8.50
  11  10   0   19.90    8.60
  11  10   0   14.70   10.20
  13 -11   0   12.90    5.70
  13 -11   0   28.00    8.20
  13 -11   0   12.70    7.40
 -13  11   0   16.60    7.50
 -13  11   0   16.00    5.40
 -13  11   0    8.30    4.90
  12 -11   0   10.20    4.90
  12 -11   0   11.30    5.40
  12 -11   0   14.60    6.10
  12 -11   0    1.70    2.80
 -12  11   0   11.70    6.70
 -12  11   0    6.60    4.10
  11 -11   0   33.90    8.30
  11 -11   0   37.50    7.50
  11 -11   0   30.40    7.90
  11 -11   0   35.80    7.90
 -11  11   0   45.60   11.30
 -11  11   0   43.90    8.70
 -11  11   0   29.70    7.90
  10 -11   0    0.50    2.50
  10 -11   0    1.30    2.90
  10 -11   0    0.40    2.60
 -10  11   0   -1.10    2.10
 -10  11   0   -3.80    2.00
 -10  11   0   -0.60    2.60
   9 -11   0  149.99   17.50
   9 -11   0  138.49   11.90
   9 -11   0  110.79   13.90
   9 -11   0  146.59   12.00
   9 -11   0  143.49   13.70
  -9  11   0  150.28   14.20
  -9  11   0  133.49   17.60
  -9  11   0  147.89   16.90
   8 -11   0    1.20    2.70
   8 -11   0    2.60    2.20
   8 -11   0  -21.20   19.30
   8 -11   0   -1.70    1.60
   8 -11   0    3.40    3.00
   8 -11   0   21.70   27.80
   8 -11   0   -2.70    1.50
   8 -11   0    4.40    2.90
   8 -11   0   -0.60    1.90
  -8  11   0    2.30    2.70
  -8  11   0    0.70    3.00
  -8  11   0   -0.60    2.00
   7 -11   0  126.19   11.60
   7 -11   0  104.49   13.20
   7 -11   0  141.19   30.10
   7 -11   0  118.79    9.50
   7 -11   0  134.39   10.90
   7 -11   0  125.99   11.40
   7 -11   0  113.39    9.70
   7 -11   0  102.19   13.20
  -7  11   0  109.19   13.10
  -7  11   0  137.49   15.00
  -7  11   0  127.29   12.00
  -7  11   0   99.79   27.90
  -7  11   0   48.30   27.00
  -7  11   0  122.19   11.10
  -7  11   0  123.09   14.80
   6 -11   0   -0.10    1.90
   6 -11   0   -2.20    1.20
   6 -11   0   -0.90    1.90
   6 -11   0    0.30    1.30
   6 -11   0    0.60    1.40
   6 -11   0    0.10    2.10
   6 -11   0    0.20    1.60
   6 -11   0   18.90   20.60
   6 -11   0   11.50   17.20
  -6  11   0    3.40   21.80
  -6  11   0    1.30    2.40
  -6  11   0   11.70   20.50
  -6  11   0    0.20    1.90
  -6  11   0    4.80    5.80
  -6  11   0   15.60   16.50
  -6  11   0   -0.60    1.30
  -6  11   0    0.10    1.60
  -6  11   0    2.10    2.30
  -6  11   0    0.10    1.70
  -6  11   0    2.20   15.80
   5 -11   0  105.29   12.80
   5 -11   0   88.29   23.70
   5 -11   0  107.39    8.50
   5 -11   0  112.89    9.40
   5 -11   0   95.79   11.80
   5 -11   0   80.29   18.90
   5 -11   0  112.99    9.10
   5 -11   0  116.69   10.20
   5 -11   0  105.29   12.40
  -5  11   0   97.89   12.70
  -5  11   0  105.99    9.20
  -5  11   0  103.49   26.80
  -5  11   0   81.89   11.30
  -5  11   0   90.59   19.50
  -5  11   0  109.39    9.50
  -5  11   0  108.59   12.80
  -5  11   0   94.29   12.00
  -5  11   0  128.79   26.60
   4 -11   0   -0.30   12.60
   4 -11   0   14.50   14.80
   4 -11   0    2.80    4.30
   4 -11   0    1.60    2.20
   4 -11   0    1.10    1.30
   4 -11   0   13.90   89.49
   4 -11   0    1.60    1.80
   4 -11   0   -1.00    1.50
   4 -11   0    1.60    1.90
   4 -11   0    1.10    2.10
   4 -11   0    2.70    2.50
  -4  11   0    2.00    2.20
  -4  11   0  -63.39   93.39
  -4  11   0  -12.90   11.80
  -4  11   0   -1.00    1.40
  -4  11   0    3.10    1.90
  -4  11   0   -1.30    1.30
  -4  11   0  107.69   92.89
  -4  11   0   -2.80   11.80
  -4  11   0    3.20    2.70
  -4  11   0    2.70    4.80
   3 -11   0  476.35   40.40
   3 -11   0  426.06   28.80
   3 -11   0  385.46   25.40
   3 -11   0  423.86   29.80
   3 -11   0  457.45  130.49
   3 -11   0  467.95   29.80
   3 -11   0  412.66   27.60
   3 -11   0  411.56   32.70
   3 -11   0  514.85   28.00
   3 -11   0  486.05   31.30
  -3  11   0  659.23  151.68
  -3  11   0  452.35   25.70
  -3  11   0  462.45   30.20
  -3  11   0  448.86   30.10
  -3  11   0  453.05   27.10
  -3  11   0  464.95   30.90
  -3  11   0  396.16   39.50
  -3  11   0  494.75   38.30
  -3  11   0  482.05   42.20
  -3  11   0  428.76  140.39
  -3  11   0  480.45   29.30
   2 -11   0    1.40    1.80
   2 -11   0    1.20    1.80
   2 -11   0    2.20    7.90
   2 -11   0   23.20   65.89
   2 -11   0    1.10    1.80
   2 -11   0    0.10    1.60
   2 -11   0   -1.30    1.60
   2 -11   0    0.70    1.60
  -2  11   0   17.50   65.19
  -2  11   0    0.80    1.70
  -2  11   0  -50.49   71.29
  -2  11   0    1.40    1.60
  -2  11   0   -1.80    2.70
  -2  11   0    6.60    9.50
  -2  11   0   -0.70    1.90
  -2  11   0   -1.10    1.80
  -2  11   0    3.60    2.80
  -2  11   0    8.60   10.80
   1 -11   0  610.94   34.30
   1 -11   0  516.35   35.20
   1 -11   0  580.04   40.70
   1 -11   0  532.85   34.00
   1 -11   0  622.34  117.59
   1 -11   0  487.75   42.40
   1 -11   0  571.94   34.20
   1 -11   0  595.84   34.40
   1 -11   0  474.65   39.30
   1 -11   0  525.45   33.80
   1 -11   0  744.93  149.79
   1 -11   0  497.05   34.40
  -1  11   0  557.94   34.90
  -1  11   0  363.56  109.69
  -1  11   0  614.64   40.10
  -1  11   0  706.33  130.99
  -1  11   0  563.94   41.90
  -1  11   0  583.34   32.60
  -1  11   0  523.25   35.30
  -1  11   0  551.14   36.20
  -1  11   0  469.55   41.40
  -1  11   0  529.85   33.40
   0 -11   0   66.99   59.49
   0 -11   0   22.60    5.10
   0 -11   0    7.20   37.50
   0 -11   0   13.80    3.90
   0 -11   0   20.40    5.40
   0 -11   0   18.60    4.90
   0 -11   0   23.90    7.30
   0 -11   0   20.00    4.70
   0 -11   0   16.10    9.60
   0 -11   0   30.80    8.80
   0 -11   0   12.60    4.10
   0  11   0  -22.40   53.79
   0  11   0   16.20    5.60
   0  11   0   22.70    9.50
   0  11   0   27.00    5.40
   0  11   0   11.30    4.20
   0  11   0   22.30    4.40
   0  11   0   -6.50   60.69
   0  11   0    5.80    8.30
   0  11   0   19.00    3.80
   0  11   0   18.20    8.10
  -1 -11   0  896.31  138.19
  -1 -11   0  862.01   47.70
  -1 -11   0  813.62   55.09
  -1 -11   0  786.92   56.79
  -1 -11   0  878.11   50.99
  -1 -11   0  819.32   50.39
  -1 -11   0  930.11   51.69
  -1 -11   0  826.72   49.50
  -1 -11   0  883.71   52.59
  -1 -11   0  896.91   51.69
  -1 -11   0  891.61   52.09
  -1 -11   0  797.32   51.89
   1  11   0  904.21   51.29
   1  11   0  822.92   50.59
   1  11   0  842.02   48.20
   1  11   0  827.42   52.19
   1  11   0  834.32   57.19
   1  11   0  916.91   53.49
   1  11   0  895.61  148.49
   1  11   0  841.32   47.90
   1  11   0  883.11   49.50
  -2 -11   0   11.10    3.90
  -2 -11   0    1.40    8.80
  -2 -11   0   11.40    3.10
  -2 -11   0   13.10    5.00
  -2 -11   0   11.60    8.40
  -2 -11   0    7.00    3.00
  -2 -11   0    9.60    3.60
  -2 -11   0   12.80    2.80
  -2 -11   0   15.60    4.30
  -2 -11   0   17.70    8.20
  -2 -11   0   13.00    4.80
  -2 -11   0   20.80    9.10
  -2 -11   0    8.60    4.50
  -2 -11   0   15.90    4.90
   2  11   0   12.10    3.50
   2  11   0    9.90    7.70
   2  11   0   16.70    3.30
   2  11   0   15.10    4.60
   2  11   0   16.50    4.90
   2  11   0    4.10    8.70
   2  11   0   17.20    3.80
   2  11   0    9.10    3.20
   2  11   0    9.30    8.00
   2  11   0    4.30    8.80
   2  11   0   15.50    3.50
  -3 -11   0  121.99   10.20
  -3 -11   0  118.19   19.40
  -3 -11   0  113.79   10.70
  -3 -11   0  118.99   11.40
  -3 -11   0   98.09   13.40
  -3 -11   0  126.69   14.20
  -3 -11   0  119.59   11.30
  -3 -11   0  112.79   16.40
  -3 -11   0  166.08   17.90
  -3 -11   0  128.39   16.80
  -3 -11   0  120.19   12.60
   3  11   0  121.39   10.70
   3  11   0  130.99   11.80
   3  11   0  121.79   17.10
   3  11   0  113.09   13.50
   3  11   0  118.89   10.30
   3  11   0  123.39   10.10
   3  11   0  110.29   16.50
  -4 -11   0    3.20    2.80
  -4 -11   0    5.00    4.00
  -4 -11   0    7.40    3.30
  -4 -11   0   -0.20   10.00
  -4 -11   0    4.50    9.20
  -4 -11   0    4.10    2.70
  -4 -11   0    2.90    2.80
  -4 -11   0    7.80    3.80
  -4 -11   0    6.40    3.10
   4  11   0    6.40    2.80
   4  11   0   -0.30   13.00
   4  11   0   14.60   11.30
   4  11   0    3.90    2.70
   4  11   0    8.80    7.90
   4  11   0    8.70    3.80
   4  11   0    9.10    3.80
   4  11   0    0.60   10.00
   4  11   0    9.20    3.80
   4  11   0    3.20    2.20
  -5 -11   0  486.15   32.00
  -5 -11   0  461.25   33.90
  -5 -11   0  489.45   33.40
  -5 -11   0  419.76   45.30
  -5 -11   0  471.45   31.70
  -5 -11   0  460.15   34.80
  -5 -11   0  425.36   32.00
  -5 -11   0  480.35   31.60
   5  11   0  472.65   32.80
   5  11   0  473.05   30.70
   5  11   0  479.25   31.30
   5  11   0  471.85   30.40
   5  11   0  480.95   31.10
  -6 -11   0   19.30    6.80
  -6 -11   0   10.10    4.70
  -6 -11   0    4.30    3.50
  -6 -11   0   14.90   13.40
  -6 -11   0    6.50   15.00
  -6 -11   0   21.80    6.40
  -6 -11   0    6.80    4.60
  -6 -11   0    9.30    6.10
  -6 -11   0   11.20    4.70
   6  11   0    6.90    3.60
   6  11   0   19.80    4.80
   6  11   0   -0.20   13.00
   6  11   0   11.60    4.40
   6  11   0   13.20    4.40
   6  11   0   17.70    5.90
   6  11   0    8.50   10.70
  -7 -11   0  147.59   19.60
  -7 -11   0  116.59   15.50
  -7 -11   0  137.29   19.60
  -7 -11   0  211.08   17.90
   7  11   0  186.68   14.10
   7  11   0  150.68   13.60
  -8 -11   0   -1.80    2.50
  -8 -11   0    0.10    3.00
  -8 -11   0    4.00    3.80
  -8 -11   0    1.70    3.00
  -8 -11   0    5.60    4.70
  -8 -11   0    6.60    4.60
   8  11   0    2.70    3.30
   8  11   0    3.10    4.00
   8  11   0    0.20    2.50
   8  11   0    2.30    3.50
  -9 -11   0   67.09   14.40
  -9 -11   0   66.69   14.80
   9  11   0   73.69   11.20
   9  11   0   71.89   12.40
   9  11   0   76.19   16.80
   9  11   0   60.09   12.10
 -10 -11   0    8.10    6.40
 -10 -11   0    8.30    5.60
 -10 -11   0    3.80    5.30
  10  11   0   -3.00    2.30
  10  11   0    3.00    3.70
  10  11   0    9.30    4.80
  10  11   0   15.30    8.10
  13 -12   0   32.70    8.60
  13 -12   0   30.10   10.10
  13 -12   0   14.80    5.40
 -13  12   0   37.50    8.70
 -13  12   0   23.30    7.40
  12 -12   0    3.00    3.60
  12 -12   0    2.80    3.70
  12 -12   0   -0.20    2.30
  12 -12   0    0.10    3.10
 -12  12   0   -0.10    2.70
 -12  12   0    1.60    5.10
 -12  12   0    6.70    4.30
  11 -12   0   20.00    5.10
  11 -12   0   13.80    5.10
  11 -12   0    9.00    4.90
  11 -12   0   19.00    6.00
 -11  12   0   21.70    6.80
 -11  12   0   20.60    8.00
 -11  12   0   22.00    6.70
  10 -12   0    0.00    2.00
  10 -12   0    8.60    4.10
  10 -12   0    9.90    4.70
  10 -12   0    7.10    4.40
 -10  12   0    4.40    3.60
 -10  12   0   -0.40    2.70
 -10  12   0   10.60    5.40
   9 -12   0   44.90    8.60
   9 -12   0   37.60    6.50
   9 -12   0   36.80    8.30
   9 -12   0   33.20    7.40
  -9  12   0   20.20    6.70
  -9  12   0   48.50    9.80
  -9  12   0   63.49   10.30
   8 -12   0    2.20    2.80
   8 -12   0   -0.20    2.30
   8 -12   0    2.60    2.00
   8 -12   0    0.10    2.30
   8 -12   0   11.90   33.20
   8 -12   0    0.10    1.70
   8 -12   0    3.70    2.80
   8 -12   0    4.40    3.00
  -8  12   0    3.60    3.20
  -8  12   0    0.90    2.70
  -8  12   0    1.40    2.40
  -8  12   0    0.20    1.90
   7 -12   0   19.90    6.50
   7 -12   0   31.00    5.10
   7 -12   0   24.00    6.10
   7 -12   0  -11.40   25.90
   7 -12   0   15.70   19.60
   7 -12   0   26.50    4.90
   7 -12   0   31.50    6.00
   7 -12   0   18.20    5.30
   7 -12   0   18.60    5.50
  -7  12   0   25.90    6.80
  -7  12   0   16.50    5.30
  -7  12   0   27.90    6.20
  -7  12   0   24.60    6.10
  -7  12   0   39.10   31.30
  -7  12   0  -15.30   21.50
  -7  12   0   17.00    5.00
   6 -12   0   35.50    7.50
   6 -12   0   25.90    5.90
   6 -12   0   32.90    7.30
   6 -12   0   37.50   19.20
   6 -12   0   25.60    4.80
   6 -12   0   33.30    5.10
   6 -12   0   19.50    4.90
   6 -12   0   26.40    6.30
   6 -12   0    1.40   22.00
  -6  12   0   46.00   21.30
  -6  12   0   20.80    5.60
  -6  12   0   15.90    5.10
  -6  12   0    5.60   25.90
  -6  12   0   25.80    6.30
  -6  12   0   22.40    5.30
  -6  12   0   26.60    6.10
   5 -12   0   34.90    5.20
   5 -12   0   30.20    6.50
   5 -12   0   24.80   17.20
   5 -12   0   25.50    5.20
   5 -12   0   23.10   20.60
   5 -12   0   31.30    6.10
   5 -12   0   24.20    7.60
   5 -12   0   21.60    5.80
   5 -12   0   25.50    5.00
  -5  12   0   27.60   18.20
  -5  12   0   23.60   18.40
  -5  12   0   12.50   23.30
  -5  12   0   35.80   12.60
  -5  12   0   26.20    5.20
  -5  12   0   37.40    7.90
  -5  12   0   25.30    5.90
  -5  12   0   32.80    5.20
  -5  12   0   26.00    6.80
  -5  12   0    5.90   18.40
  -5  12   0   28.40    6.30
   4 -12   0   12.90    4.00
   4 -12   0   14.30    4.40
   4 -12   0   15.40    4.00
   4 -12   0   15.90    3.70
   4 -12   0   17.10    4.10
   4 -12   0  -18.20   15.60
   4 -12   0   12.40    4.50
   4 -12   0   -2.30   11.70
  -4  12   0    0.30   14.00
  -4  12   0   14.10    8.30
  -4  12   0   -2.70   18.70
  -4  12   0   16.50    5.20
  -4  12   0   27.60    6.30
  -4  12   0   16.90   14.60
  -4  12   0   18.40    3.30
  -4  12   0   20.60    4.20
  -4  12   0    2.70   15.70
  -4  12   0   16.60    4.80
   3 -12   0   99.39   11.90
   3 -12   0  103.79    9.70
   3 -12   0  114.99   10.10
   3 -12   0   85.99    8.80
   3 -12   0   57.99   28.80
   3 -12   0  100.39    9.00
   3 -12   0  132.99   14.50
   3 -12   0  104.39   13.40
   3 -12   0  120.59   22.40
  -3  12   0  117.49   15.80
  -3  12   0  127.79   20.70
  -3  12   0  115.59   12.60
  -3  12   0   95.09   12.40
  -3  12   0   92.59   20.90
  -3  12   0  107.09    8.60
  -3  12   0  123.19   24.80
  -3  12   0  106.29   13.30
   2 -12   0   12.40    4.10
   2 -12   0  -17.50   79.59
   2 -12   0   20.50    7.90
   2 -12   0   24.80    5.50
   2 -12   0    9.00   10.90
   2 -12   0   17.10    4.20
   2 -12   0   16.50    4.10
   2 -12   0   24.40    5.20
   2 -12   0   12.90   10.70
   2 -12   0   24.10    5.80
   2 -12   0   21.60   69.79
  -2  12   0   21.10   10.70
  -2  12   0   12.60    4.30
  -2  12   0   18.00    3.70
  -2  12   0   23.80   12.30
  -2  12   0    9.50    4.30
  -2  12   0  -39.40   74.79
  -2  12   0   55.79   68.09
  -2  12   0   19.80    7.60
  -2  12   0   21.30    4.80
  -2  12   0   17.40    5.10
   1 -12   0   78.79   17.30
   1 -12   0   94.99   16.00
   1 -12   0   75.49   66.39
   1 -12   0   66.49    9.20
   1 -12   0   65.39    8.90
   1 -12   0   51.09   12.10
   1 -12   0   82.89   10.10
   1 -12   0   81.19   10.10
   1 -12   0   73.99   10.90
   1 -12   0    8.40   54.69
   1 -12   0   75.89   10.30
  -1  12   0   80.69   63.39
  -1  12   0   65.69   12.30
  -1  12   0   66.29    8.50
  -1  12   0   88.89   18.20
  -1  12   0   61.49   14.50
  -1  12   0   14.80   75.09
  -1  12   0   81.39    7.50
  -1  12   0   75.99   10.70
  -1  12   0   84.59   12.00
  -1  12   0   61.29    9.10
   0 -12   0    6.10   11.30
   0 -12   0   19.60    5.10
   0 -12   0   24.20    6.10
   0 -12   0   18.00    4.50
   0 -12   0    5.40    8.50
   0 -12   0   16.40    4.60
   0 -12   0   22.80    9.00
   0 -12   0    3.20   12.10
   0 -12   0   18.00    4.80
   0 -12   0   18.20    4.50
   0 -12   0   20.00    4.90
   0 -12   0    7.50    4.50
   0  12   0   14.60   12.80
   0  12   0    9.10   10.40
   0  12   0   10.00    4.20
   0  12   0   18.80    6.20
   0  12   0    8.00    9.80
   0  12   0   -6.20    9.30
   0  12   0   12.50    4.80
   0  12   0   14.40    4.10
  -1 -12   0    9.80    3.90
  -1 -12   0    5.30    3.30
  -1 -12   0    9.10    4.00
  -1 -12   0    9.70    3.70
  -1 -12   0   -2.60    8.30
  -1 -12   0   15.30    5.40
  -1 -12   0    8.00    3.60
  -1 -12   0   14.80    6.40
  -1 -12   0    1.80   10.20
  -1 -12   0    2.70    7.80
  -1 -12   0   10.30    7.40
  -1 -12   0    6.60    2.90
  -1 -12   0    7.10    4.30
   1  12   0    9.10    3.30
   1  12   0   13.80    3.50
   1  12   0   -5.60   11.30
   1  12   0    5.00    9.10
   1  12   0    8.20    3.40
   1  12   0    8.50    4.00
   1  12   0    9.80    3.40
   1  12   0    8.30    2.00
  -2 -12   0   19.70    6.00
  -2 -12   0   19.80    8.80
  -2 -12   0   25.10    6.20
  -2 -12   0   19.60    5.30
  -2 -12   0   20.20    4.90
  -2 -12   0   17.70    5.40
  -2 -12   0   22.70    5.90
  -2 -12   0   20.50    5.30
  -2 -12   0    6.40   10.50
  -2 -12   0   14.80    5.30
   2  12   0   20.30    4.60
   2  12   0    4.60   11.50
   2  12   0   16.70    5.10
   2  12   0   16.00    4.10
   2  12   0    4.20   10.10
   2  12   0   26.00    6.60
   2  12   0   19.90    9.90
   2  12   0   16.20    8.90
   2  12   0   29.60    5.70
  -3 -12   0    5.00    3.60
  -3 -12   0    7.90    3.30
  -3 -12   0   11.40    4.60
  -3 -12   0    4.30    3.30
  -3 -12   0    5.30    3.00
  -3 -12   0    6.40    3.70
  -3 -12   0   17.70    9.90
  -3 -12   0   12.20    5.40
  -3 -12   0    0.80    9.60
   3  12   0    5.20    3.00
   3  12   0    5.70    3.00
   3  12   0    6.50    8.00
   3  12   0    2.90    2.80
   3  12   0    6.00    3.40
   3  12   0    3.30    2.00
   3  12   0   -3.90   10.20
  -4 -12   0    1.60    2.80
  -4 -12   0   -0.40    2.50
  -4 -12   0   -3.30    1.80
  -4 -12   0    6.50   10.50
  -4 -12   0   -0.70    2.40
  -4 -12   0   -0.80    2.40
  -4 -12   0   -4.20   10.70
  -4 -12   0    1.40    3.20
  -4 -12   0    1.10    2.70
   4  12   0   -3.50   11.20
   4  12   0    2.90    2.80
   4  12   0    3.60    2.60
   4  12   0    1.70    2.40
   4  12   0   -8.50    8.60
   4  12   0   -0.10    2.50
   4  12   0    0.90    2.70
  -5 -12   0   16.00   12.70
  -5 -12   0   19.80    6.20
  -5 -12   0   28.00    8.40
  -5 -12   0   31.90    8.40
  -5 -12   0   20.20    6.10
  -5 -12   0    1.00   13.30
  -5 -12   0   28.30    8.20
  -5 -12   0   23.20    6.30
  -5 -12   0   25.90    6.10
   5  12   0   17.70    4.80
   5  12   0   30.20    7.90
   5  12   0   18.30    5.10
   5  12   0   24.40    6.10
   5  12   0   17.90    5.30
  -6 -12   0    3.20    3.10
  -6 -12   0   -2.40    1.90
  -6 -12   0    1.20    3.20
  -6 -12   0    3.30    3.90
   6  12   0    0.50    2.20
   6  12   0   14.80   13.60
   6  12   0   -4.70   16.80
   6  12   0   -1.10    1.80
   6  12   0    0.80    2.30
  -7 -12   0   -1.90    2.00
  -7 -12   0   -2.90    1.40
  -7 -12   0    1.30    2.90
  -7 -12   0    3.40    3.20
  -7 -12   0    0.50    2.60
   7  12   0   -0.20    2.20
   7  12   0    0.40    2.60
   7  12   0   -0.40    1.60
   7  12   0   -0.50    2.80
  -8 -12   0   -1.10    3.20
  -8 -12   0   -3.40    1.50
  -8 -12   0    4.60    4.80
  -8 -12   0   -2.10    2.90
  -8 -12   0   -1.70    2.00
   8  12   0    5.40    4.10
   8  12   0    1.50    3.20
   8  12   0    0.50    2.70
   8  12   0   -2.10    3.00
  -9 -12   0   14.70    7.10
  -9 -12   0    4.00    5.00
  -9 -12   0    8.50    6.30
   9  12   0    1.60    3.60
   9  12   0    8.30    5.20
   9  12   0   15.20    8.40
   9  12   0    0.30    3.40
 -10 -12   0   14.20    7.40
 -10 -12   0   10.90    6.00
 -10 -12   0   12.40    9.20
  10  12   0    3.30    3.90
  10  12   0   11.70    8.30
  10  12   0   17.60    8.70
  13 -13   0   -2.70    2.10
  13 -13   0    3.00    5.00
  13 -13   0   -2.40    2.00
  13 -13   0    2.90    3.90
 -13  13   0    2.00    3.80
 -13  13   0    1.60    3.20
  12 -13   0    8.80    4.50
  12 -13   0   12.00    4.70
  12 -13   0   18.60    6.90
  12 -13   0   15.20    6.70
 -12  13   0   11.30    5.70
 -12  13   0    8.70    4.70
  11 -13   0   14.70    4.50
  11 -13   0   21.30    7.00
  11 -13   0   14.30    5.70
  11 -13   0   27.90    6.60
 -11  13   0   12.40    5.40
 -11  13   0   19.70    6.40
  10 -13   0   13.60    5.60
  10 -13   0   17.20    6.20
  10 -13   0   20.00    5.90
  10 -13   0   19.40    5.10
 -10  13   0   22.90    6.50
 -10  13   0   17.50    6.10
   9 -13   0   68.19   11.30
   9 -13   0   61.29    8.80
  -9  13   0   79.99   12.50
   8 -13   0   17.20    5.10
   8 -13   0   15.70    5.40
   8 -13   0   23.00    5.20
   8 -13   0   28.40    7.30
  -8  13   0   18.20    6.00
  -8  13   0   28.10    6.10
  -8  13   0   29.40    7.20
   7 -13   0   80.99   13.10
   7 -13   0   77.59   11.00
   7 -13   0    0.40   28.90
   7 -13   0   78.19   11.60
   7 -13   0   73.49   10.90
   7 -13   0   89.69   13.00
   7 -13   0   94.29   29.70
   7 -13   0   86.09    9.90
   7 -13   0   79.79    9.90
  -7  13   0   43.70   27.40
  -7  13   0   65.99   10.70
  -7  13   0    8.60   31.00
  -7  13   0   67.59   10.00
  -7  13   0   73.49   11.60
  -7  13   0   78.39   11.90
   6 -13   0   85.49   10.40
   6 -13   0   23.30   25.00
   6 -13   0   89.59    7.70
   6 -13   0   61.29    9.40
   6 -13   0   88.39   12.00
   6 -13   0   71.19    9.10
   6 -13   0   54.99    9.90
   6 -13   0   72.99   23.70
  -6  13   0   70.19   10.40
  -6  13   0   66.69   10.60
  -6  13   0   76.19   25.20
  -6  13   0   53.59    9.70
  -6  13   0  114.59   14.00
   5 -13   0  612.44   41.10
   5 -13   0  764.72   59.69
   5 -13   0  667.83   40.30
   5 -13   0  640.14   40.70
   5 -13   0  670.23   39.60
   5 -13   0  607.44   38.60
   5 -13   0  612.64   38.00
   5 -13   0  641.94   42.20
  -5  13   0  638.94   41.80
  -5  13   0  574.84   57.79
  -5  13   0  684.73   42.50
  -5  13   0  559.34   40.50
  -5  13   0  636.04   41.00
   4 -13   0    6.90    3.30
   4 -13   0   12.70   14.40
   4 -13   0    4.60    3.40
   4 -13   0    1.80    2.00
   4 -13   0    8.20    3.00
   4 -13   0    6.50    4.00
   4 -13   0    2.30   19.20
   4 -13   0    8.50    3.60
  -4  13   0    4.60    3.30
  -4  13   0   13.80   16.60
  -4  13   0    3.80    3.20
  -4  13   0   18.70   23.00
  -4  13   0    3.80    2.80
  -4  13   0    4.10    3.10
   3 -13   0  173.48   14.00
   3 -13   0  160.88   13.80
   3 -13   0  207.98   29.60
   3 -13   0  174.08   13.30
   3 -13   0  165.08   14.10
   3 -13   0  186.18   15.60
   3 -13   0  164.58   13.30
  -3  13   0  147.39   13.50
  -3  13   0  168.58   15.00
  -3  13   0  160.28   28.40
  -3  13   0  143.29   16.80
  -3  13   0  185.78   16.20
   2 -13   0   21.80    5.50
   2 -13   0   12.70    4.70
   2 -13   0   31.30   12.70
   2 -13   0   15.60    4.30
   2 -13   0   16.10    4.50
   2 -13   0   21.00    5.00
   2 -13   0   13.60   13.10
   2 -13   0   14.40    4.30
  -2  13   0   21.30    5.40
  -2  13   0   19.70    5.90
  -2  13   0    5.20    5.20
  -2  13   0    9.10   12.50
  -2  13   0   10.40   14.80
  -2  13   0   12.90    5.00
  -2  13   0   28.20   14.60
  -2  13   0   23.50    5.30
  -2  13   0   14.10   17.60
   1 -13   0   41.30    7.50
   1 -13   0   61.69    8.90
   1 -13   0   54.79    8.50
   1 -13   0   57.99    9.70
   1 -13   0   69.99   15.20
   1 -13   0   64.69    9.20
   1 -13   0   68.99    9.80
  -1  13   0   51.59    9.60
  -1  13   0   46.60   17.20
  -1  13   0   59.69    8.20
  -1  13   0   24.90   17.00
  -1  13   0   51.19    9.40
  -1  13   0   57.79   15.40
  -1  13   0   61.59    9.10
  -1  13   0   49.20   11.10
   0 -13   0    1.40    2.10
   0 -13   0    7.00    3.10
   0 -13   0    5.40    8.00
   0 -13   0    9.20    4.20
   0 -13   0   17.60    4.90
   0 -13   0   12.70    4.20
   0 -13   0   -6.00    8.90
   0  13   0  -15.00   12.80
   0  13   0    8.10    3.70
   0  13   0   -1.10   10.40
   0  13   0    4.50    9.20
   0  13   0   18.10    5.60
   0  13   0    7.90    4.80
   0  13   0   11.30    4.00
   0  13   0   12.80   10.70
   0  13   0   11.20    3.50
  -1 -13   0  270.87   24.00
  -1 -13   0  245.18   18.80
  -1 -13   0  224.08   19.20
  -1 -13   0  294.97   20.80
  -1 -13   0  242.48   19.20
  -1 -13   0  223.58   20.00
  -1 -13   0  220.78   17.70
  -1 -13   0  269.77   19.10
   1  13   0  223.38   17.40
   1  13   0  232.68   18.00
   1  13   0  246.48   20.30
   1  13   0  245.18   19.70
   1  13   0  217.98   25.80
  -2 -13   0    3.90   11.50
  -2 -13   0   -2.90    1.70
  -2 -13   0   -4.60    8.60
  -2 -13   0    1.20    2.70
  -2 -13   0    0.70    2.40
  -2 -13   0   -2.70    1.90
  -2 -13   0   -0.30    2.00
  -2 -13   0    0.40    2.20
  -2 -13   0    2.40    2.90
   2  13   0    0.80    2.70
   2  13   0   -1.00    1.10
   2  13   0   -5.10   12.10
   2  13   0    3.10   10.40
   2  13   0    0.00    2.20
   2  13   0    0.90    2.20
  -3 -13   0  346.07   27.80
  -3 -13   0  340.17   27.70
  -3 -13   0  396.06   26.60
  -3 -13   0  360.06   27.40
  -3 -13   0  406.46   32.50
  -3 -13   0  322.47   25.80
  -3 -13   0  388.16   25.70
   3  13   0  332.57   24.20
   3  13   0  392.26   26.60
   3  13   0  358.86   25.00
   3  13   0  325.67   30.80
   3  13   0  357.76   24.40
   3  13   0  401.36   27.50
  -4 -13   0   -3.60   11.70
  -4 -13   0    6.20    4.80
  -4 -13   0    8.40    5.20
  -4 -13   0    5.10    3.60
  -4 -13   0    3.90    3.80
  -4 -13   0   12.30   11.70
  -4 -13   0   11.80    4.70
  -4 -13   0   12.00    4.50
  -4 -13   0    0.90    3.20
   4  13   0   13.60   12.30
   4  13   0    2.60    3.20
   4  13   0    8.70    4.20
   4  13   0   10.30    3.90
   4  13   0    7.30    3.70
   4  13   0    8.90    5.00
   4  13   0    7.40   15.20
  -5 -13   0   91.39   13.50
  -5 -13   0  134.59   18.40
  -5 -13   0   80.19   12.70
  -5 -13   0   88.39   14.30
  -5 -13   0   76.59   18.00
  -5 -13   0   81.59   13.70
  -5 -13   0  112.79   13.80
  -5 -13   0   81.49   11.90
   5  13   0   92.59   11.70
   5  13   0  120.69   13.50
   5  13   0  113.69   15.00
   5  13   0  134.69   14.80
   5  13   0  113.19   14.20
   5  13   0   85.99   16.60
  -6 -13   0    5.40    4.20
  -6 -13   0   -2.60    3.40
  -6 -13   0    0.10    3.00
  -6 -13   0    2.10    2.80
  -6 -13   0    3.30    2.90
  -6 -13   0   -1.10    2.30
   6  13   0    0.40    2.30
   6  13   0   -1.60    1.40
   6  13   0   -0.20    2.00
   6  13   0   -0.60    2.30
   6  13   0   -2.10    2.00
  -7 -13   0   70.19   14.10
  -7 -13   0   85.19   14.00
  -7 -13   0   64.79   13.10
  -7 -13   0   91.79   15.10
  -7 -13   0   77.89   12.40
   7  13   0   83.49   12.00
   7  13   0   83.99   14.30
   7  13   0   90.49   11.50
   7  13   0  106.09   14.20
  -8 -13   0   -1.20    2.10
  -8 -13   0   -2.20    2.10
  -8 -13   0    2.00    4.30
  -8 -13   0   -0.20    2.60
   8  13   0    1.00    3.30
   8  13   0    2.00    3.40
   8  13   0    3.00    4.00
   8  13   0   -2.30    1.80
  -9 -13   0   97.29   17.60
  -9 -13   0   89.09   16.40
  -9 -13   0   93.49   17.40
   9  13   0   71.69   12.60
   9  13   0   70.69   11.90
   9  13   0   73.39   16.40
   9  13   0   85.29   15.40
 -10 -13   0    3.30    5.20
  10  13   0    3.70    4.10
  10  13   0    3.60    4.10
  13 -14   0    6.10    5.00
  12 -14   0    2.30    3.30
  12 -14   0    1.30    3.10
  12 -14   0    4.70    4.00
  12 -14   0    3.80    3.80
 -12  14   0    5.60    4.50
 -12  14   0   10.10    4.80
  11 -14   0   13.70    4.50
  11 -14   0   16.70    6.20
  11 -14   0    8.50    4.80
  11 -14   0   27.40    7.80
 -11  14   0    9.70    5.40
 -11  14   0    9.20    4.90
  10 -14   0   12.80    5.60
  10 -14   0    7.00    3.10
  10 -14   0   12.40    4.50
  10 -14   0   10.20    4.90
 -10  14   0   14.60    5.10
 -10  14   0    6.50    4.20
   9 -14   0   12.90    5.40
   9 -14   0    1.90    3.20
   9 -14   0   21.90    5.40
   9 -14   0   15.00    5.00
  -9  14   0    8.90    4.90
  -9  14   0   15.70    5.70
   8 -14   0    9.00    3.50
   8 -14   0    7.10    5.10
   8 -14   0   11.40    5.30
  -8  14   0   -0.20    2.30
  -8  14   0    4.80    4.00
   7 -14   0   36.60    8.30
   7 -14   0   29.40    7.00
   7 -14   0   16.40    4.70
   7 -14   0   25.60    6.80
   7 -14   0   16.20   22.70
   7 -14   0    6.80   29.30
   7 -14   0   20.80    5.10
  -7  14   0    9.60    4.50
  -7  14   0    9.90   26.60
  -7  14   0   24.70    6.50
  -7  14   0   50.69   37.50
  -7  14   0   20.00    6.30
  -7  14   0   19.40    6.30
   6 -14   0   41.20    6.40
   6 -14   0   53.59    9.40
   6 -14   0   40.60    7.80
   6 -14   0   -7.50   25.20
   6 -14   0   78.09   27.10
   6 -14   0   51.29    9.70
   6 -14   0   40.10    6.90
   6 -14   0   57.69    8.60
  -6  14   0   35.70    8.20
  -6  14   0   63.09   28.70
  -6  14   0   34.70    8.40
  -6  14   0  -26.90   28.90
  -6  14   0   40.70    8.50
  -6  14   0   42.80    8.80
   5 -14   0   54.99    8.10
   5 -14   0   33.20   25.80
   5 -14   0   66.59   10.80
   5 -14   0   63.19    8.20
   5 -14   0   67.69   23.10
   5 -14   0   69.39   10.20
   5 -14   0   53.69    9.50
   5 -14   0   69.09    9.70
  -5  14   0   57.59   10.40
  -5  14   0   26.00   29.60
  -5  14   0   45.40   22.80
  -5  14   0   80.49   12.50
  -5  14   0   50.39    9.50
   4 -14   0   27.90    6.30
   4 -14   0   22.20    6.30
   4 -14   0   23.00    4.90
   4 -14   0   31.60    7.00
   4 -14   0   16.80    6.40
   4 -14   0   22.90    5.00
   4 -14   0   -4.10   18.40
   4 -14   0   19.40   16.60
  -4  14   0   29.30    7.40
  -4  14   0   20.50    6.60
  -4  14   0   21.10    5.60
  -4  14   0    6.10   16.20
  -4  14   0   30.20    7.60
  -4  14   0    1.90   20.50
   3 -14   0   55.39    9.00
   3 -14   0   46.80   10.60
   3 -14   0   73.49   18.50
   3 -14   0   48.00    7.50
   3 -14   0   36.40    7.00
   3 -14   0   57.49    8.50
   3 -14   0   20.40   18.70
   3 -14   0   59.79    9.30
  -3  14   0   15.10   23.20
  -3  14   0   44.00    8.80
  -3  14   0   53.69   10.80
  -3  14   0   35.80   17.30
  -3  14   0   55.49    8.70
  -3  14   0   38.60    8.20
   2 -14   0   22.50   15.00
   2 -14   0   49.90    7.90
   2 -14   0   52.19   13.70
   2 -14   0   52.29    8.60
   2 -14   0   46.00    8.00
   2 -14   0   61.49    8.80
   2 -14   0   58.59    8.90
  -2  14   0   58.39    8.80
  -2  14   0   15.00   18.40
  -2  14   0   48.80    8.70
  -2  14   0   54.79    9.70
  -2  14   0   39.80   17.40
   1 -14   0   -6.30    8.80
   1 -14   0   -0.80    1.60
   1 -14   0   -0.40    2.20
   1 -14   0  -11.40    9.90
   1 -14   0   -2.80    0.90
   1 -14   0    1.30    2.80
   1 -14   0   -1.20    1.40
  -1  14   0   -1.60    1.30
  -1  14   0    0.20   12.40
  -1  14   0   -0.90    1.50
  -1  14   0    0.30    1.90
  -1  14   0    4.70   17.20
   0 -14   0   36.50    7.20
   0 -14   0   43.70    8.40
   0 -14   0   24.00    6.20
   0 -14   0    9.90   12.10
   0 -14   0   39.40   12.50
   0 -14   0   31.00    6.70
   0 -14   0   23.20    6.80
   0 -14   0   26.00    6.50
   0  14   0   30.00   13.60
   0  14   0   31.00    7.20
   0  14   0   31.70    5.60
   0  14   0   -2.50   15.80
   0  14   0   26.80    7.30
  -1 -14   0    6.50   12.40
  -1 -14   0   17.40    9.50
  -1 -14   0    3.50    2.70
  -1 -14   0    1.50    2.70
  -1 -14   0    0.00    2.20
  -1 -14   0   -0.10    2.40
  -1 -14   0    2.40    3.50
  -1 -14   0    1.70    2.40
   1  14   0   -0.70   15.30
   1  14   0    3.10    2.40
   1  14   0   -6.00   11.40
   1  14   0    0.60    1.80
   1  14   0   -1.60    1.70
   1  14   0   -1.60    1.20
  -2 -14   0   17.40    6.00
  -2 -14   0   14.60    4.70
  -2 -14   0   18.80    6.30
  -2 -14   0    6.20    4.30
  -2 -14   0   15.00    5.20
   2  14   0   16.60    5.70
   2  14   0   14.70    4.50
   2  14   0   21.50    5.30
   2  14   0   14.00    5.20
  -3 -14   0    1.90    3.00
  -3 -14   0    2.40    2.60
  -3 -14   0   11.90    5.30
  -3 -14   0    6.10   11.40
  -3 -14   0    9.00    4.60
  -3 -14   0    5.90    3.50
  -3 -14   0   -0.50   11.60
  -3 -14   0   -0.40    2.80
   3  14   0    2.70    3.20
   3  14   0    6.50    4.20
   3  14   0    7.30    3.40
   3  14   0    3.10    4.00
  -4 -14   0    3.60   13.00
  -4 -14   0    8.50    5.00
  -4 -14   0    5.80    3.70
  -4 -14   0    1.00    3.00
  -4 -14   0    3.00    3.60
  -4 -14   0    4.00    3.90
  -4 -14   0    6.30   13.70
  -4 -14   0    1.70    3.10
   4  14   0    9.70   15.50
   4  14   0    6.60    3.30
   4  14   0    4.20    3.60
   4  14   0    2.80    3.20
   4  14   0   -1.90    2.40
   4  14   0   -1.90    2.30
   4  14   0   -6.50   10.50
  -5 -14   0   21.10    6.90
  -5 -14   0   38.80    9.70
  -5 -14   0   19.20    7.20
  -5 -14   0   31.20    7.50
   5  14   0   37.00    7.40
   5  14   0   32.60    9.50
   5  14   0   30.40    8.00
   5  14   0   41.50    8.20
   5  14   0   36.90    7.70
  -6 -14   0    3.90    4.60
  -6 -14   0    3.30    4.70
  -6 -14   0    0.00    3.40
  -6 -14   0    3.30    3.50
  -6 -14   0    4.10    4.50
  -6 -14   0   -0.30    3.10
   6  14   0   -1.30    2.90
   6  14   0    2.20    3.10
   6  14   0   -4.50    2.60
   6  14   0   -0.90    1.70
   6  14   0    1.50    2.50
  -7 -14   0   -2.60    1.90
  -7 -14   0    1.20    3.50
  -7 -14   0    2.40    3.80
  -7 -14   0    0.10    3.40
  -7 -14   0    6.40    5.00
   7  14   0    2.20    4.00
   7  14   0    7.30    4.10
   7  14   0   -0.90    3.00
  -8 -14   0    1.80    4.10
  -8 -14   0   -3.50    2.80
  -8 -14   0    0.20    2.90
  -8 -14   0    7.20    4.50
  -8 -14   0   10.60    5.80
   8  14   0   12.90    7.20
   8  14   0    7.40    4.90
   8  14   0    8.50    4.40
   8  14   0   18.40    7.90
  -9 -14   0   13.70    7.30
  -9 -14   0    2.40    4.20
  -9 -14   0    1.40    3.70
  -9 -14   0    6.00    6.00
  -9 -14   0   -0.70    3.20
   9  14   0    5.50    4.70
   9  14   0    3.10    3.80
   9  14   0    0.50    3.60
   9  14   0   -3.70    3.10
  12 -15   0   23.50    7.50
  12 -15   0   29.30   11.80
  12 -15   0   12.60    5.70
  12 -15   0   10.30    4.90
 -12  15   0    8.40    5.60
 -12  15   0    9.20    5.30
  11 -15   0   -0.30    2.40
  11 -15   0    5.40    5.10
  11 -15   0    3.50    3.10
  11 -15   0   -2.70    2.10
 -11  15   0   -0.90    2.90
 -11  15   0    4.50    4.20
  10 -15   0   20.60    5.30
  10 -15   0   21.60    6.90
  10 -15   0   20.60    7.10
  10 -15   0   12.20    4.70
 -10  15   0    9.30    5.20
 -10  15   0   17.00    6.70
   9 -15   0   40.20    9.00
   9 -15   0   35.30    8.60
   9 -15   0   41.40    7.90
   9 -15   0   33.50    6.70
  -9  15   0   23.10    7.10
  -9  15   0   38.30    8.80
   8 -15   0   31.50    8.30
   8 -15   0   16.20    6.40
   8 -15   0   23.20    5.50
   8 -15   0   15.40    7.60
  -8  15   0   17.90    5.80
  -8  15   0   35.80    8.40
  -8  15   0   20.00    6.50
   7 -15   0   20.00    5.70
   7 -15   0    9.60   32.50
   7 -15   0   13.80    5.00
   7 -15   0   11.80    5.40
   7 -15   0    6.60    4.00
   7 -15   0   11.50    3.80
   7 -15   0    8.30   25.60
  -7  15   0   13.10    6.30
  -7  15   0   -8.50   24.00
  -7  15   0    7.80    4.30
  -7  15   0  -11.80   32.10
  -7  15   0    7.60    4.00
  -7  15   0    4.30    3.90
   6 -15   0   51.09    8.40
   6 -15   0   25.70   29.60
   6 -15   0   51.69    9.80
   6 -15   0   42.20   28.20
   6 -15   0   47.60    7.40
   6 -15   0   50.99    9.30
   6 -15   0   35.20    8.00
  -6  15   0   21.40   27.30
  -6  15   0   58.49   10.50
  -6  15   0   47.30    9.40
  -6  15   0   51.39    9.40
  -6  15   0   60.89   10.30
  -6  15   0    8.90   32.50
   5 -15   0  157.08   17.90
   5 -15   0  147.69   13.10
   5 -15   0  129.29   15.70
   5 -15   0  208.58   37.40
   5 -15   0  124.59   14.90
  -5  15   0  119.99   15.90
  -5  15   0  171.88   35.60
  -5  15   0  110.59   15.20
  -5  15   0  130.39   16.60
  -5  15   0  161.28   17.60
   4 -15   0   15.00    4.70
   4 -15   0   26.40    7.00
   4 -15   0   23.60    6.30
   4 -15   0   11.70   20.30
   4 -15   0   18.30    5.60
   4 -15   0   30.70   19.10
   4 -15   0   23.40    5.70
  -4  15   0  -19.00   24.60
  -4  15   0   12.00   19.90
  -4  15   0   18.90    5.80
  -4  15   0   17.10    6.50
  -4  15   0   23.80    6.80
  -4  15   0   28.00    7.20
   3 -15   0  148.89   17.80
   3 -15   0  132.09   15.00
   3 -15   0  121.59   15.00
   3 -15   0  107.89   13.00
   3 -15   0  124.59   12.00
   3 -15   0  114.79   15.10
   3 -15   0  127.99   26.00
  -3  15   0  112.49   26.10
  -3  15   0  115.89   15.40
  -3  15   0  105.89   14.20
  -3  15   0  102.09   14.70
  -3  15   0  135.49   14.80
   2 -15   0   14.00    5.40
   2 -15   0   10.90    4.20
   2 -15   0   23.50   14.40
   2 -15   0   12.10    4.60
   2 -15   0    7.20    4.00
   2 -15   0    6.80   15.50
   2 -15   0   17.70    5.30
   2 -15   0   19.00    5.40
  -2  15   0   21.10   16.10
  -2  15   0   16.40    4.80
  -2  15   0    3.90    3.20
  -2  15   0    3.90   20.40
  -2  15   0   10.20    4.20
  -2  15   0   16.20    5.50
   1 -15   0  245.88   26.70
   1 -15   0  193.78   21.50
   1 -15   0  194.48   16.90
   1 -15   0  217.78   26.30
   1 -15   0  190.78   16.20
   1 -15   0  231.08   17.20
   1 -15   0  199.18   16.80
  -1  15   0  176.98   29.50
  -1  15   0  168.08   19.70
  -1  15   0  153.18   16.00
  -1  15   0  243.48   19.80
  -1  15   0  200.48   15.80
   0 -15   0   12.10    4.80
   0 -15   0   22.10    5.80
   0 -15   0   10.00    4.10
   0 -15   0   13.50    4.90
   0 -15   0   15.80    5.50
   0 -15   0   21.20    6.40
   0  15   0   18.30    5.50
   0  15   0   13.80    5.30
   0  15   0   18.70    5.20
   0  15   0   11.30    3.90
  -1 -15   0  235.68   25.30
  -1 -15   0  207.98   16.90
  -1 -15   0  201.98   17.60
  -1 -15   0  190.48   17.80
  -1 -15   0  220.48   17.90
  -1 -15   0  235.98   19.20
  -1 -15   0  217.08   20.00
  -1 -15   0  204.08   18.60
   1  15   0  248.68   19.20
   1  15   0  198.48   18.80
   1  15   0  185.38   17.70
   1  15   0  172.48   15.90
  -2 -15   0    5.90   11.80
  -2 -15   0    4.40    3.30
  -2 -15   0   29.80   18.10
  -2 -15   0    0.30    2.50
  -2 -15   0    0.40    3.30
  -2 -15   0   -2.40    2.30
  -2 -15   0    4.50    4.20
  -2 -15   0    2.40    2.70
   2  15   0    3.80    3.40
   2  15   0   -2.10    1.80
   2  15   0    3.80    3.50
   2  15   0    1.80    2.90
  -3 -15   0  173.28   16.00
  -3 -15   0  172.88   18.40
  -3 -15   0  160.08   19.40
  -3 -15   0  225.78   24.40
  -3 -15   0  214.48   19.80
  -3 -15   0  176.58   16.60
  -3 -15   0  197.88   25.70
   3  15   0  197.18   15.80
   3  15   0  212.18   18.00
   3  15   0  182.28   17.60
   3  15   0  209.28   16.50
  -4 -15   0   13.00    5.70
  -4 -15   0    1.00    2.80
  -4 -15   0    7.80    5.90
  -4 -15   0   10.20    5.90
  -4 -15   0    8.70    5.30
   4  15   0    6.30    3.40
   4  15   0    4.30    3.80
   4  15   0    6.80    4.20
   4  15   0    3.40    3.60
   4  15   0    3.20    3.50
  -5 -15   0   68.69   13.10
  -5 -15   0   76.79   13.10
  -5 -15   0   69.79   11.50
  -5 -15   0   65.49   13.70
  -5 -15   0   89.39   13.00
   5  15   0   68.19   10.70
   5  15   0   62.89   10.40
   5  15   0   58.49    9.50
   5  15   0   94.49   14.70
  -6 -15   0    1.20    4.00
  -6 -15   0    5.10    4.80
  -6 -15   0    4.40    3.60
  -6 -15   0    6.20    4.00
  -6 -15   0    2.00    4.30
   6  15   0   12.30    4.70
   6  15   0    9.70    4.80
   6  15   0    2.90    4.30
   6  15   0    5.90    4.20
   6  15   0    6.60    3.40
  -7 -15   0   19.60    6.30
  -7 -15   0   15.30    6.80
  -7 -15   0   27.30    8.70
  -7 -15   0   27.80    8.60
   7  15   0   22.60    7.60
   7  15   0   18.00    5.90
   7  15   0   27.10    6.50
   7  15   0   23.90    7.10
  -8 -15   0    6.00    5.40
  -8 -15   0    1.50    4.20
  -8 -15   0   -3.60    2.10
  -8 -15   0    4.70    4.50
   8  15   0   -1.70    1.90
   8  15   0    6.70    4.80
   8  15   0   -1.40    2.70
   8  15   0    1.60    4.30
  12 -16   0   13.00    6.00
  12 -16   0    1.80    4.20
  12 -16   0   18.50    6.60
 -12  16   0    3.00    4.70
 -12  16   0   10.30    6.10
  11 -16   0    3.70    4.60
  11 -16   0   11.80    6.20
  11 -16   0   11.20    4.10
  11 -16   0    3.30    3.40
 -11  16   0    5.30    4.70
 -11  16   0    2.30    3.70
  10 -16   0   12.00    6.00
  10 -16   0   15.00    4.90
  10 -16   0   23.20    7.40
  10 -16   0   28.70    7.10
 -10  16   0   25.20    7.50
   9 -16   0   15.40    5.60
   9 -16   0   26.40    7.50
   9 -16   0   29.90    6.50
   9 -16   0   14.30    5.80
  -9  16   0   22.10    7.20
  -9  16   0   17.10    6.20
   8 -16   0   36.10    7.10
   8 -16   0   43.70    9.70
   8 -16   0   47.90    9.50
   8 -16   0   40.00    8.00
  -8  16   0   28.20    7.20
  -8  16   0   38.20    9.30
  -8  16   0   30.10    8.10
   7 -16   0   24.00    5.60
   7 -16   0  -12.00   33.40
   7 -16   0   17.50    6.40
   7 -16   0   14.90   28.90
  -7  16   0   30.70   31.10
  -7  16   0    2.20   39.00
  -7  16   0    6.00    4.20
  -7  16   0   18.90    6.50
  -7  16   0   13.20    5.50
  -7  16   0   25.30    7.00
   6 -16   0   52.39    9.60
   6 -16   0  -31.10   26.00
   6 -16   0   43.90    9.60
   6 -16   0   59.29    9.30
   6 -16   0   75.29   28.60
   6 -16   0   45.60    9.20
   6 -16   0   35.50    6.70
  -6  16   0   29.00    7.50
  -6  16   0  -10.50   26.20
  -6  16   0   41.00    8.70
  -6  16   0   49.40    9.70
  -6  16   0   44.00    9.40
  -6  16   0  -21.90   32.70
   5 -16   0    8.80    4.50
   5 -16   0   -0.20    3.10
   5 -16   0   12.70    5.50
   5 -16   0   30.30   29.20
   5 -16   0   16.40    6.30
   5 -16   0    5.70    3.40
   5 -16   0    0.40   22.60
  -5  16   0   -5.50   27.00
  -5  16   0  -10.10   32.90
  -5  16   0    3.50    3.60
  -5  16   0    1.60    3.30
  -5  16   0    8.20    4.10
  -5  16   0    3.90    3.20
   4 -16   0   26.10    6.30
   4 -16   0   43.90    8.20
   4 -16   0    1.80   26.60
   4 -16   0   65.39   26.80
   4 -16   0   33.60    7.20
   4 -16   0   47.00    7.90
   4 -16   0   29.90    7.00
   4 -16   0   45.10    9.70
  -4  16   0  -24.20   32.40
  -4  16   0   19.00   25.90
  -4  16   0   34.10    8.30
  -4  16   0   29.70    7.10
  -4  16   0   38.60    8.70
  -4  16   0   36.60    8.40
   3 -16   0    4.00    3.00
   3 -16   0    7.10    4.10
   3 -16   0    2.90    3.00
   3 -16   0   19.80   16.30
   3 -16   0    0.30   19.20
   3 -16   0   10.00    4.20
   3 -16   0    4.80    3.70
   3 -16   0   13.80    5.40
  -3  16   0   -6.60   19.20
  -3  16   0    2.70    3.20
  -3  16   0   -1.60    2.10
  -3  16   0  -33.20   22.10
  -3  16   0    4.00    2.80
  -3  16   0   12.00    5.00
   2 -16   0   51.39    9.50
   2 -16   0   38.60    7.80
   2 -16   0    7.60   15.70
   2 -16   0   77.19   18.10
   2 -16   0   71.69   10.50
   2 -16   0   56.69   10.80
   2 -16   0   46.30    8.60
   2 -16   0   60.89   10.10
  -2  16   0   56.99   22.10
  -2  16   0   64.59    9.70
  -2  16   0   54.99   10.30
  -2  16   0   45.80    9.00
  -2  16   0  -11.90   24.10
  -2  16   0   72.29   12.20
   1 -16   0   -1.50    2.60
   1 -16   0    4.00    3.50
   1 -16   0   -0.90    2.10
   1 -16   0   10.10   14.70
   1 -16   0    4.10    3.40
   1 -16   0   -1.20    2.20
   1 -16   0    4.60    3.30
   1 -16   0  -13.90   11.60
  -1  16   0    5.80    4.70
  -1  16   0   10.10    4.70
  -1  16   0   -1.10    1.90
  -1  16   0    5.20    2.90
   0 -16   0   -7.40   14.10
   0 -16   0   15.30    5.70
   0 -16   0   13.90   13.40
   0 -16   0   18.80    6.40
   0 -16   0   28.80    7.20
   0 -16   0   17.80    6.20
   0 -16   0   20.60    6.40
   0 -16   0   13.60    4.80
   0  16   0   14.40    5.60
   0  16   0   14.20    4.80
   0  16   0   17.10    6.60
  -1 -16   0   -4.40   16.80
  -1 -16   0   20.10   12.30
  -1 -16   0    3.70    3.70
  -1 -16   0    3.60    2.70
  -1 -16   0    7.30    4.60
  -1 -16   0   14.40    5.50
  -1 -16   0   18.80    6.40
  -1 -16   0   13.20    6.50
   1  16   0    6.90    5.00
   1  16   0    8.60    4.80
   1  16   0    7.20    4.10
   1  16   0    8.40    4.40
  -2 -16   0   51.09   11.50
  -2 -16   0   62.89   10.10
  -2 -16   0   37.00    8.80
  -2 -16   0   59.89   12.20
   2  16   0   49.30   10.40
   2  16   0   37.10    8.60
  -3 -16   0   16.70    6.10
  -3 -16   0   15.80    5.20
  -3 -16   0   13.20    6.40
  -3 -16   0   21.60    7.90
  -3 -16   0   14.50    6.20
   3  16   0   31.30    7.10
   3  16   0   17.00    6.00
   3  16   0    5.80    3.80
  -4 -16   0   15.40    6.30
  -4 -16   0   17.40    5.60
  -4 -16   0   23.40    6.70
  -4 -16   0   16.10    6.00
  -4 -16   0   17.60    7.90
   4  16   0   21.10    5.90
   4  16   0   30.80    7.50
   4  16   0   23.90    6.10
   4  16   0   32.40    8.00
   4  16   0   27.40    7.60
  -5 -16   0    1.10    3.20
  -5 -16   0    1.60    4.00
  -5 -16   0   10.50    5.20
  -5 -16   0   14.00    5.80
   5  16   0    8.70    4.90
   5  16   0    9.20    4.90
   5  16   0    7.30    5.10
   5  16   0    8.30    3.90
   5  16   0    3.00    3.40
  -6 -16   0    7.40    4.70
  -6 -16   0    7.60    5.20
  -6 -16   0    9.70    5.80
   6  16   0    8.50    5.10
   6  16   0    2.30    3.00
   6  16   0   10.40    4.70
   6  16   0    5.20    4.30
   6  16   0    3.20    5.30
  -7 -16   0   -0.60    4.30
  -7 -16   0    4.00    4.40
  -7 -16   0    1.70    3.40
  -7 -16   0    4.30    4.10
   7  16   0    2.70    2.90
   7  16   0   -0.70    3.00
   7  16   0    2.60    3.50
   7  16   0    3.90    4.50
  -8 -16   0    2.60    5.10
  -8 -16   0    2.70    4.50
  -8 -16   0   -0.60    2.70
  -8 -16   0   -0.40    3.40
   8  16   0    4.90    3.80
   8  16   0    5.30    5.30
   8  16   0    4.80    4.20
  11 -17   0    0.60    3.70
  11 -17   0    2.00    5.00
  11 -17   0    7.10    4.50
  11 -17   0    2.20    3.80
 -11  17   0    6.50    4.40
 -11  17   0   -2.00    3.10
  10 -17   0   32.70    7.20
  10 -17   0   23.00    7.60
  10 -17   0   35.50    9.10
  10 -17   0   18.10    6.40
 -10  17   0   20.10    7.90
 -10  17   0   25.70    8.00
   9 -17   0   16.10    6.30
   9 -17   0   20.30    6.60
   9 -17   0   25.70    7.80
   9 -17   0   23.30    6.10
  -9  17   0   28.90    7.90
  -9  17   0   13.90    6.20
   8 -17   0    8.50    3.60
   8 -17   0    6.50    4.90
   8 -17   0   10.80    5.20
   8 -17   0   21.00    6.20
  -8  17   0   17.70    7.00
  -8  17   0   24.40    6.90
  -8  17   0    4.60    4.40
   7 -17   0  -45.00   35.50
   7 -17   0   20.60    6.90
   7 -17   0   11.10    4.40
   7 -17   0   11.00    5.10
   7 -17   0   19.00   30.30
   7 -17   0   21.40    6.40
  -7  17   0   15.30    6.20
  -7  17   0   16.40    6.00
  -7  17   0   17.70    6.00
  -7  17   0   30.00   39.60
  -7  17   0  -23.00   44.40
  -7  17   0   27.20    7.80
   6 -17   0    3.40    3.20
   6 -17   0   -2.60    2.20
   6 -17   0   -0.90    1.80
   6 -17   0   22.00   31.40
   6 -17   0    3.50    3.60
   6 -17   0   40.70   26.50
   6 -17   0    2.30    2.80
  -6  17   0    0.00    2.40
  -6  17   0   -1.60    2.00
  -6  17   0   31.20   32.30
  -6  17   0  -30.70   38.20
  -6  17   0    2.90    3.40
  -6  17   0   -2.00    2.30
   5 -17   0   35.60   25.90
   5 -17   0   18.90    5.90
   5 -17   0   10.80    4.30
   5 -17   0   35.70   29.30
   5 -17   0   15.30    6.00
  -5  17   0   29.00    8.00
  -5  17   0    9.60    4.60
  -5  17   0  -11.80   36.20
  -5  17   0   11.00    6.30
  -5  17   0   19.90    6.00
  -5  17   0  -16.00   28.60
   4 -17   0   49.99    9.10
   4 -17   0   29.40    7.40
   4 -17   0   30.00    6.80
   4 -17   0   37.60    7.90
   4 -17   0   27.30    8.00
   4 -17   0   45.70   23.10
   4 -17   0  -21.60   22.50
  -4  17   0   50.49    9.80
  -4  17   0   42.30    9.00
  -4  17   0  -12.80   29.50
  -4  17   0   30.40    8.40
  -4  17   0   29.30    7.30
  -4  17   0   24.40   23.60
   3 -17   0   47.60    9.60
   3 -17   0   -8.50   19.30
   3 -17   0   48.30    9.10
   3 -17   0   29.00    6.80
   3 -17   0   45.10    9.40
   3 -17   0   48.60    9.30
   3 -17   0   37.10    7.80
   3 -17   0   43.10   20.20
  -3  17   0   37.20    9.00
  -3  17   0   33.70    8.20
  -3  17   0   28.00    7.50
  -3  17   0   44.10   24.20
  -3  17   0   14.90   28.30
  -3  17   0   36.30    8.80
   2 -17   0   18.30    6.00
   2 -17   0   13.60    5.30
   2 -17   0   18.40    5.90
   2 -17   0   26.70    7.10
   2 -17   0    5.50   17.30
   2 -17   0   10.40    4.90
   2 -17   0    8.80    4.80
   2 -17   0    3.90   18.80
  -2  17   0   14.70    5.20
  -2  17   0  -16.20   29.40
  -2  17   0    3.20   22.20
  -2  17   0   21.80    7.30
  -2  17   0   13.00    5.50
  -2  17   0    1.10    3.40
   1 -17   0   35.00   16.10
   1 -17   0   20.80    6.30
   1 -17   0   18.70    6.30
   1 -17   0   32.80    8.30
   1 -17   0    7.20   16.20
   1 -17   0   17.60    6.20
   1 -17   0   14.30    5.50
   1 -17   0   20.10    6.00
  -1  17   0    7.30    4.60
  -1  17   0   16.80    5.60
  -1  17   0   18.30    6.10
   0 -17   0   16.60    5.50
   0 -17   0   10.10    5.10
   0 -17   0   27.10    7.80
   0 -17   0   20.10    6.70
   0  17   0   28.50    7.20
   0  17   0   20.90    6.10
  -1 -17   0   45.20    8.70
  -1 -17   0   44.50   10.00
  -1 -17   0   58.29   11.30
   1  17   0   89.79   13.80
  -2 -17   0   13.30    5.70
  -2 -17   0   13.50    6.40
  -2 -17   0    9.30    4.30
  -2 -17   0   12.10    5.80
  -2 -17   0   21.50    6.90
   2  17   0   23.40    7.40
   2  17   0   21.80    6.40
   2  17   0   11.10    5.60
  -3 -17   0   17.80    7.30
  -3 -17   0   40.80   10.00
  -3 -17   0   30.50    7.60
  -3 -17   0   32.10    7.90
   3  17   0   26.60    6.50
   3  17   0   13.10    5.80
   3  17   0   23.90    7.60
   3  17   0   36.70    7.70
  -4 -17   0    3.10    4.40
  -4 -17   0    1.10    3.50
  -4 -17   0    1.30    2.90
  -4 -17   0    1.70    3.60
  -4 -17   0    3.00    3.20
   4  17   0    0.60    3.90
   4  17   0    3.90    3.00
   4  17   0    4.60    3.80
   4  17   0    2.10    3.00
   4  17   0   -1.50    1.80
  -5 -17   0   23.30    8.00
  -5 -17   0   27.50    8.60
  -5 -17   0   30.30   10.40
  -5 -17   0    9.20    6.10
   5  17   0   23.80   10.50
   5  17   0   14.30    5.90
   5  17   0   25.90    7.30
   5  17   0   17.60    7.40
   5  17   0   30.40    7.20
  -6 -17   0    8.60    5.60
  -6 -17   0    3.10    3.40
  -6 -17   0   -0.50    2.80
  -6 -17   0    3.10    3.50
  -6 -17   0    6.80    5.80
   6  17   0    2.90    3.50
   6  17   0   -1.50    2.60
   6  17   0   -2.30    2.90
   6  17   0   -1.20    2.10
   6  17   0    4.50    4.20
  -7 -17   0   29.80    9.30
  -7 -17   0   29.70   10.20
  -7 -17   0   26.80    7.90
  -7 -17   0   23.90   11.10
   7  17   0   25.20    7.90
   7  17   0   20.50    7.90
   7  17   0   16.30    6.20
   7  17   0   23.70    6.80
  11 -18   0   -3.40    3.80
  11 -18   0   -1.30    2.60
  11 -18   0    7.30    5.10
 -11  18   0    0.70    3.60
 -11  18   0    7.00    4.80
  10 -18   0    6.20    4.90
  10 -18   0   10.20    8.80
  10 -18   0    3.00    4.10
  10 -18   0    9.60    4.20
 -10  18   0    0.80    4.00
 -10  18   0    1.00    3.50
   9 -18   0   -2.60    2.90
   9 -18   0    0.40    2.70
   9 -18   0    3.80    4.20
   9 -18   0   -0.30    3.40
  -9  18   0    2.60    3.60
  -9  18   0   -0.80    3.70
   8 -18   0   15.90    5.20
   8 -18   0   18.30    6.70
   8 -18   0   12.40    5.60
   8 -18   0   21.70    6.20
  -8  18   0   20.30    7.00
  -8  18   0   23.90    7.40
  -8  18   0   18.10    6.50
   7 -18   0    2.00    3.40
   7 -18   0   10.40    5.10
   7 -18   0    2.70    3.30
   7 -18   0    6.10    3.60
  -7  18   0   12.30    5.70
  -7  18   0   13.30    6.00
  -7  18   0   12.60    6.00
  -7  18   0    5.00    3.70
   6 -18   0   30.60    7.70
   6 -18   0   24.10    7.20
   6 -18   0   27.80    7.20
   6 -18   0   31.60    7.00
  -6  18   0   29.00    7.90
  -6  18   0   28.30    7.20
  -6  18   0   20.00    6.60
  -6  18   0   29.90    8.70
   5 -18   0   -2.00    2.00
   5 -18   0   -0.30    2.70
   5 -18   0    0.30    2.50
   5 -18   0    1.90    3.10
   5 -18   0   -0.30    2.50
  -5  18   0   -0.10    2.80
  -5  18   0    3.70    3.60
  -5  18   0   -4.10    1.40
   4 -18   0   85.99   12.50
   4 -18   0   65.09   12.70
   4 -18   0   93.39   13.60
   4 -18   0  107.29   14.40
   4 -18   0   67.69   10.80
  -4  18   0   87.09   14.00
  -4  18   0   61.39   11.10
   3 -18   0    4.60    4.30
   3 -18   0    2.10    3.80
   3 -18   0    0.10    2.30
   3 -18   0    3.60    3.70
  -3  18   0   -2.60    1.50
  -3  18   0   -2.80    1.80
  -3  18   0    0.80    4.10
   2 -18   0  104.09   14.10
   2 -18   0   81.39   13.50
   2 -18   0   76.89   12.40
   2 -18   0  107.99   14.70
  -2  18   0   82.69   12.80
  -2  18   0   83.89   13.60
  -2  18   0  109.89   13.40
   1 -18   0   -3.60    2.00
   1 -18   0   11.20    6.00
   1 -18   0    0.00    3.00
   1 -18   0   -1.80    2.40
   1 -18   0    3.90    4.10
  -1  18   0   -1.90    2.40
  -1  18   0    0.40    2.80
  -1  18   0   -1.60    2.00
   0 -18   0   62.39   11.90
   0 -18   0   40.30    8.70
   0 -18   0   54.09   10.60
   0 -18   0   43.80    9.20
   0 -18   0   46.80   10.30
   0  18   0   65.89   13.20
   0  18   0   60.99   11.60
   0  18   0   54.39    9.70
  -1 -18   0    2.60    3.60
  -1 -18   0   -1.00    2.40
  -1 -18   0    4.80    4.60
  -1 -18   0    1.50    3.90
  -1 -18   0    3.60    3.80
   1  18   0    3.10    3.60
   1  18   0   -1.00    2.80
   1  18   0   -1.00    2.10
  -2 -18   0   58.49   11.30
  -2 -18   0   60.49   10.90
  -2 -18   0   39.80    9.00
  -2 -18   0   27.20    8.70
   2  18   0   37.90    9.70
   2  18   0   47.50   10.30
   2  18   0   54.49    9.50
  -3 -18   0   -1.70    2.60
  -3 -18   0    5.70    5.50
  -3 -18   0   -2.90    1.70
  -3 -18   0   -0.70    2.40
  -3 -18   0   -4.00    2.00
   3  18   0   -0.60    2.60
   3  18   0   -0.80    2.80
   3  18   0   -1.20    2.10
   3  18   0    3.70    3.60
  -4 -18   0   16.70    6.50
  -4 -18   0   40.40    9.90
  -4 -18   0   24.40    8.00
  -4 -18   0   22.90    8.80
  -4 -18   0   30.10    8.70
   4  18   0   30.70    8.80
   4  18   0   27.30    8.20
   4  18   0   30.70    7.80
   4  18   0   38.20    8.20
   4  18   0   38.90    9.20
  -5 -18   0    9.90    5.40
  -5 -18   0    2.10    4.00
  -5 -18   0   -2.60    2.50
  -5 -18   0   -0.70    2.70
  -5 -18   0   -4.60    1.50
   5  18   0    0.10    2.90
   5  18   0   -0.50    3.20
   5  18   0    3.30    4.50
   5  18   0    5.20    3.90
   5  18   0   -2.60    2.00
  -6 -18   0   17.80    8.30
  -6 -18   0   19.80    8.10
  -6 -18   0   18.90    6.90
   6  18   0   21.50    6.80
   6  18   0   28.50    8.30
   6  18   0   27.50   12.80
  10 -19   0   13.10    7.30
  10 -19   0    9.10    5.50
 -10  19   0   28.20    8.80
 -10  19   0   27.30    8.00
   9 -19   0    2.60    4.00
   9 -19   0    7.70    4.50
   9 -19   0    0.70    2.60
   9 -19   0    1.40    6.90
  -9  19   0    1.30    4.10
  -9  19   0    4.50    4.90
   8 -19   0    5.90    3.90
   8 -19   0    8.70    5.10
   8 -19   0    5.10    4.20
   8 -19   0   11.50    5.90
  -8  19   0   17.10    6.80
  -8  19   0    5.80    4.40
  -8  19   0    9.50    5.10
   7 -19   0    5.60    4.50
   7 -19   0   -0.20    2.20
   7 -19   0    7.80    4.60
  -7  19   0    9.80    5.70
  -7  19   0    1.20    3.70
  -7  19   0    3.60    4.10
  -7  19   0   -1.40    3.00
   6 -19   0   22.20    7.20
   6 -19   0   19.10    7.10
   6 -19   0   21.20    6.80
   6 -19   0   20.10    6.00
  -6  19   0   21.10    7.10
  -6  19   0   10.20    5.30
  -6  19   0    9.60    5.10
  -6  19   0   17.30    6.60
   5 -19   0   14.80    5.70
   5 -19   0    3.60    3.60
   5 -19   0    9.00    5.40
   5 -19   0    2.60    3.40
  -5  19   0    6.20    4.40
  -5  19   0    4.70    4.60
  -5  19   0    9.50    5.30
  -5  19   0    3.90    4.60
   4 -19   0    7.10    4.90
   4 -19   0    8.00    4.10
   4 -19   0    3.30    4.20
   4 -19   0    1.20    3.20
  -4  19   0    8.00    4.30
  -4  19   0   11.70    6.00
  -4  19   0    1.00    3.20
  -4  19   0    1.50    3.30
   3 -19   0    6.80    4.30
   3 -19   0    6.90    5.10
   3 -19   0   10.40    4.40
   3 -19   0   12.20    5.40
  -3  19   0   12.30    5.00
  -3  19   0   13.40    5.70
  -3  19   0    6.00    5.80
   2 -19   0    9.40    4.60
   2 -19   0    2.40    3.80
   2 -19   0    8.80    5.40
   2 -19   0   11.00    4.90
  -2  19   0   12.00    6.00
  -2  19   0    0.50    4.00
  -2  19   0   12.10    6.10
   1 -19   0    6.40    4.50
   1 -19   0    2.00    3.40
   1 -19   0   10.30    5.50
   1 -19   0    4.70    4.40
  -1  19   0    4.60    3.80
  -1  19   0    3.90    3.80
  -1  19   0   13.30    6.20
   0 -19   0   13.10    5.50
   0 -19   0   12.10    5.40
   0 -19   0    9.20    5.20
   0 -19   0    7.50    4.40
   0 -19   0   21.20    6.80
   0  19   0   10.40    5.20
   0  19   0   10.90    5.60
  -1 -19   0   -2.30    3.20
  -1 -19   0    8.10    4.70
  -1 -19   0    2.60    3.80
  -1 -19   0    0.50    2.70
   1  19   0    6.00    5.00
   1  19   0   -0.60    3.00
   1  19   0    0.20    3.20
  -2 -19   0   -3.50    1.30
  -2 -19   0    0.40    2.60
  -2 -19   0    4.50    4.00
  -2 -19   0    2.40    3.80
  -2 -19   0   -2.40    1.80
   2  19   0    1.90    3.20
   2  19   0   -3.30    2.20
   2  19   0    0.50    3.10
  -3 -19   0    9.00    5.50
  -3 -19   0   22.90    8.50
  -3 -19   0   12.40    5.40
  -3 -19   0   29.60    8.30
  -3 -19   0   18.90    7.60
   3  19   0   18.60    6.20
   3  19   0   11.90    5.60
   3  19   0   18.90    6.50
   3  19   0   15.90    5.90
  -4 -19   0   -2.40    2.00
  -4 -19   0    7.40    5.70
  -4 -19   0   -1.90    1.90
  -4 -19   0    6.60    4.90
  -4 -19   0    3.40    4.40
   4  19   0    1.10    3.30
   4  19   0   -0.10    3.50
   4  19   0   -1.50    2.80
   4  19   0   -1.40    2.80
   4  19   0    4.10    4.10
  -5 -19   0   12.50    6.50
  -5 -19   0    6.60    4.80
  -5 -19   0    9.30    5.70
   5  19   0   26.50   12.70
   5  19   0   13.10    6.00
   5  19   0   21.10    6.40
   9 -20   0    2.90    4.80
  -9  20   0    0.90    3.50
  -9  20   0   -1.10    4.00
   8 -20   0   10.50    5.70
   8 -20   0   10.50    5.90
   8 -20   0    9.60    4.90
   8 -20   0    8.40    5.50
  -8  20   0   16.80    6.50
  -8  20   0    9.40    5.40
  -8  20   0   -0.50    3.60
   7 -20   0    0.40    3.70
   7 -20   0   -0.70    2.60
   7 -20   0    6.10    4.80
   7 -20   0   -0.50    3.50
  -7  20   0    3.20    5.00
  -7  20   0    6.40    4.50
  -7  20   0    3.90    4.10
  -7  20   0   -0.70    3.70
   6 -20   0   12.00    5.20
   6 -20   0   12.60    6.50
   6 -20   0   19.40    7.00
   6 -20   0   10.30    5.20
  -6  20   0   11.60    5.50
  -6  20   0   27.00    8.30
  -6  20   0   12.70    5.80
  -6  20   0   10.40    5.70
   5 -20   0    0.80    3.30
   5 -20   0    4.20    3.50
   5 -20   0    0.50    3.30
   5 -20   0    5.30    4.00
  -5  20   0    4.90    4.10
  -5  20   0   -1.90    3.00
  -5  20   0    1.30    2.80
  -5  20   0    5.60    4.50
   4 -20   0   34.00    8.30
   4 -20   0   60.89   11.10
   4 -20   0   53.09   10.40
   4 -20   0   45.00    9.60
  -4  20   0   35.90    8.80
  -4  20   0   64.79   12.20
  -4  20   0   36.30    8.70
  -4  20   0   32.50    9.20
   3 -20   0   12.20    4.80
   3 -20   0    7.00    4.70
   3 -20   0   20.30    6.60
   3 -20   0   15.30    5.70
  -3  20   0    9.70    5.40
  -3  20   0   17.30    6.80
  -3  20   0    9.20    6.10
   2 -20   0   57.59   11.00
   2 -20   0   30.00    8.10
   2 -20   0   34.90    8.50
   2 -20   0   36.60    9.00
  -2  20   0   33.90    9.60
  -2  20   0   19.70    6.90
   1 -20   0    4.50    4.00
   1 -20   0    5.40    4.50
   1 -20   0    9.10    5.20
   1 -20   0    6.30    4.60
  -1  20   0    5.50    4.80
  -1  20   0    6.70    4.90
  -1  20   0    0.80    3.50
   0 -20   0   54.39   11.80
   0 -20   0   20.50    6.80
   0 -20   0   41.70   10.20
   0 -20   0   69.09   12.10
   0  20   0   54.79   11.10
   0  20   0   51.69   12.00
   0  20   0   40.70    8.70
  -1 -20   0    8.40    5.10
  -1 -20   0   -1.80    3.30
  -1 -20   0   -1.90    3.10
  -1 -20   0   -0.40    2.30
  -1 -20   0    1.20    3.00
   1  20   0   -2.20    2.20
   1  20   0   -2.80    2.10
   1  20   0    1.30    3.40
  -2 -20   0   24.30    7.50
  -2 -20   0   32.70    9.70
  -2 -20   0   18.20    7.20
  -2 -20   0   26.30    8.20
   2  20   0   22.70    6.50
  -3 -20   0    6.70    5.70
  -3 -20   0    8.40    4.80
  -3 -20   0    0.80    3.10
  -3 -20   0    3.10    4.90
  -3 -20   0   -3.80    2.00
   3  20   0    1.20    3.20
   3  20   0    3.90    3.70
   3  20   0    3.90    3.80
   3  20   0   15.40    6.50
   3  20   0    4.10    4.50
  -4 -20   0   14.60    7.80
  -4 -20   0    6.20    5.50
  -4 -20   0   11.60    6.90
  -4 -20   0   20.80    8.50
  -4 -20   0    7.80    5.20
   4  20   0   21.50    7.20
   4  20   0   12.60    7.90
   4  20   0    9.20    4.90
   4  20   0    2.80    4.00
   4  20   0   10.70    5.20
   8 -21   0   19.80   10.20
   8 -21   0   10.20    5.60
  -8  21   0   15.10    6.70
  -8  21   0    5.60    4.70
  -8  21   0    8.20    5.20
   7 -21   0    0.70    3.60
   7 -21   0    6.00    5.20
   7 -21   0    3.50    4.10
   7 -21   0   -2.30    3.70
  -7  21   0   -2.10    2.70
  -7  21   0   -1.60    4.30
  -7  21   0    4.40    4.80
   6 -21   0    5.30    4.70
   6 -21   0    0.40    3.90
   6 -21   0   21.50    6.60
   6 -21   0    3.20    4.80
  -6  21   0   12.70    6.10
  -6  21   0    6.90    5.30
  -6  21   0    8.80    5.20
  -6  21   0    2.50    4.10
   5 -21   0   -4.20    1.70
   5 -21   0    3.00    3.40
   5 -21   0    4.70    5.00
   5 -21   0    5.00    4.60
  -5  21   0   -1.80    2.50
  -5  21   0    2.30    3.80
  -5  21   0    2.10    3.60
  -5  21   0   -2.10    3.00
   4 -21   0    9.10    5.40
   4 -21   0    7.10    4.70
   4 -21   0   13.90    5.60
  -4  21   0   13.90    6.10
  -4  21   0    2.20    4.50
  -4  21   0   11.60    6.00
   3 -21   0    1.20    3.70
   3 -21   0   -0.60    2.90
   3 -21   0    2.60    4.40
  -3  21   0    3.10    3.50
  -3  21   0   -1.30    2.30
  -3  21   0   -4.80    2.10
   2 -21   0    3.40    4.10
   2 -21   0    5.70    5.10
   2 -21   0    3.80    3.80
   2 -21   0    2.00    3.60
  -2  21   0    7.30    5.30
  -2  21   0    3.40    4.10
  -2  21   0    3.20    4.00
   1 -21   0   10.90    5.80
   1 -21   0    3.80    4.10
   1 -21   0   -1.30    3.00
   1 -21   0    4.20    4.30
  -1  21   0   -1.90    1.90
  -1  21   0    0.70    3.80
   0 -21   0    2.00    3.40
   0 -21   0    2.60    3.40
   0 -21   0   -1.00    3.90
   0 -21   0   10.70    5.90
   0  21   0    9.20    5.40
   0  21   0    2.20    3.40
   0  21   0   -2.10    2.30
  -1 -21   0   10.80    5.80
  -1 -21   0   -2.60    2.60
  -1 -21   0    2.90    4.70
  -1 -21   0    0.20    2.70
   1  21   0    4.70    5.00
   1  21   0    0.90    4.80
   1  21   0    0.60    3.60
  -2 -21   0   -3.10    3.40
  -2 -21   0    0.00    3.00
  -2 -21   0   -3.30    2.10
  -2 -21   0    2.10    3.40
   2  21   0   -0.50    2.80
   2  21   0    1.90    4.00
   2  21   0    1.40    3.40
   2  21   0   -0.40    3.60
  -3 -21   0   -2.70    2.70
  -3 -21   0    7.30    7.10
  -3 -21   0    0.70    3.70
  -3 -21   0    1.20    2.60
  -3 -21   0    0.50    3.30
   3  21   0    2.10    3.90
   3  21   0    2.80    3.60
   3  21   0   -2.30    2.20
   3  21   0    1.20    4.50
   3  21   0   -0.20    4.00
   7 -22   0   -1.00    4.20
   7 -22   0    0.80    4.30
   7 -22   0    0.00    3.60
  -7  22   0    4.40    4.40
  -7  22   0    3.60    4.40
  -7  22   0    4.30    4.50
   6 -22   0   -0.70    4.50
   6 -22   0   16.20    6.80
   6 -22   0    7.10    7.30
  -6  22   0   17.80    7.60
  -6  22   0    8.10    5.10
  -6  22   0    9.70    6.30
  -6  22   0   22.50    7.90
   5 -22   0   -2.30    1.80
   5 -22   0    0.00    3.30
   5 -22   0   -2.40    2.40
   5 -22   0   -5.50    2.20
  -5  22   0    6.10    4.90
  -5  22   0   -0.60    2.20
  -5  22   0    4.40    4.60
  -5  22   0   -1.20    3.30
   4 -22   0    2.90    3.70
   4 -22   0    5.00    4.40
   4 -22   0   10.30    5.40
   4 -22   0   17.60    6.60
  -4  22   0    3.40    4.10
  -4  22   0    9.60    5.90
  -4  22   0   10.90    6.20
   3 -22   0   -1.90    2.30
   3 -22   0   -0.80    3.30
   3 -22   0    1.10    3.30
   3 -22   0   -1.90    3.10
  -3  22   0    1.20    3.90
  -3  22   0   -1.80    2.60
  -3  22   0   -3.10    1.80
   2 -22   0   33.10    8.80
   2 -22   0   26.00    7.80
   2 -22   0   26.60    7.70
   2 -22   0    9.50    7.40
  -2  22   0   13.30    7.20
  -2  22   0   15.60    6.60
   1 -22   0    9.30    5.50
   1 -22   0    1.20    2.90
   1 -22   0    0.10    4.00
   1 -22   0    0.70    3.50
  -1  22   0    1.10    4.20
  -1  22   0    0.70    3.70
   0 -22   0   20.00    8.30
   0 -22   0   18.80   11.50
   0 -22   0   24.20    8.00
   0 -22   0    6.10    4.40
   0  22   0   35.80   12.80
   0  22   0    5.80    7.40
   0  22   0    6.00    5.30
  -1 -22   0    1.00    3.80
  -1 -22   0    2.00    3.70
  -1 -22   0   -1.30    2.80
  -1 -22   0   -0.80    2.50
   1  22   0    1.40    3.60
   1  22   0   -1.90    3.30
   1  22   0   -0.50    3.20
  -2 -22   0   20.90    7.30
  -2 -22   0   18.50    7.50
  -2 -22   0   13.00    6.20
  -2 -22   0   20.00    8.50
   2  22   0   22.40    6.70
   2  22   0   31.10    9.50
   2  22   0   25.40    8.30
   2  22   0   13.20    6.00
   5 -23   0    5.50    4.80
   5 -23   0    2.60    3.50
   5 -23   0   -4.10    2.20
   5 -23   0   -3.50    2.60
  -5  23   0    1.20    3.50
  -5  23   0    4.50    4.70
   4 -23   0    4.30    4.40
   4 -23   0   11.10    5.80
   4 -23   0    6.20    5.00
   4 -23   0   -0.40    1.80
  -4  23   0    1.00    3.50
  -4  23   0    0.60    3.30
   3 -23   0    2.40    3.70
   3 -23   0    6.20    4.20
   3 -23   0    9.70    5.70
   3 -23   0    5.30    4.50
  -3  23   0    3.00    5.30
  -3  23   0   -0.90    2.40
  -3  23   0    2.70    4.20
   2 -23   0   11.40    6.50
   2 -23   0    8.30    5.40
   2 -23   0    3.40    3.70
   2 -23   0   15.40    6.50
  -2  23   0    8.60    5.50
  -2  23   0    5.10    4.60
   1 -23   0    7.40    5.20
   1 -23   0   -0.70    3.10
   1 -23   0   -2.00    1.80
   1 -23   0    6.90    4.40
  -1  23   0    1.60    4.30
  -1  23   0   -2.70    1.30
  -1  23   0   -1.50    2.70
   0  23  -1    1.50    3.90
   0  23  -1   -0.40    3.00
   0  23  -1   -6.30    2.20
   0 -23   1   -0.90    2.20
   0 -23   1   -0.10    2.70
   0 -23   1    4.90    4.70
   0 -23   1   -4.20    3.30
  -1  23  -1   23.50    8.50
  -1  23  -1   27.10   10.00
   1 -23   1   14.20    6.10
   1 -23   1   20.20    7.90
   1 -23   1   22.80    7.80
  -2  23  -1    1.40    3.60
   2 -23   1    4.70    4.70
   2 -23   1   20.90   11.70
   2 -23   1    0.30    3.00
   2 -23   1    5.20    5.30
  -3  23  -1   28.40    8.70
  -3  23  -1   29.10   13.60
  -3  23  -1   41.60   10.10
   3 -23   1   19.40    7.20
   3 -23   1   44.00   11.80
   3 -23   1   16.00    7.80
  -4  23  -1    3.40    4.60
  -4  23  -1   -0.70    3.50
  -4  23  -1   -0.60    2.60
   4 -23   1    2.60    4.80
   4 -23   1   -6.50    3.10
   4 -23   1   -4.10    2.00
  -5  23  -1   14.30    6.80
  -5  23  -1    2.10    4.60
  -5  23  -1   15.10    7.60
   5 -23   1    8.80    5.30
   5 -23   1    8.20    5.10
  -6  23  -1    2.70    3.70
  -6  23  -1    0.20    3.70
  -6  23  -1   -0.50    3.80
  -6  23  -1   -3.40    2.10
   6 -23   1    0.50    3.30
   6 -23   1    3.40    4.50
   6 -23   1   -0.50    3.20
   2  22  -1   -3.10    2.10
   2  22  -1    2.10    3.90
   2  22  -1    4.30    5.20
  -2 -22   1    8.20    5.20
  -2 -22   1   -0.20    2.70
  -2 -22   1    4.60    5.10
  -2 -22   1    9.30    6.10
   1  22  -1    2.80    4.90
  -1 -22   1    1.90    3.20
  -1 -22   1    3.90    3.80
  -1 -22   1    2.40    4.10
   0  22  -1    4.80    4.60
   0  22  -1    8.90    6.00
   0  22  -1    1.80    3.50
   0 -22   1    8.90    5.00
   0 -22   1    5.20    4.70
   0 -22   1    2.70    3.80
   0 -22   1    2.30    4.00
  -1  22  -1    3.40    4.30
  -1  22  -1    2.10    4.90
   1 -22   1   10.40    6.00
   1 -22   1    2.20    4.00
   1 -22   1   -1.00    2.80
   1 -22   1   -1.20    2.30
  -2  22  -1   -2.00    2.60
  -2  22  -1   -1.50    3.60
  -2  22  -1    0.60    3.70
   2 -22   1    3.30    3.90
   2 -22   1    5.90    4.10
   2 -22   1   -0.60    2.60
   2 -22   1    0.00    3.50
  -3  22  -1    6.50    5.10
  -3  22  -1    2.40    4.20
  -3  22  -1    3.20    4.30
   3 -22   1   -0.20    2.70
   3 -22   1    0.90    3.10
   3 -22   1    1.40    3.90
   3 -22   1   -2.00    2.40
  -4  22  -1   -0.80    3.10
  -4  22  -1    3.50    4.90
  -4  22  -1   -4.80    1.70
   4 -22   1    7.40    5.10
   4 -22   1   -3.20    1.90
   4 -22   1    3.60    3.90
   4 -22   1    0.80    2.70
  -5  22  -1    3.80    4.80
  -5  22  -1    4.30    4.20
  -5  22  -1   -3.60    2.50
  -5  22  -1   -1.60    2.20
   5 -22   1    6.80    5.50
   5 -22   1    0.40    2.50
   5 -22   1    8.10    5.20
  -6  22  -1   -2.00    3.20
  -6  22  -1    2.20    4.10
  -6  22  -1   -0.60    3.50
  -6  22  -1   -3.00    2.40
   6 -22   1   -0.70    2.70
   6 -22   1    0.50    4.00
   6 -22   1    1.80    4.50
  -7  22  -1    5.10    4.50
  -7  22  -1   -0.50    2.50
   7 -22   1    6.70    5.60
   7 -22   1    0.60    3.20
  -8  22  -1   -1.50    2.40
  -8  22  -1    2.60    4.20
  -8  22  -1   -0.20    3.20
   8 -22   1    3.70    4.40
   8 -22   1   -1.60    3.30
   8 -22   1   -4.40    2.40
   4  21  -1   -0.20    4.10
   4  21  -1   -1.40    2.10
  -4 -21   1    1.60    2.90
   3  21  -1    7.40    7.30
   3  21  -1   17.60    6.70
   3  21  -1   17.80    6.00
   3  21  -1   30.30    9.10
  -3 -21   1   18.30    7.50
  -3 -21   1   22.70    7.40
   2  21  -1    2.10    3.40
   2  21  -1   -2.00    2.40
   2  21  -1   -2.50    2.30
  -2 -21   1    1.70    4.00
  -2 -21   1   -2.40    1.70
  -2 -21   1   -2.80    2.00
  -2 -21   1    1.10    3.20
   1  21  -1   31.80    9.50
   1  21  -1   28.80    9.10
   1  21  -1   17.20    6.20
  -1 -21   1   41.50    9.40
  -1 -21   1   22.00    8.10
  -1 -21   1   25.90    8.30
  -1 -21   1   36.90    9.10
   0  21  -1   -4.30    2.30
   0  21  -1   -0.10    3.10
   0  21  -1    1.20    3.90
   0 -21   1   -2.70    1.90
   0 -21   1   -0.40    2.60
   0 -21   1   -2.40    1.80
   0 -21   1    5.00    4.40
  -1  21  -1   25.20    8.90
  -1  21  -1   27.50    9.30
   1 -21   1   50.09   10.90
   1 -21   1   53.79   10.60
   1 -21   1   58.59   11.40
   1 -21   1   53.79   15.60
  -2  21  -1    9.30    5.30
  -2  21  -1    8.90    6.00
   2 -21   1    0.10    3.50
   2 -21   1    3.50    4.20
   2 -21   1    3.40    4.00
   2 -21   1    1.20    3.10
  -3  21  -1   37.80    9.50
  -3  21  -1   20.80    8.00
   3 -21   1   32.20    8.30
   3 -21   1   35.60    9.20
   3 -21   1   44.20   10.60
   3 -21   1   33.20    8.70
  -4  21  -1   -2.50    2.10
  -4  21  -1    3.20    3.60
  -4  21  -1    1.00    3.70
   4 -21   1    1.90    2.70
   4 -21   1    2.40    4.20
   4 -21   1    5.30    5.20
   4 -21   1    4.10    3.90
  -5  21  -1   35.30    9.50
  -5  21  -1   59.59   11.40
  -5  21  -1   37.60    9.60
   5 -21   1   42.90   10.00
   5 -21   1   17.50    6.10
   5 -21   1   47.70   10.50
  -6  21  -1    1.60    4.20
  -6  21  -1   -1.00    2.60
  -6  21  -1    2.10    3.60
   6 -21   1    5.50    4.80
   6 -21   1    1.40    4.70
   6 -21   1   -2.40    3.30
   6 -21   1    4.00    3.90
  -7  21  -1   25.80    8.70
  -7  21  -1   19.50    7.60
  -7  21  -1    6.50    5.30
   7 -21   1   30.20    8.40
   7 -21   1   11.10    5.60
   7 -21   1    4.40    4.30
  -8  21  -1   -2.30    2.70
  -8  21  -1    2.30    3.60
   8 -21   1    0.40    3.60
   8 -21   1    0.70    4.00
  -9  21  -1    9.80    6.20
  -9  21  -1   12.00    6.20
   9 -21   1   14.90    6.50
   9 -21   1    8.50    5.60
   9 -21   1   19.90    7.20
   5  20  -1   -3.60    2.00
   5  20  -1    0.10    4.50
   5  20  -1   -5.80    1.50
   5  20  -1   -0.40    2.50
   5  20  -1    2.70    4.00
  -5 -20   1    1.10    3.20
  -5 -20   1   -0.10    2.20
  -5 -20   1    1.60    3.20
  -5 -20   1    0.20    3.40
  -5 -20   1    2.80    3.80
   4  20  -1   13.30    8.50
   4  20  -1    6.20    4.50
   4  20  -1   12.20    6.10
   4  20  -1    2.00    4.70
   4  20  -1    1.20    4.00
  -4 -20   1   14.20    7.20
  -4 -20   1   -0.40    6.30
  -4 -20   1    9.60    6.10
  -4 -20   1    9.60    5.40
  -4 -20   1    6.10    5.20
   3  20  -1    9.20    5.90
   3  20  -1   10.20    6.00
   3  20  -1    3.00    3.30
   3  20  -1   -0.80    2.80
  -3 -20   1    8.20    5.00
  -3 -20   1   -0.20    2.20
  -3 -20   1    2.90    4.10
  -3 -20   1    7.50    5.00
  -3 -20   1    1.80    3.50
   2  20  -1    9.60    5.20
   2  20  -1    9.00    5.00
   2  20  -1   16.70    6.80
  -2 -20   1   25.00    8.50
  -2 -20   1   13.40    5.90
  -2 -20   1    7.40    4.60
  -2 -20   1   20.30    7.70
  -2 -20   1   18.80    6.80
   1  20  -1   21.50    6.90
   1  20  -1    8.90    5.10
   1  20  -1   10.50    5.70
  -1 -20   1   10.20    5.70
  -1 -20   1   19.00    7.10
  -1 -20   1    6.80    5.20
  -1 -20   1    8.80    5.70
   0  20  -1   -0.40    4.40
   0  20  -1   -1.90    3.40
   0 -20   1    8.10    5.60
   0 -20   1   -0.90    2.30
   0 -20   1   -0.90    2.90
   0 -20   1    0.10    3.20
  -1  20  -1    4.90    5.10
  -1  20  -1   14.20    5.90
  -1  20  -1   10.70    5.70
   1 -20   1   14.90    5.90
   1 -20   1    9.80    5.70
   1 -20   1    4.00    3.50
   1 -20   1    7.80    4.70
  -2  20  -1   -0.30    3.40
  -2  20  -1   -3.10    2.40
   2 -20   1    2.70    3.10
   2 -20   1    4.40    4.10
   2 -20   1    6.40    4.20
   2 -20   1   -2.60    2.40
  -3  20  -1    2.00    3.30
  -3  20  -1   -2.10    1.70
  -3  20  -1    8.80    4.80
  -3  20  -1   -1.30    2.70
   3 -20   1    2.20    3.20
   3 -20   1    6.40    4.80
   3 -20   1    2.40    3.30
   3 -20   1    4.20    3.80
   3 -20   1    3.70    4.20
  -4  20  -1    2.70    3.40
  -4  20  -1   -0.50    2.20
  -4  20  -1    0.30    3.10
   4 -20   1    2.10    4.20
   4 -20   1    0.60    3.70
   4 -20   1   -2.40    2.30
   4 -20   1    0.90    2.70
   4 -20   1    2.70    3.10
  -5  20  -1    6.10    4.60
  -5  20  -1    2.80    3.30
  -5  20  -1    1.90    3.70
  -5  20  -1    0.00    3.00
   5 -20   1    9.90    5.10
   5 -20   1    4.70    3.70
   5 -20   1    7.40    4.60
   5 -20   1    3.40    4.10
   5 -20   1   -0.90    2.70
  -6  20  -1    2.10    3.80
  -6  20  -1   -1.20    1.90
  -6  20  -1    2.30    3.70
  -6  20  -1   -4.70    1.40
   6 -20   1    0.80    3.60
   6 -20   1    1.30    3.60
   6 -20   1    1.00    3.40
   6 -20   1    1.70    2.70
  -7  20  -1   10.70    5.50
  -7  20  -1   11.40    5.80
  -7  20  -1    4.60    4.50
  -7  20  -1    6.90    4.90
   7 -20   1    6.30    4.20
   7 -20   1    7.60    4.80
   7 -20   1    6.50    4.70
   7 -20   1   14.10    5.90
  -8  20  -1   -1.00    3.60
  -8  20  -1    8.30    5.10
  -8  20  -1    3.90    4.60
   8 -20   1   10.10    6.10
   8 -20   1   11.80    5.60
   8 -20   1    8.00    5.10
  -9  20  -1   12.40    6.00
   9 -20   1    7.40    5.50
   9 -20   1   20.20    7.00
   9 -20   1    7.10    5.40
 -10  20  -1    3.40    4.10
 -10  20  -1   -1.30    1.80
  10 -20   1    1.70    3.40
  10 -20   1    2.30    4.20
  10 -20   1   -1.00    3.10
   6  19  -1   -1.50    2.70
   6  19  -1    2.00    3.30
   6  19  -1   -2.90    1.30
   6  19  -1    0.70    3.50
  -6 -19   1   13.00    7.20
  -6 -19   1    1.10    3.60
  -6 -19   1    4.30    4.70
  -6 -19   1   -3.20    1.60
   5  19  -1   23.80    6.80
   5  19  -1   27.10    7.50
   5  19  -1   51.69   10.30
   5  19  -1   29.00    8.20
   5  19  -1   31.80    9.30
  -5 -19   1   31.50    9.80
  -5 -19   1   22.00    7.30
  -5 -19   1   41.90   10.80
  -5 -19   1   42.10   10.40
  -5 -19   1   19.40    8.30
   4  19  -1    9.00    4.50
   4  19  -1   -5.30    1.40
   4  19  -1   -1.90    2.50
   4  19  -1   -0.20    2.40
   4  19  -1   -1.90    2.00
  -4 -19   1   -3.30    1.30
  -4 -19   1   11.60    5.80
  -4 -19   1    1.50    3.40
  -4 -19   1    0.20    2.80
  -4 -19   1    2.20    3.60
   3  19  -1   44.50    8.90
   3  19  -1   74.19   13.20
   3  19  -1   48.80   10.50
  -3 -19   1   40.60    9.70
  -3 -19   1   52.29   12.20
  -3 -19   1   52.59   10.80
  -3 -19   1   35.50    9.90
   2  19  -1    3.20    3.40
   2  19  -1    5.40    4.60
   2  19  -1    1.10    3.50
  -2 -19   1    1.90    3.20
  -2 -19   1    3.10    4.00
  -2 -19   1   -2.10    2.30
  -2 -19   1   -2.80    1.80
  -2 -19   1    8.10    5.00
   1  19  -1   67.89   11.10
   1  19  -1   70.59   12.80
   1  19  -1   70.29   13.60
  -1 -19   1   67.29   12.70
  -1 -19   1   89.29   14.70
  -1 -19   1   77.59   13.90
  -1 -19   1   45.50    9.30
  -1 -19   1   98.69   14.50
   0  19  -1   -1.50    1.90
   0  19  -1    0.30    3.20
   0  19  -1    1.70    3.50
   0 -19   1    0.10    2.40
   0 -19   1    3.70    3.90
   0 -19   1   -0.80    3.10
   0 -19   1    3.60    3.60
   0 -19   1    1.30    3.20
  -1  19  -1   68.99   13.20
  -1  19  -1  103.69   14.30
  -1  19  -1   78.99   14.00
   1 -19   1   66.29   12.20
   1 -19   1   66.89   12.80
   1 -19   1   82.29   12.50
   1 -19   1   62.99   12.00
   1 -19   1   96.89   14.30
  -2  19  -1    2.20    3.80
  -2  19  -1    5.40    4.90
  -2  19  -1    4.50    4.40
   2 -19   1    4.60    4.10
   2 -19   1    0.10    3.00
   2 -19   1    4.20    4.70
   2 -19   1    3.30    3.70
   2 -19   1    5.00    4.40
  -3  19  -1   65.19   10.60
  -3  19  -1   68.79   12.40
  -3  19  -1   39.70   10.30
   3 -19   1   57.39   10.60
   3 -19   1   52.89    9.80
   3 -19   1   61.89   11.90
   3 -19   1   73.19   11.40
   3 -19   1   54.69   10.70
  -4  19  -1    4.00    3.80
  -4  19  -1   -2.90    2.60
  -4  19  -1    2.50    3.70
  -4  19  -1    0.40    2.90
   4 -19   1    5.40    4.00
   4 -19   1    4.30    4.20
   4 -19   1    9.00    4.90
   4 -19   1   -2.90    2.10
   4 -19   1    6.30    4.90
  -5  19  -1   61.19   11.80
  -5  19  -1   63.49   12.20
  -5  19  -1   67.29   11.50
  -5  19  -1   56.09   11.30
   5 -19   1   53.19   10.10
   5 -19   1   49.80   10.60
   5 -19   1   52.39    9.40
   5 -19   1   52.09    9.90
   5 -19   1   57.59   10.90
  -6  19  -1   13.00    5.30
  -6  19  -1    2.10    4.10
  -6  19  -1    4.00    3.60
  -6  19  -1    0.50    2.90
   6 -19   1   -0.70    2.60
   6 -19   1    0.80    3.20
   6 -19   1    0.80    3.00
   6 -19   1   -0.90    2.70
   6 -19   1    3.70    4.20
  -7  19  -1   46.00   10.50
  -7  19  -1   20.90    7.00
  -7  19  -1   37.80    9.20
  -7  19  -1   32.70    8.60
   7 -19   1   43.90   10.30
   7 -19   1   38.50    7.90
   7 -19   1   55.89   10.50
   7 -19   1   43.20    9.20
  -8  19  -1    4.40    4.60
  -8  19  -1    3.20    3.50
  -8  19  -1   -2.60    2.10
   8 -19   1    9.40    5.40
   8 -19   1    0.30    3.40
   8 -19   1    1.60    3.10
   8 -19   1    6.20    4.70
  -9  19  -1   37.80   10.30
  -9  19  -1   43.00   10.80
   9 -19   1   58.29   10.80
   9 -19   1   50.19   10.60
 -10  19  -1    3.00    4.50
  10 -19   1    3.60    4.70
  10 -19   1    7.40    5.60
   6  18  -1    7.30    5.10
   6  18  -1   22.60    7.90
   6  18  -1    5.80    5.30
   6  18  -1   18.00    6.40
  -6 -18   1    6.70    5.20
  -6 -18   1   23.60    8.80
  -6 -18   1    8.70    4.80
  -6 -18   1   20.90    8.80
  -6 -18   1   19.10    7.80
   5  18  -1    3.50    3.80
   5  18  -1   -0.20    3.60
   5  18  -1    3.30    4.10
   5  18  -1    6.50    4.30
   5  18  -1   -1.30    2.40
  -5 -18   1    2.70    3.90
  -5 -18   1    5.70    5.30
  -5 -18   1    7.60    6.20
  -5 -18   1    3.10    3.80
  -5 -18   1    0.50    4.20
   4  18  -1   12.80    6.50
   4  18  -1    8.50    4.80
   4  18  -1   15.20    5.10
   4  18  -1   12.30    6.00
   4  18  -1    9.10    5.00
  -4 -18   1   17.10    7.40
  -4 -18   1    7.50    5.00
  -4 -18   1   19.60    8.10
  -4 -18   1    7.00    4.50
  -4 -18   1   19.30    6.50
   3  18  -1   -3.80    2.50
   3  18  -1   -0.50    3.00
   3  18  -1    1.80    3.00
   3  18  -1    3.60    3.80
  -3 -18   1   -0.20    2.70
  -3 -18   1    8.40    5.00
  -3 -18   1    9.50    5.60
  -3 -18   1    3.80    4.00
  -3 -18   1   -0.30    2.90
   2  18  -1   30.40    7.50
   2  18  -1   34.40    9.00
   2  18  -1   12.50    5.60
  -2 -18   1   30.00    8.40
  -2 -18   1   13.00    5.70
  -2 -18   1   12.90    5.00
  -2 -18   1   22.80    8.00
  -2 -18   1   12.30    5.80
   1  18  -1    2.00    3.40
   1  18  -1   -3.90    1.10
   1  18  -1    1.80    3.40
  -1 -18   1   -1.30    2.10
  -1 -18   1    8.30    5.10
  -1 -18   1   -1.50    2.80
  -1 -18   1    1.30    3.20
  -1 -18   1   -2.80    1.80
   0  18  -1   68.09   11.10
   0  18  -1   30.00    8.70
   0  18  -1   52.69   10.60
   0 -18   1   51.49   10.50
   0 -18   1   49.20   11.40
   0 -18   1   59.59   10.50
   0 -18   1   28.40    7.40
   0 -18   1   52.69   10.90
  -1  18  -1    5.80    4.20
  -1  18  -1    4.30    3.80
   1 -18   1   -0.40    2.50
   1 -18   1   -1.00    2.90
   1 -18   1    0.30    2.80
   1 -18   1   -0.80    2.70
  -2  18  -1  120.79   16.80
  -2  18  -1  110.79   13.70
  -2  18  -1  120.39   16.00
   2 -18   1  108.19   15.80
   2 -18   1  120.89   15.50
   2 -18   1  110.79   15.10
  -3  18  -1    7.20    4.80
  -3  18  -1   10.60    5.30
  -3  18  -1    3.10    3.50
   3 -18   1    6.00    4.00
   3 -18   1   12.40    5.60
   3 -18   1   -0.10    2.20
  -4  18  -1   14.20    6.20
  -4  18  -1   16.40    6.30
  -4  18  -1   31.30    9.00
  -4  18  -1   23.10    6.90
   4 -18   1   23.10    7.40
   4 -18   1   17.70    9.30
   4 -18   1   16.50    5.10
   4 -18   1   18.60    6.40
  -5  18  -1   23.50    7.20
  -5  18  -1   33.20    7.90
  -5  18  -1   40.00    9.60
   5 -18   1   30.60    8.70
   5 -18   1   17.30    5.90
   5 -18   1   29.40    7.20
   5 -18   1   33.40    7.30
   5 -18   1   36.90    8.20
  -6  18  -1   -1.80    2.20
  -6  18  -1    2.40    3.50
  -6  18  -1   -0.40    2.60
  -6  18  -1    3.10    3.60
   6 -18   1    0.40    2.60
   6 -18   1    0.80    3.00
   6 -18   1   -1.20    2.30
   6 -18   1   -4.70    1.70
   6 -18   1   -1.20    2.10
  -7  18  -1   10.70    5.50
  -7  18  -1   12.60    5.60
  -7  18  -1    8.10    4.40
  -7  18  -1   10.30    5.50
   7 -18   1   16.70    4.90
   7 -18   1   13.20    5.20
   7 -18   1   15.30    6.10
   7 -18   1    7.90    4.80
   7 -18   1   16.00    5.40
  -8  18  -1    7.50    4.90
  -8  18  -1    3.80    3.80
  -8  18  -1    0.40    2.80
   8 -18   1    1.90    2.40
   8 -18   1    5.80    4.20
   8 -18   1    3.30    3.80
   8 -18   1    1.60    3.00
  -9  18  -1    0.90    3.10
   9 -18   1    7.10    5.00
   9 -18   1    5.70    5.70
   9 -18   1    8.20    4.10
   9 -18   1   18.60    6.00
 -10  18  -1    5.50    4.70
 -10  18  -1    2.10    3.60
  10 -18   1    6.10    4.90
  10 -18   1    8.30    8.10
  10 -18   1   13.40    5.30
 -11  18  -1   18.10    7.20
 -11  18  -1    2.40    3.80
  11 -18   1    7.30    5.90
  11 -18   1    7.90    5.80
  11 -18   1    7.00    5.50
   7  17  -1    9.20    6.00
   7  17  -1    7.30    7.70
   7  17  -1    9.40    5.00
  -7 -17   1   11.40    6.50
  -7 -17   1   13.90    6.40
  -7 -17   1   13.80    7.10
   6  17  -1   14.00    5.70
   6  17  -1   12.50    5.60
   6  17  -1    4.70    4.80
   6  17  -1   16.40    5.60
   6  17  -1    9.80    4.40
  -6 -17   1    4.60    4.30
  -6 -17   1   24.20    7.80
  -6 -17   1   12.10    6.00
  -6 -17   1   15.30    7.10
  -6 -17   1   20.00    7.80
   5  17  -1   44.90    9.50
   5  17  -1   17.30    6.40
   5  17  -1   30.80    7.80
   5  17  -1   23.20    7.00
   5  17  -1   23.70    6.50
  -5 -17   1   20.80    6.90
  -5 -17   1   21.40    8.10
  -5 -17   1   19.30    6.20
  -5 -17   1   15.00    6.60
  -5 -17   1   15.20    5.90
   4  17  -1    0.20    2.70
   4  17  -1    0.90    2.90
   4  17  -1   -1.50    2.20
   4  17  -1   -3.00    1.60
   4  17  -1   -1.40    2.60
  -4 -17   1    0.70    2.70
  -4 -17   1    0.10    3.10
  -4 -17   1    0.30    2.50
  -4 -17   1   -2.60    2.50
  -4 -17   1    1.30    3.60
   3  17  -1   38.20    7.90
   3  17  -1   28.50    6.80
   3  17  -1   39.30   10.00
   3  17  -1   44.60    9.70
  -3 -17   1   33.20   10.10
  -3 -17   1   37.60    8.10
  -3 -17   1   55.09   10.90
  -3 -17   1   42.90   10.10
  -3 -17   1   53.79   10.30
   2  17  -1    5.80    3.60
   2  17  -1    6.50    4.40
  -2 -17   1    5.50    4.50
  -2 -17   1   11.80    5.40
  -2 -17   1    6.30    4.20
  -2 -17   1    5.10    4.00
   1  17  -1   66.29   11.90
   1  17  -1  114.09   14.00
  -1 -17   1   80.19   11.70
  -1 -17   1  102.09   14.70
  -1 -17   1   87.29   14.60
  -1 -17   1  125.29   16.60
  -1 -17   1   93.49   14.40
   0  17  -1   12.40    5.40
   0  17  -1   -0.20    2.80
   0  17  -1    3.30    4.20
   0 -17   1    3.40   12.70
   0 -17   1    9.60    4.50
   0 -17   1    4.50    3.90
   0 -17   1   -0.20   14.30
   0 -17   1    2.10    2.70
   0 -17   1    3.20    3.90
   0 -17   1    4.00    4.00
   0 -17   1    1.80    2.90
  -1  17  -1   72.99   12.40
  -1  17  -1   59.59   10.80
  -1  17  -1   81.79   13.20
  -1  17  -1   88.69   11.40
  -1  17  -1   40.90   21.70
   1 -17   1   85.19   13.70
   1 -17   1  101.79   13.40
   1 -17   1  102.09   13.40
   1 -17   1   65.89   11.10
   1 -17   1   85.39   12.30
   1 -17   1   69.09   11.20
   1 -17   1  109.59   21.60
  -2  17  -1    2.90    3.70
  -2  17  -1   13.50    5.10
  -2  17  -1   21.20    7.10
  -2  17  -1   -4.10   19.40
  -2  17  -1    2.20   25.40
  -2  17  -1    5.40    3.90
   2 -17   1    3.20    3.20
   2 -17   1    7.30    4.50
   2 -17   1   10.70    5.00
   2 -17   1    0.30   16.10
   2 -17   1   13.10   13.80
   2 -17   1    5.40    3.90
   2 -17   1    4.30    3.60
   2 -17   1    4.70    3.80
  -3  17  -1  134.89   18.10
  -3  17  -1   58.69   27.60
  -3  17  -1   75.99   13.00
  -3  17  -1   55.09   34.90
  -3  17  -1   88.49   14.50
  -3  17  -1   84.69   13.80
   3 -17   1  107.39   13.20
   3 -17   1  132.89   15.40
   3 -17   1  173.28   30.40
   3 -17   1  120.49   15.20
   3 -17   1  121.39   20.20
   3 -17   1  100.49   15.00
   3 -17   1  156.18   16.60
  -4  17  -1   21.00   22.30
  -4  17  -1   19.90    6.80
  -4  17  -1   22.30    6.90
  -4  17  -1   14.00    5.50
  -4  17  -1   22.20    6.80
  -4  17  -1  -11.00   28.80
   4 -17   1   21.50   18.80
   4 -17   1   11.40    5.30
   4 -17   1   22.00    6.30
   4 -17   1   21.70    6.30
   4 -17   1   13.30    4.50
   4 -17   1   12.80    5.20
   4 -17   1   27.20   23.60
  -5  17  -1   13.80    5.50
  -5  17  -1    8.90    4.60
  -5  17  -1   -5.60   23.90
  -5  17  -1    6.90    4.40
  -5  17  -1  -33.00   31.60
  -5  17  -1   13.70    5.50
   5 -17   1    9.00    4.50
   5 -17   1   19.30    9.00
   5 -17   1   35.10   26.20
   5 -17   1   14.40    5.40
   5 -17   1   11.00    4.30
   5 -17   1  -10.80   25.20
   5 -17   1    2.80    3.40
  -6  17  -1   13.80   28.30
  -6  17  -1   21.20   39.70
  -6  17  -1   -3.20    1.60
  -6  17  -1   -1.10    2.70
  -6  17  -1    0.40    2.80
   6 -17   1   14.20   27.60
   6 -17   1    4.10    3.60
   6 -17   1  -27.40   31.30
   6 -17   1    3.00    3.00
   6 -17   1   -1.80    2.20
  -7  17  -1   50.29   36.50
  -7  17  -1   23.30    7.40
  -7  17  -1   38.50   42.00
  -7  17  -1   40.00    9.20
  -7  17  -1   39.70    8.90
  -7  17  -1   26.40    8.00
   7 -17   1   44.50    9.20
   7 -17   1   43.90    8.50
   7 -17   1   29.90   32.30
   7 -17   1   25.00    5.70
   7 -17   1   15.20   36.40
   7 -17   1   39.60    8.80
   7 -17   1   22.70    6.90
  -8  17  -1    6.90    4.30
  -8  17  -1   -0.80    2.60
  -8  17  -1   -2.60    1.90
   8 -17   1    3.30    4.00
   8 -17   1   -0.40    2.60
   8 -17   1    8.10    3.90
   8 -17   1   -1.10    2.70
   8 -17   1    0.50    2.20
  -9  17  -1   44.20   10.30
  -9  17  -1   33.80    9.10
   9 -17   1   45.40    8.60
   9 -17   1   62.49   11.20
   9 -17   1   55.79   12.00
   9 -17   1   45.10    8.00
 -10  17  -1   -2.40    2.90
 -10  17  -1   -1.30    2.90
  10 -17   1   -0.50    2.30
  10 -17   1    1.80    2.90
  10 -17   1   -0.60    2.50
  10 -17   1    2.30    3.40
 -11  17  -1   25.40    7.70
 -11  17  -1   30.20    8.60
  11 -17   1   15.90    5.70
  11 -17   1   47.80    9.90
  11 -17   1   37.50    9.60
   8  16  -1   50.49   10.70
   8  16  -1   69.99   11.20
   8  16  -1   56.79   13.30
  -8 -16   1   53.89   13.20
  -8 -16   1   36.60    9.50
  -8 -16   1   52.09   11.90
   7  16  -1    1.20    2.50
   7  16  -1    4.40    4.20
   7  16  -1   10.30    4.90
   7  16  -1    6.70    5.20
   7  16  -1    2.50    5.10
  -7 -16   1   10.30    5.90
  -7 -16   1   10.90    6.60
  -7 -16   1    9.00    5.10
  -7 -16   1    7.10    4.80
   6  16  -1   56.99   10.10
   6  16  -1   44.60    8.60
   6  16  -1   68.49   11.10
   6  16  -1   35.70    9.40
   6  16  -1   32.70    7.70
  -6 -16   1   55.19   13.00
  -6 -16   1   40.40    9.10
  -6 -16   1   72.19   13.20
  -6 -16   1   31.10    8.10
  -6 -16   1   40.20   11.30
   5  16  -1   -3.30    1.80
   5  16  -1    2.10    3.00
   5  16  -1   -2.80    1.40
   5  16  -1    2.30    3.40
   5  16  -1    0.50    3.40
  -5 -16   1    1.60    2.80
  -5 -16   1   -1.10    2.70
  -5 -16   1    0.30    3.10
  -5 -16   1    1.40    3.20
  -5 -16   1   -2.20    1.40
   4  16  -1   98.19   12.30
   4  16  -1  100.59   14.10
   4  16  -1   83.09   13.40
   4  16  -1   58.09    9.40
  -4 -16   1   90.09   12.90
  -4 -16   1   94.29   14.30
  -4 -16   1   72.79   13.80
  -4 -16   1   73.79   11.50
   3  16  -1   -2.20    2.40
   3  16  -1   -1.50    2.70
  -3 -16   1    1.00    3.50
  -3 -16   1   -0.10    2.80
  -3 -16   1    2.70    3.20
   2  16  -1  135.79   17.30
   2  16  -1  108.79   13.30
   2  16  -1   95.69   13.90
  -2 -16   1   87.79   12.80
  -2 -16   1  118.69   16.70
  -2 -16   1   99.19   14.20
  -2 -16   1   90.49   17.90
  -2 -16   1   85.29   12.20
  -2 -16   1  134.79   17.80
  -2 -16   1  111.09   15.40
   1  16  -1   -1.30    2.20
   1  16  -1    1.20    2.70
   1  16  -1    1.60    3.20
   1  16  -1    2.60    3.10
  -1 -16   1   -7.50   15.50
  -1 -16   1   -2.20    2.70
  -1 -16   1   -0.10    2.70
  -1 -16   1    1.30    2.80
  -1 -16   1   -1.30    2.30
  -1 -16   1   -2.20   11.00
  -1 -16   1    1.20    2.20
  -1 -16   1    5.10    3.60
  -1 -16   1    2.70    3.10
   0  16  -1   19.70    6.90
   0  16  -1   14.20    5.10
   0  16  -1   25.70    7.20
   0 -16   1   12.70    4.80
   0 -16   1   25.60    6.70
   0 -16   1   15.10    5.30
   0 -16   1   18.30    6.40
   0 -16   1   11.90    4.60
   0 -16   1   -3.90   12.90
   0 -16   1   14.40    5.80
   0 -16   1   31.20   12.90
  -1  16  -1    2.10    2.70
  -1  16  -1   -0.20    1.50
  -1  16  -1    6.10   16.20
  -1  16  -1    5.40   21.20
  -1  16  -1   -3.30    1.30
  -1  16  -1   -0.10    2.20
   1 -16   1    0.30    2.50
   1 -16   1   -3.90   13.40
   1 -16   1    0.30    2.00
   1 -16   1   -2.20    1.70
   1 -16   1    2.10    2.80
   1 -16   1    2.80   11.50
   1 -16   1    1.40    2.60
   1 -16   1   -2.20    1.80
  -2  16  -1   31.00    8.00
  -2  16  -1   38.50    9.10
  -2  16  -1   -9.50   23.40
  -2  16  -1   54.69    9.80
  -2  16  -1   24.60   19.10
  -2  16  -1   44.30    7.90
   2 -16   1   27.10    6.90
   2 -16   1   37.30    8.40
   2 -16   1   33.10    7.00
   2 -16   1   42.50    8.40
   2 -16   1   41.40    7.90
   2 -16   1   48.10   15.70
  -3  16  -1    5.00    4.20
  -3  16  -1    1.80    3.30
  -3  16  -1   10.10    5.20
  -3  16  -1    3.30    3.20
   3 -16   1    5.20    3.30
   3 -16   1    1.90    2.70
   3 -16   1    2.60    3.00
   3 -16   1   10.90    5.00
   3 -16   1    7.90    3.80
   3 -16   1    5.00    3.80
  -4  16  -1   85.79   13.50
  -4  16  -1   67.49   12.00
  -4  16  -1  108.79   14.80
  -4  16  -1  127.99   16.70
   4 -16   1  111.49   14.40
   4 -16   1   98.49   12.70
   4 -16   1   83.49   12.20
   4 -16   1   98.89   15.40
   4 -16   1   79.59   13.00
  -5  16  -1   20.60    6.80
  -5  16  -1    8.90    4.70
  -5  16  -1    5.20    3.60
  -5  16  -1    9.20    4.80
   5 -16   1    5.40    3.20
   5 -16   1   14.20    5.60
   5 -16   1    5.80    3.90
   5 -16   1    6.90    3.60
   5 -16   1    4.00    3.40
  -6  16  -1   24.00    7.10
  -6  16  -1   11.70    5.00
  -6  16  -1   20.70    6.50
  -6  16  -1   12.60    5.40
   6 -16   1    3.50    3.30
   6 -16   1   20.40    5.60
   6 -16   1    8.30    4.40
   6 -16   1   12.50    5.10
   6 -16   1   11.50    3.90
  -7  16  -1   21.30   38.00
  -7  16  -1   60.99   32.30
  -7  16  -1   16.70    6.00
  -7  16  -1   22.30    6.50
  -7  16  -1   23.00    6.40
   7 -16   1   21.10    6.70
   7 -16   1   13.90    4.30
   7 -16   1  -18.00   28.30
   7 -16   1   -5.20   37.40
   7 -16   1   33.00    7.60
  -8  16  -1   30.10    8.10
  -8  16  -1   40.70    9.70
  -8  16  -1   36.80    8.30
   8 -16   1   37.30    7.60
   8 -16   1   55.39   10.30
   8 -16   1   64.39   11.00
   8 -16   1   40.10    9.80
   8 -16   1   46.80    8.10
  -9  16  -1   33.50    8.60
  -9  16  -1   30.90    8.50
   9 -16   1   31.50    8.30
   9 -16   1   24.00    6.10
   9 -16   1   47.20    9.70
   9 -16   1   46.10    8.70
 -10  16  -1   19.40    6.80
  10 -16   1   27.00    6.40
  10 -16   1   19.30    6.00
  10 -16   1   12.30    5.20
  10 -16   1   17.30    6.70
 -11  16  -1    2.80    3.60
 -11  16  -1    7.90    5.10
  11 -16   1    7.70    4.30
  11 -16   1    4.70    4.60
  11 -16   1    1.40    2.80
  11 -16   1    3.90    4.00
 -12  16  -1   -6.00    1.80
 -12  16  -1   -1.30    2.40
  12 -16   1    2.70    3.90
  12 -16   1    7.00    4.60
  12 -16   1   -0.40    4.10
   9  15  -1    1.00    3.10
   9  15  -1    5.80    4.70
   9  15  -1   -1.10    2.80
   9  15  -1    0.50    2.70
  -9 -15   1    3.00    4.10
  -9 -15   1    8.50    5.70
  -9 -15   1   -1.10    2.50
  -9 -15   1    9.00    5.70
   8  15  -1   14.80    7.20
   8  15  -1   17.70    6.00
   8  15  -1    2.60    4.30
   8  15  -1   14.40    5.50
  -8 -15   1   -1.00    3.90
  -8 -15   1   10.60    5.50
  -8 -15   1   16.60    7.40
  -8 -15   1    5.20    4.40
   7  15  -1    5.90    3.90
   7  15  -1   12.50    6.90
   7  15  -1   15.20    6.90
   7  15  -1    2.90    3.40
  -7 -15   1    6.60    5.00
  -7 -15   1    5.70    4.40
   6  15  -1   -0.30    2.20
   6  15  -1    1.80    3.20
   6  15  -1   -1.80    1.80
   6  15  -1    3.60    3.90
  -6 -15   1    3.00    3.60
  -6 -15   1    0.10    2.90
  -6 -15   1    1.40    2.70
  -6 -15   1   -0.50    2.00
  -6 -15   1    3.70    4.40
   5  15  -1    7.10    3.80
   5  15  -1    7.90    4.40
   5  15  -1   15.70    5.80
   5  15  -1    4.80    3.40
   5  15  -1    5.80    3.10
  -5 -15   1    6.10    4.70
  -5 -15   1    8.00    4.20
  -5 -15   1    9.80    5.90
  -5 -15   1    1.00    2.80
   4  15  -1   10.00    4.10
   4  15  -1   18.90    6.10
   4  15  -1   22.80    6.50
  -4 -15   1   27.40    8.70
  -4 -15   1   10.00    5.40
  -4 -15   1   16.30    5.50
   3  15  -1   66.49   10.10
   3  15  -1   69.39   11.90
   3  15  -1   81.99   17.40
   3  15  -1   59.19   11.00
  -3 -15   1   59.69   11.00
  -3 -15   1   62.09   10.60
  -3 -15   1   69.39   15.90
  -3 -15   1  103.59   15.00
  -3 -15   1   82.49   11.90
  -3 -15   1   61.19    9.90
  -3 -15   1   63.39   11.70
   2  15  -1    0.30   13.90
   2  15  -1    3.70    2.70
   2  15  -1    1.30    2.90
   2  15  -1    2.20    3.20
   2  15  -1   -6.50   17.70
   2  15  -1    3.90    4.20
  -2 -15   1   -4.60   14.20
  -2 -15   1    3.50    3.80
  -2 -15   1    3.60    3.20
  -2 -15   1    9.40    4.90
  -2 -15   1    0.20    2.40
  -2 -15   1    6.70    3.70
  -2 -15   1    0.40    9.70
  -2 -15   1    3.30    3.50
  -2 -15   1   -0.40    2.80
   1  15  -1   -2.40   18.40
   1  15  -1   27.10    6.70
   1  15  -1   44.10   16.90
   1  15  -1   17.40    5.00
   1  15  -1   23.40    6.90
   1  15  -1   26.60    7.20
  -1 -15   1   33.20    7.00
  -1 -15   1   19.30    6.20
  -1 -15   1   30.70   14.00
  -1 -15   1   26.20    6.90
  -1 -15   1   12.20    4.10
  -1 -15   1   19.00    6.00
  -1 -15   1   25.20    6.80
  -1 -15   1   16.50    7.20
  -1 -15   1   19.10   16.40
   0  15  -1   72.29   19.20
   0  15  -1   95.49   10.80
   0  15  -1   90.49   12.30
   0  15  -1   98.39   13.70
   0  15  -1   82.69   13.10
   0 -15   1   91.89   12.80
   0 -15   1   91.79   12.20
   0 -15   1  105.49   12.50
   0 -15   1  102.79   13.40
   0 -15   1   71.99   12.00
   0 -15   1   80.69   11.40
   0 -15   1   79.69   16.00
  -1  15  -1   25.90    7.30
  -1  15  -1    8.40   18.30
  -1  15  -1   16.00    4.60
  -1  15  -1   25.50   16.30
  -1  15  -1   26.00    6.50
  -1  15  -1    7.60    4.40
   1 -15   1   19.20    6.10
   1 -15   1   26.50    6.70
   1 -15   1   33.00   12.90
   1 -15   1   25.60    6.40
   1 -15   1   20.60    5.70
   1 -15   1   18.10    5.30
   1 -15   1   24.60    6.30
   1 -15   1    7.20   12.50
  -2  15  -1    1.40    2.70
  -2  15  -1    6.70    3.80
  -2  15  -1  -10.80   21.80
  -2  15  -1   -2.50   16.00
  -2  15  -1    3.60    3.30
  -2  15  -1    0.10    2.10
   2 -15   1    5.70    3.50
   2 -15   1    9.40   12.80
   2 -15   1   14.10    4.10
   2 -15   1    1.10    2.10
   2 -15   1   -0.10    2.40
   2 -15   1    6.90    3.70
   2 -15   1  -17.80   13.70
   2 -15   1    4.20    3.40
  -3  15  -1   99.79   13.90
  -3  15  -1  110.39   15.00
  -3  15  -1   85.89   12.90
  -3  15  -1   92.89   12.20
   3 -15   1   99.89   12.30
   3 -15   1   94.99   13.70
   3 -15   1  152.78   26.40
   3 -15   1   72.19   10.10
   3 -15   1   82.49   11.90
   3 -15   1   90.89   11.30
   3 -15   1  108.79   13.20
  -4  15  -1   13.80    5.30
  -4  15  -1   50.79   19.70
  -4  15  -1    5.90    4.60
  -4  15  -1   18.90    6.30
  -4  15  -1   17.10    5.40
  -4  15  -1  -16.80   21.60
   4 -15   1   -4.10   17.70
   4 -15   1   12.10   21.10
   4 -15   1   10.60    3.70
   4 -15   1   13.30    4.30
   4 -15   1   25.70    6.90
   4 -15   1   10.10    4.20
   4 -15   1    9.40    4.70
   4 -15   1   16.10    4.90
  -5  15  -1  153.98   16.90
  -5  15  -1  153.78   17.90
  -5  15  -1  158.08   33.00
  -5  15  -1  131.59   16.40
  -5  15  -1  137.89   16.50
   5 -15   1  135.69   17.30
   5 -15   1  143.59   17.10
   5 -15   1  146.59   12.10
   5 -15   1  147.29   32.60
   5 -15   1  120.79   12.00
   5 -15   1  106.19   11.00
   5 -15   1  127.39   12.50
   5 -15   1  139.09   13.40
  -6  15  -1  -19.90   29.50
  -6  15  -1   32.50    7.80
  -6  15  -1   17.10    5.80
  -6  15  -1   21.50   24.20
  -6  15  -1   43.50    9.40
  -6  15  -1   29.70    7.70
   6 -15   1   38.40    7.30
   6 -15   1   68.99   26.40
   6 -15   1   50.39   10.10
   6 -15   1   31.50    6.70
   6 -15   1   22.00    5.30
   6 -15   1   14.40   29.10
   6 -15   1   34.30    8.00
   6 -15   1   22.70    6.40
  -7  15  -1   61.09   32.50
  -7  15  -1   44.70    9.60
  -7  15  -1   25.60   38.10
  -7  15  -1   31.00    7.90
  -7  15  -1   41.50    8.60
  -7  15  -1   30.90    8.30
   7 -15   1   53.69   10.40
   7 -15   1   34.40   33.60
   7 -15   1   43.90    8.90
   7 -15   1   43.30    8.00
   7 -15   1   25.30    6.30
   7 -15   1   76.99   28.90
   7 -15   1   28.60    7.30
   7 -15   1   28.00    5.90
  -8  15  -1   14.70    7.00
  -8  15  -1    3.30    2.80
  -8  15  -1   11.00    4.70
   8 -15   1   10.60    5.20
   8 -15   1    8.30    4.40
   8 -15   1    6.20    3.20
   8 -15   1   13.00    5.20
  -9  15  -1   18.20    6.20
  -9  15  -1   40.50    9.00
   9 -15   1   25.10    7.50
   9 -15   1   24.10    7.00
   9 -15   1   17.70    4.90
   9 -15   1   32.30    7.00
 -10  15  -1   -2.10    2.90
 -10  15  -1   -1.50    2.10
  10 -15   1    3.00    3.70
  10 -15   1    3.10    3.80
  10 -15   1    0.40    2.80
  10 -15   1    6.20    3.40
 -11  15  -1   11.30    6.00
 -11  15  -1   15.00    5.50
  11 -15   1   25.80    8.10
  11 -15   1   23.70    7.10
  11 -15   1   24.20    6.70
  11 -15   1   20.90    5.60
 -12  15  -1    3.00    4.00
 -12  15  -1    2.40    3.80
  12 -15   1   11.90    6.20
  12 -15   1    4.30    4.20
  12 -15   1   18.10    6.10
   9  14  -1   -5.20    2.60
   9  14  -1    4.30    4.50
   9  14  -1    2.30    3.50
  -9 -14   1   -2.00    2.30
  -9 -14   1   -4.10    1.80
   8  14  -1   66.29   13.30
   8  14  -1   30.80   10.10
   8  14  -1   39.40    8.50
   8  14  -1   43.80    9.80
  -8 -14   1   45.40   11.40
  -8 -14   1   45.60   11.80
  -8 -14   1   28.90    9.70
  -8 -14   1   48.40   11.40
  -8 -14   1   46.20   10.80
   7  14  -1    1.70    3.60
   7  14  -1    5.70    3.60
   7  14  -1    1.50    3.80
   7  14  -1    9.20    4.80
   7  14  -1    3.10    3.30
  -7 -14   1   15.40    7.00
  -7 -14   1    8.00    4.40
  -7 -14   1    5.60    4.50
  -7 -14   1   12.50    5.50
  -7 -14   1    1.50    4.70
   6  14  -1   41.60    8.50
   6  14  -1   45.10   10.50
   6  14  -1   53.09    8.90
   6  14  -1   56.39    9.50
   6  14  -1   34.20    7.40
  -6 -14   1   72.39   12.80
  -6 -14   1   52.99   12.40
  -6 -14   1   50.09   11.50
  -6 -14   1   43.30    9.00
  -6 -14   1   49.20    9.20
  -6 -14   1   39.20    9.40
   5  14  -1   -1.80    1.50
   5  14  -1    4.20    3.50
   5  14  -1    0.70    2.40
  -5 -14   1   -3.50    1.20
  -5 -14   1    4.60    5.20
  -5 -14   1   -0.20    2.50
   4  14  -1  185.68   16.40
   4  14  -1  159.58   13.70
   4  14  -1  135.19   17.50
   4  14  -1  160.78   17.70
   4  14  -1  145.59   20.40
   4  14  -1  170.58   14.60
  -4 -14   1  164.08   16.30
  -4 -14   1  169.48   14.90
  -4 -14   1  162.58   20.20
  -4 -14   1  134.99   17.00
  -4 -14   1  168.08   20.90
  -4 -14   1  167.48   22.70
  -4 -14   1  156.08   15.00
   3  14  -1    1.80   10.10
   3  14  -1   -0.90   13.30
   3  14  -1    5.00    3.40
   3  14  -1   -0.20    2.40
   3  14  -1    4.90    3.80
  -3 -14   1   12.40   12.00
  -3 -14   1    4.10    3.60
  -3 -14   1    1.60    2.60
  -3 -14   1    4.40    3.00
  -3 -14   1   -4.50    2.10
  -3 -14   1    1.80    3.10
  -3 -14   1   -1.90    2.10
  -3 -14   1    0.30   10.30
   2  14  -1  200.78   17.40
   2  14  -1  184.48   15.50
   2  14  -1  212.38   18.30
   2  14  -1  194.38   15.60
   2  14  -1  176.28   24.00
  -2 -14   1  212.58   21.90
  -2 -14   1  166.28   16.60
  -2 -14   1  191.98   16.70
  -2 -14   1  192.98   15.80
  -2 -14   1  199.48   16.60
  -2 -14   1  183.18   17.50
  -2 -14   1  199.58   17.80
  -2 -14   1  186.08   17.40
   1  14  -1    5.80    2.70
   1  14  -1   10.50    4.60
   1  14  -1   21.20   11.40
   1  14  -1   -0.80   14.10
   1  14  -1   12.10    4.10
  -1 -14   1    9.40    4.40
  -1 -14   1    6.00    3.50
  -1 -14   1    6.50   10.90
  -1 -14   1   11.80    4.80
  -1 -14   1   16.70    9.40
  -1 -14   1   12.80    4.40
  -1 -14   1   10.50    4.10
  -1 -14   1   12.00    4.50
   0  14  -1  203.68   19.40
   0  14  -1  205.18   18.90
   0  14  -1  250.37   21.00
   0  14  -1  219.48   16.10
   0  14  -1  203.58   29.20
   0 -14   1  221.78   19.70
   0 -14   1  221.28   17.60
   0 -14   1  186.48   17.20
   0 -14   1  221.48   17.40
   0 -14   1  255.27   23.40
   0 -14   1  193.78   16.80
  -1  14  -1   -0.20    1.60
  -1  14  -1   -0.30    1.80
  -1  14  -1   -8.50   15.30
  -1  14  -1    0.30    2.20
  -1  14  -1    1.90    2.50
  -1  14  -1    7.20   12.30
   1 -14   1   -2.10    1.60
   1 -14   1    2.30   10.10
   1 -14   1    5.00    8.60
   1 -14   1    0.30    1.90
   1 -14   1    1.60    2.50
   1 -14   1    3.40    3.10
   1 -14   1    2.40    2.70
   1 -14   1    0.20    1.60
  -2  14  -1  353.56   24.00
  -2  14  -1  365.46   25.70
  -2  14  -1  364.06   26.90
  -2  14  -1  336.17   25.70
  -2  14  -1  279.67   37.70
   2 -14   1  330.57   23.90
   2 -14   1  364.26   24.40
   2 -14   1  329.47   23.50
   2 -14   1  328.77   23.40
   2 -14   1  349.27   33.60
   2 -14   1  344.17   25.70
   2 -14   1  336.37   23.90
  -3  14  -1   -5.00   14.60
  -3  14  -1   31.40    7.30
  -3  14  -1   32.90    7.50
  -3  14  -1   21.10    6.00
  -3  14  -1   26.90    6.20
  -3  14  -1    9.50   19.80
   3 -14   1   21.00    6.40
   3 -14   1   22.10    5.60
   3 -14   1   20.70    6.10
   3 -14   1    2.30   14.40
   3 -14   1   28.10    5.90
   3 -14   1   18.20    4.50
   3 -14   1   20.50    5.10
   3 -14   1   14.30   14.50
   3 -14   1   19.70    4.70
  -4  14  -1   63.49   10.50
  -4  14  -1   51.39    9.40
  -4  14  -1   72.39   21.20
  -4  14  -1    2.00   20.50
  -4  14  -1   68.69   10.00
  -4  14  -1   47.00    8.80
   4 -14   1   54.59    7.40
   4 -14   1   47.70    7.50
   4 -14   1   71.09   11.80
   4 -14   1   47.60    8.30
   4 -14   1   57.99   22.10
   4 -14   1    7.50   20.60
   4 -14   1   64.19    9.70
   4 -14   1   77.39   10.20
   4 -14   1   59.09   10.20
  -5  14  -1    3.50    3.00
  -5  14  -1    4.90    4.10
  -5  14  -1   -1.50    2.00
  -5  14  -1   38.60   23.40
  -5  14  -1   -0.40    3.10
  -5  14  -1  -15.90   25.50
   5 -14   1    5.80    3.30
   5 -14   1   -4.30   15.30
   5 -14   1   -6.00   22.50
   5 -14   1    6.20    3.00
   5 -14   1    7.20    3.00
   5 -14   1   10.10    4.10
   5 -14   1    7.70    4.30
   5 -14   1    9.90    4.90
   5 -14   1    4.40    3.50
  -6  14  -1  184.38   17.40
  -6  14  -1  188.58   17.50
  -6  14  -1  215.38   18.90
  -6  14  -1  212.38   18.80
  -6  14  -1  245.78   41.60
   6 -14   1  235.58   17.00
   6 -14   1  284.27   41.30
   6 -14   1  215.88   18.30
   6 -14   1  207.38   17.80
   6 -14   1  205.38   15.70
   6 -14   1  209.88   17.20
   6 -14   1  207.48   15.10
   6 -14   1  219.28   19.00
  -7  14  -1    9.30    4.40
  -7  14  -1    7.60    4.50
  -7  14  -1   14.00    5.50
  -7  14  -1    4.40   24.00
  -7  14  -1   -4.50   31.60
  -7  14  -1    4.50    3.70
   7 -14   1   12.60    4.30
   7 -14   1    9.20    4.10
   7 -14   1   11.60    5.00
   7 -14   1   16.00    5.20
   7 -14   1   17.10    4.80
   7 -14   1   24.40    7.10
   7 -14   1  -31.30   27.70
   7 -14   1    3.60   21.50
  -8  14  -1  117.49   15.40
  -8  14  -1  100.19   13.00
  -8  14  -1   85.29   13.20
   8 -14   1  107.29   13.80
   8 -14   1   83.89   12.30
   8 -14   1   22.80   43.40
   8 -14   1   77.79   12.20
   8 -14   1   93.29   10.80
   8 -14   1    1.50   39.00
   8 -14   1  104.99   12.40
   8 -14   1  119.79   15.00
  -9  14  -1    9.90    4.60
  -9  14  -1   11.90    5.00
   9 -14   1   22.30    5.80
   9 -14   1   20.00    4.90
   9 -14   1   18.80    5.70
   9 -14   1   37.40    8.90
 -10  14  -1   59.49   10.90
 -10  14  -1   39.20    9.10
  10 -14   1   38.00    7.80
  10 -14   1   36.00    6.80
  10 -14   1   54.39   10.40
  10 -14   1   41.50    9.90
 -11  14  -1   21.40    6.50
  11 -14   1   18.60    7.20
  11 -14   1   15.10    4.80
  11 -14   1   26.30    7.50
  11 -14   1   27.00    7.20
 -12  14  -1   17.80    6.60
 -12  14  -1    2.90    3.80
  12 -14   1    9.50    6.20
  12 -14   1    5.30    3.80
  12 -14   1    4.90    3.90
  12 -14   1   14.40    6.80
 -13  14  -1    1.00    3.60
 -13  14  -1    1.20    3.30
  13 -14   1    2.40    3.90
  13 -14   1    6.50    4.60
  13 -14   1    3.40    4.10
  10  13  -1   14.70    6.70
  10  13  -1   20.80    6.80
  10  13  -1   39.60   12.30
  10  13  -1   35.20    8.70
 -10 -13   1   30.20    9.70
 -10 -13   1   18.80    8.40
 -10 -13   1   22.70    8.20
   9  13  -1   11.90    7.70
   9  13  -1    2.90    3.20
   9  13  -1   -0.80    2.90
   9  13  -1    9.00    5.90
  -9 -13   1    2.60    4.40
  -9 -13   1   -2.90    2.10
  -9 -13   1    8.70    5.90
  -9 -13   1    2.70    4.80
   8  13  -1   19.80    7.10
   8  13  -1   19.10    5.80
   8  13  -1    8.70    6.70
   8  13  -1   22.00    6.50
  -8 -13   1   19.10    6.20
  -8 -13   1   11.90    5.40
  -8 -13   1   32.80    9.80
  -8 -13   1   14.00    6.90
  -8 -13   1   28.20    8.90
   7  13  -1   15.00    7.10
   7  13  -1   12.30    5.70
   7  13  -1   13.20    4.50
   7  13  -1    6.40    3.60
   7  13  -1    7.70    4.80
  -7 -13   1    6.90    4.40
  -7 -13   1    5.80    4.00
  -7 -13   1    8.30    5.30
  -7 -13   1    5.30    5.10
  -7 -13   1    6.60    4.50
   6  13  -1   46.80   11.00
   6  13  -1   36.60    7.40
   6  13  -1   33.60    6.90
  -6 -13   1   36.80    8.70
  -6 -13   1   34.90    9.70
  -6 -13   1   35.40    9.20
  -6 -13   1   40.10    8.80
   5  13  -1    2.90    2.60
   5  13  -1    4.40    9.70
   5  13  -1    6.30    4.10
   5  13  -1   -5.70   13.10
   5  13  -1    4.60    4.20
   5  13  -1    8.60    4.20
  -5 -13   1    4.10    3.70
  -5 -13   1   -1.80   11.40
  -5 -13   1    5.40    4.70
  -5 -13   1   -6.90   12.90
  -5 -13   1    1.90    3.60
  -5 -13   1    1.30    2.90
  -5 -13   1    1.00    3.30
  -5 -13   1    4.20    3.50
  -5 -13   1   -0.70    2.30
   4  13  -1    5.30   12.20
   4  13  -1   37.60    7.60
   4  13  -1   15.70   10.40
   4  13  -1   23.20    6.20
   4  13  -1   30.50    6.30
   4  13  -1   23.70    5.30
   4  13  -1   36.10    8.10
  -4 -13   1   30.90    7.40
  -4 -13   1   25.10    6.60
  -4 -13   1   16.10    6.00
  -4 -13   1   28.40    6.60
  -4 -13   1   31.30    6.50
  -4 -13   1   20.30   11.70
  -4 -13   1    6.40   11.10
  -4 -13   1   35.00    8.20
  -4 -13   1   44.40    8.50
   3  13  -1   85.69   12.50
   3  13  -1  111.59   10.20
   3  13  -1  110.09   11.60
   3  13  -1   61.79   14.50
   3  13  -1   68.89   11.00
  -3 -13   1  103.99   14.90
  -3 -13   1  106.29   16.00
  -3 -13   1   84.49   12.20
  -3 -13   1  109.29   13.10
  -3 -13   1  101.09   12.90
  -3 -13   1   76.79   12.10
  -3 -13   1   69.79   13.60
  -3 -13   1  110.89   13.80
  -3 -13   1   82.49   10.90
   2  13  -1    2.90    2.40
   2  13  -1    0.80    2.40
   2  13  -1   -2.20    1.60
   2  13  -1   -5.20    9.90
   2  13  -1   -2.00    1.00
   2  13  -1  -12.10    7.60
   2  13  -1    3.60    3.10
   2  13  -1   -8.90   11.00
   2  13  -1    3.00    9.00
  -2 -13   1   -0.70    2.00
  -2 -13   1   -2.60    1.10
  -2 -13   1    0.10    1.60
  -2 -13   1    0.80    2.20
  -2 -13   1    5.00    7.70
  -2 -13   1    5.20    3.20
  -2 -13   1   -0.80    2.30
  -2 -13   1    1.40   10.60
   1  13  -1   58.49    7.40
   1  13  -1   56.29    8.80
   1  13  -1   39.60    8.00
   1  13  -1   53.89   10.10
   1  13  -1   20.90   14.50
   1  13  -1   56.59   14.30
  -1 -13   1   50.89    8.50
  -1 -13   1   53.69    9.00
  -1 -13   1   55.39    9.50
  -1 -13   1   55.39    9.20
  -1 -13   1   62.39    9.10
  -1 -13   1   46.70    8.10
   0  13  -1   56.89   14.30
   0  13  -1   53.39   14.20
   0  13  -1   59.69   10.90
   0  13  -1   34.00    6.10
   0  13  -1   30.10    7.50
   0  13  -1   56.69    9.70
   0  13  -1   49.60    8.10
   0 -13   1   44.70    7.30
   0 -13   1   53.19    8.30
   0 -13   1   49.60   11.40
   0 -13   1   23.90    6.50
   0 -13   1   46.30    7.80
   0 -13   1   39.30    7.40
   0 -13   1   43.50    7.40
  -1  13  -1   34.70    7.60
  -1  13  -1    2.60   15.50
  -1  13  -1   45.70   10.10
  -1  13  -1   46.00   12.10
  -1  13  -1   28.10    6.70
  -1  13  -1   43.50    7.70
  -1  13  -1   39.90   15.90
  -1  13  -1   31.70    6.00
   1 -13   1   34.90    6.50
   1 -13   1   45.00    7.50
   1 -13   1   41.20    7.20
   1 -13   1   32.50    7.40
   1 -13   1   14.20   11.60
   1 -13   1   41.20    7.10
   1 -13   1   37.50    6.50
   1 -13   1   22.80   11.10
  -2  13  -1   87.69   12.70
  -2  13  -1   97.59   11.20
  -2  13  -1   48.80   16.20
  -2  13  -1  106.79   20.90
  -2  13  -1   73.99   10.90
  -2  13  -1   93.49   16.10
  -2  13  -1   83.99    7.40
  -2  13  -1   94.29   13.20
   2 -13   1   83.29   11.10
   2 -13   1   78.99   10.10
   2 -13   1   77.49   11.40
   2 -13   1   94.29    8.80
   2 -13   1   89.49    8.60
   2 -13   1  102.19   11.60
   2 -13   1   67.09   11.30
   2 -13   1  129.89   21.90
  -3  13  -1    7.80    3.90
  -3  13  -1    4.70   16.70
  -3  13  -1    9.90    7.20
  -3  13  -1   16.10    5.50
  -3  13  -1    7.10   13.30
  -3  13  -1   -0.60   13.70
  -3  13  -1  -14.10   17.80
  -3  13  -1   11.20    3.80
  -3  13  -1   10.60    4.10
   3 -13   1    7.90   12.00
   3 -13   1   10.60    3.80
   3 -13   1   11.70    4.80
   3 -13   1    9.50    3.70
   3 -13   1    7.80    3.20
   3 -13   1   18.50   14.80
   3 -13   1   10.90    3.20
   3 -13   1   18.90    4.60
   3 -13   1    8.00    4.20
  -4  13  -1   -9.70   15.20
  -4  13  -1    1.30    1.30
  -4  13  -1   -0.20    1.70
  -4  13  -1    2.90    2.80
  -4  13  -1   -0.20    1.80
  -4  13  -1   -0.40    1.30
  -4  13  -1   12.60   21.80
  -4  13  -1    2.20    2.40
   4 -13   1   -8.50   12.50
   4 -13   1    0.30    1.40
   4 -13   1    1.20    2.50
   4 -13   1    1.10    1.80
   4 -13   1    1.90    2.00
   4 -13   1   10.00    4.10
   4 -13   1    2.90    3.00
   4 -13   1    1.10    2.00
   4 -13   1   -8.50   17.40
  -5  13  -1    7.10    3.80
  -5  13  -1   13.00    3.70
  -5  13  -1   13.30    4.70
  -5  13  -1   10.80    4.70
  -5  13  -1    8.00    3.70
  -5  13  -1    5.90   16.50
  -5  13  -1   14.10   22.20
   5 -13   1   22.00    5.50
   5 -13   1    6.00    2.90
   5 -13   1    9.80    3.50
   5 -13   1   -8.40   17.50
   5 -13   1    6.80    3.90
   5 -13   1   45.20   17.30
   5 -13   1   12.60    4.80
   5 -13   1    4.50    3.90
   5 -13   1    3.90    2.40
  -6  13  -1   -1.20   24.30
  -6  13  -1   25.80   19.30
  -6  13  -1   13.80    5.00
  -6  13  -1   19.20    6.30
  -6  13  -1   21.50    4.90
  -6  13  -1   12.60    4.70
  -6  13  -1   11.80    5.00
   6 -13   1   -6.50   21.40
   6 -13   1   20.40    4.20
   6 -13   1   16.40    4.60
   6 -13   1   22.20    6.30
   6 -13   1   14.20    4.80
   6 -13   1   17.00    4.30
   6 -13   1   19.00   19.70
   6 -13   1   11.10    4.50
   6 -13   1   18.30    6.60
  -7  13  -1   80.49   12.10
  -7  13  -1   46.20   31.30
  -7  13  -1   55.39    9.80
  -7  13  -1   60.59   10.40
  -7  13  -1   55.09    9.50
  -7  13  -1  108.79   30.80
  -7  13  -1   51.79    8.90
   7 -13   1   51.99    9.60
   7 -13   1   16.50   27.30
   7 -13   1   66.19   10.10
   7 -13   1   57.69    7.70
   7 -13   1   88.49   11.70
   7 -13   1   63.89   10.70
   7 -13   1   80.29   26.10
   7 -13   1   61.49    8.70
   7 -13   1   68.19    7.80
  -8  13  -1   25.30    5.80
  -8  13  -1   24.30    6.60
  -8  13  -1   27.50    7.30
  -8  13  -1   21.10    6.50
   8 -13   1   28.70    6.50
   8 -13   1   22.60    6.00
   8 -13   1   41.70   31.40
   8 -13   1   35.00    7.90
   8 -13   1   25.80    6.60
   8 -13   1  -23.30   23.20
   8 -13   1   29.90    6.60
   8 -13   1   23.80    5.30
  -9  13  -1   31.90    8.10
  -9  13  -1   28.10    7.70
   9 -13   1   48.60    9.70
   9 -13   1   32.80    6.10
 -10  13  -1   26.30    7.30
 -10  13  -1   29.20    7.40
  10 -13   1   28.60    5.80
  10 -13   1   42.40    9.60
  10 -13   1   44.20    9.20
  10 -13   1   46.90    8.60
 -11  13  -1   13.70    5.90
 -11  13  -1   14.50    5.40
  11 -13   1   16.50    6.10
  11 -13   1   22.70    6.30
  11 -13   1   25.10    7.80
  11 -13   1   15.40    4.80
 -12  13  -1    4.60    3.90
 -12  13  -1    3.20    3.80
  12 -13   1    4.20    3.70
  12 -13   1   11.90    4.90
  12 -13   1    5.20    4.40
  12 -13   1    6.40    5.20
 -13  13  -1   -2.10    2.20
 -13  13  -1    3.30    3.90
  13 -13   1   12.10    6.30
  13 -13   1    2.80    3.70
  13 -13   1    2.20    3.60
  10  12  -1   57.29   21.10
  10  12  -1   39.30    9.50
  10  12  -1   20.80    7.00
  10  12  -1   38.90   15.70
 -10 -12   1   42.30   11.60
 -10 -12   1   24.40   13.90
 -10 -12   1   53.79   13.40
   9  12  -1    3.70    3.50
   9  12  -1   -0.80    2.70
   9  12  -1   -0.10    3.20
   9  12  -1   -1.00    2.70
  -9 -12   1   -0.20    2.60
  -9 -12   1    1.40    3.90
  -9 -12   1    5.40    4.90
   8  12  -1  105.89   13.60
   8  12  -1  102.19   14.30
   8  12  -1  136.49   21.40
   8  12  -1   98.99   15.20
  -8 -12   1  131.39   19.40
  -8 -12   1  131.89   17.50
  -8 -12   1  121.39   18.70
  -8 -12   1  107.49   19.40
  -8 -12   1  114.19   15.30
   7  12  -1    4.70    4.10
   7  12  -1    0.90    4.20
   7  12  -1   -2.50    2.40
   7  12  -1    0.60    2.10
   7  12  -1   -1.30    2.20
  -7 -12   1    4.90    5.10
  -7 -12   1    6.10    3.70
  -7 -12   1    1.10    3.80
  -7 -12   1   -1.00    2.50
  -7 -12   1    1.80    3.10
   6  12  -1  119.09   12.80
   6  12  -1   85.99   11.40
   6  12  -1  106.89   12.40
   6  12  -1   94.39   12.30
   6  12  -1   96.29   16.90
   6  12  -1  126.99   15.80
  -6 -12   1   89.19   18.80
  -6 -12   1   97.69   15.80
  -6 -12   1  109.99   13.30
  -6 -12   1  101.29   15.50
  -6 -12   1  106.59   15.40
  -6 -12   1  152.18   17.40
  -6 -12   1  122.69   17.70
   5  12  -1    6.00    3.60
   5  12  -1    2.20    2.50
   5  12  -1   -1.70   11.40
   5  12  -1    5.50    9.00
   5  12  -1    1.70    2.50
   5  12  -1    1.30    2.90
   5  12  -1    3.50    2.80
  -5 -12   1   -1.00    2.80
  -5 -12   1    0.60    2.70
  -5 -12   1    2.70    3.60
  -5 -12   1    0.20    2.20
  -5 -12   1    9.40   12.60
  -5 -12   1    5.90   11.70
  -5 -12   1    6.60    4.00
  -5 -12   1    4.70    3.10
  -5 -12   1   -2.00    2.40
  -5 -12   1    3.10    3.00
   4  12  -1  423.06   26.50
   4  12  -1  364.66   29.30
   4  12  -1  355.66   24.20
   4  12  -1  372.96   24.80
   4  12  -1  350.96   26.10
   4  12  -1  356.06   26.00
  -4 -12   1  380.46   25.40
  -4 -12   1  322.37   26.30
  -4 -12   1  346.77   25.30
  -4 -12   1  326.37   26.80
  -4 -12   1  340.47   25.80
  -4 -12   1  380.26   28.70
  -4 -12   1  392.16   30.60
  -4 -12   1  362.76   24.60
  -4 -12   1  359.96   26.10
   3  12  -1    2.90    7.40
   3  12  -1    0.50    7.20
   3  12  -1    3.10   10.10
   3  12  -1    1.80    2.60
   3  12  -1    3.40    2.10
   3  12  -1    5.20    9.50
   3  12  -1    2.10    2.90
   3  12  -1    6.20    3.20
  -3 -12   1    0.90    2.40
  -3 -12   1    3.50    3.00
  -3 -12   1    9.60    3.50
  -3 -12   1    3.80    3.50
  -3 -12   1    2.50    2.00
  -3 -12   1   -2.70    7.20
  -3 -12   1   -5.70    7.70
  -3 -12   1    0.90    2.10
  -3 -12   1    3.10    2.70
  -3 -12   1   -1.70    1.00
  -3 -12   1    2.40    2.00
   2  12  -1  490.35   28.40
   2  12  -1  422.56   30.10
   2  12  -1  415.56   33.40
   2  12  -1  428.16   29.50
   2  12  -1  443.06   26.50
   2  12  -1  436.66   28.00
   2  12  -1  434.66   32.70
   2  12  -1  409.36   26.00
  -2 -12   1  355.46   30.00
  -2 -12   1  448.76   33.20
  -2 -12   1  423.76   28.70
  -2 -12   1  381.66   28.90
  -2 -12   1  416.36   25.70
  -2 -12   1  487.85   32.50
  -2 -12   1  437.06   29.60
  -2 -12   1  428.36   28.00
  -2 -12   1  450.85   30.00
  -2 -12   1  394.86   29.70
  -2 -12   1  420.26   33.20
  -2 -12   1  404.86   28.50
   1  12  -1    8.70    3.30
   1  12  -1   22.70    9.50
   1  12  -1    0.10   10.20
   1  12  -1   17.80    3.70
   1  12  -1   16.80    4.90
   1  12  -1   18.00    4.00
   1  12  -1   13.60    2.60
   1  12  -1   19.60    4.60
   1  12  -1   11.50    4.10
  -1 -12   1   18.40    5.10
  -1 -12   1   14.00    4.30
  -1 -12   1   11.30    8.80
  -1 -12   1   11.70    3.60
  -1 -12   1   15.90    5.70
  -1 -12   1    4.80    9.80
  -1 -12   1   19.20    2.60
  -1 -12   1   11.50    4.50
  -1 -12   1   13.90    4.10
  -1 -12   1    9.00    3.90
  -1 -12   1   16.00    4.70
   0  12  -1  717.43   47.30
   0  12  -1  678.53   40.00
   0  12  -1  779.92  124.69
   0  12  -1  659.83   48.90
   0  12  -1  719.83   43.20
   0  12  -1  622.14  130.09
   0  12  -1  597.04   40.90
   0  12  -1  694.83   43.70
   0  12  -1  681.83   41.70
   0 -12   1  745.43   46.40
   0 -12   1  472.05  112.69
   0 -12   1  649.93   41.30
   0 -12   1  659.63   41.00
   0 -12   1  618.24   40.80
   0 -12   1  612.74   48.70
   0 -12   1  596.74   41.90
   0 -12   1  669.43   40.80
   0 -12   1  592.74   45.70
   0 -12   1  701.53  115.39
   0 -12   1  699.23   41.40
   0 -12   1  722.83   41.50
  -1  12  -1   16.80   11.00
  -1  12  -1   31.30    5.70
  -1  12  -1   25.90    4.30
  -1  12  -1   39.40    9.30
  -1  12  -1   26.60    6.40
  -1  12  -1  -53.79   72.69
  -1  12  -1   42.80   63.99
  -1  12  -1   36.90   11.20
  -1  12  -1   30.20    6.10
  -1  12  -1   27.00    6.60
   1 -12   1   33.80    5.90
   1 -12   1   21.40    4.80
   1 -12   1   36.50    6.50
   1 -12   1   33.80   67.99
   1 -12   1   77.29   61.89
   1 -12   1   31.40   11.20
   1 -12   1   32.40    9.30
   1 -12   1   30.70    6.60
   1 -12   1   25.90    6.20
   1 -12   1   34.20    6.20
   1 -12   1   28.20   11.70
  -2  12  -1  203.78   20.20
  -2  12  -1  251.87   23.30
  -2  12  -1  227.18   30.60
  -2  12  -1  163.58  100.59
  -2  12  -1  221.08   28.60
  -2  12  -1  282.17   99.69
  -2  12  -1  213.18   17.80
  -2  12  -1  235.78   16.80
  -2  12  -1  212.78   17.50
   2 -12   1  241.98   18.70
   2 -12   1  370.56  110.79
   2 -12   1  157.18   26.20
   2 -12   1  225.48   16.80
   2 -12   1  208.68   17.70
   2 -12   1  241.88   20.80
   2 -12   1  232.78   16.20
   2 -12   1  231.18   16.60
   2 -12   1  214.58   15.80
   2 -12   1  246.78   25.60
   2 -12   1  195.28   90.89
  -3  12  -1    9.50   13.30
  -3  12  -1   52.59   86.49
  -3  12  -1    7.30    1.80
  -3  12  -1   11.20    2.80
  -3  12  -1    7.90   12.70
  -3  12  -1   -1.60   95.99
  -3  12  -1    3.40    2.90
  -3  12  -1    3.40    2.40
  -3  12  -1    3.50    3.20
  -3  12  -1   15.50    7.90
   3 -12   1   10.40    4.00
   3 -12   1   23.20   76.99
   3 -12   1    4.00    2.40
   3 -12   1   16.00   76.49
   3 -12   1    6.50   11.50
   3 -12   1   14.10    4.00
   3 -12   1    7.30    3.20
   3 -12   1   10.20    3.10
   3 -12   1    9.70    2.90
   3 -12   1    2.90   10.50
   3 -12   1    7.30    5.80
  -4  12  -1  566.34   49.70
  -4  12  -1  504.95   34.50
  -4  12  -1  588.14   36.30
  -4  12  -1  587.14   32.90
  -4  12  -1  486.55   31.40
  -4  12  -1  480.65   47.10
  -4  12  -1  566.84   44.90
  -4  12  -1  529.45   34.90
  -4  12  -1  544.75   34.10
   4 -12   1  493.95   31.20
   4 -12   1  487.45   33.30
   4 -12   1  517.85   35.60
   4 -12   1  481.05   34.20
   4 -12   1  534.95   47.50
   4 -12   1  570.64   33.60
   4 -12   1  545.15   32.70
   4 -12   1  460.95   31.50
  -5  12  -1    7.50   21.30
  -5  12  -1    5.80    7.10
  -5  12  -1   18.80   18.90
  -5  12  -1    6.50    3.40
  -5  12  -1   13.80    3.60
  -5  12  -1   11.40    4.50
  -5  12  -1   14.70    4.70
  -5  12  -1    4.10    3.00
  -5  12  -1   26.80   18.70
  -5  12  -1    7.60    3.50
  -5  12  -1  -18.90   22.10
   5 -12   1   13.30    3.50
   5 -12   1    6.10    3.30
   5 -12   1   12.40    4.40
   5 -12   1   16.40    4.20
   5 -12   1    0.50   18.20
   5 -12   1    4.40    3.20
   5 -12   1    8.00    2.40
   5 -12   1   21.50   15.20
   5 -12   1   12.20    4.10
  -6  12  -1  142.59   32.40
  -6  12  -1  147.99   16.00
  -6  12  -1  145.29   15.20
  -6  12  -1  122.59   11.20
  -6  12  -1  141.79   15.40
  -6  12  -1   64.39   34.60
  -6  12  -1  123.39   14.70
   6 -12   1  100.59    9.50
   6 -12   1   52.99   27.40
   6 -12   1  135.59   11.80
   6 -12   1  125.09   10.60
   6 -12   1  146.89   12.80
   6 -12   1  125.09    9.60
   6 -12   1  168.18   30.10
   6 -12   1  133.09   15.20
   6 -12   1  102.99   13.80
  -7  12  -1    7.40    3.60
  -7  12  -1    4.30    3.50
  -7  12  -1   12.20    4.70
  -7  12  -1    9.60    4.50
  -7  12  -1   -2.00   27.50
  -7  12  -1    0.20    1.90
  -7  12  -1    4.90   21.70
   7 -12   1   19.60   25.10
   7 -12   1    5.50    2.30
   7 -12   1    7.60    3.80
   7 -12   1  -16.70   18.00
   7 -12   1    9.50    4.10
   7 -12   1    8.00    3.10
   7 -12   1    5.50    3.30
   7 -12   1    4.80    2.80
  -8  12  -1   48.10    9.40
  -8  12  -1   26.20    7.20
  -8  12  -1   40.80    7.40
  -8  12  -1   48.20    9.00
   8 -12   1    3.30   29.80
   8 -12   1   39.60    6.40
   8 -12   1   47.00    9.40
   8 -12   1   47.20    8.30
   8 -12   1   49.20    8.80
   8 -12   1   60.59    8.70
   8 -12   1   52.79    9.00
   8 -12   1   62.09    8.30
   8 -12   1   59.89   26.80
  -9  12  -1    7.20    4.20
  -9  12  -1    8.20    4.80
  -9  12  -1   13.50    5.40
   9 -12   1   16.10    4.80
   9 -12   1   14.50    5.50
   9 -12   1   19.10    5.80
   9 -12   1   14.30    4.20
 -10  12  -1   60.89   12.40
 -10  12  -1   47.90    9.90
  10 -12   1   48.40    9.40
  10 -12   1   64.39    9.90
  10 -12   1   43.60    7.50
  10 -12   1   74.29   11.80
 -11  12  -1    4.90    3.80
 -11  12  -1   -0.30    3.00
 -11  12  -1    4.70    3.40
  11 -12   1    8.90    3.80
  11 -12   1    7.70    4.50
  11 -12   1    5.60    4.00
  11 -12   1    9.20    5.00
 -12  12  -1   14.00    5.50
 -12  12  -1   16.50    7.10
 -12  12  -1    5.10    4.30
  12 -12   1   10.60    5.80
  12 -12   1   19.10    6.50
  12 -12   1   15.80    5.00
  12 -12   1   16.90    6.10
 -13  12  -1    4.60    4.30
 -13  12  -1    0.80    4.30
 -13  12  -1    4.80    4.20
  13 -12   1    0.50    4.50
  13 -12   1    2.80    4.30
  13 -12   1   -0.30    3.00
  13 -12   1    7.90    5.60
  11  11  -1    0.80    3.80
  11  11  -1    5.00    6.30
  11  11  -1    1.60    2.60
  11  11  -1    6.00    4.20
  11  11  -1    9.40    6.20
 -11 -11   1    6.50    5.40
 -11 -11   1    1.90    4.20
 -11 -11   1    7.30    5.70
  10  11  -1   20.20    7.50
  10  11  -1   48.60    9.90
  10  11  -1    5.60    5.90
  10  11  -1   15.40    5.60
 -10 -11   1   20.50    9.10
 -10 -11   1   24.10    9.00
 -10 -11   1   25.10    9.20
   9  11  -1    1.70    2.70
   9  11  -1    1.70    4.00
   9  11  -1    0.30    2.70
   9  11  -1    6.10    4.00
  -9 -11   1    7.90    5.80
  -9 -11   1    7.70    4.70
  -9 -11   1    6.20    6.20
  -9 -11   1    8.00    5.20
   8  11  -1   78.79   15.80
   8  11  -1   87.79   14.10
   8  11  -1   89.89   12.00
   8  11  -1   74.69   11.40
  -8 -11   1   67.69   13.60
  -8 -11   1   75.39   12.60
  -8 -11   1   99.19   14.80
  -8 -11   1   61.39   12.50
  -8 -11   1   55.29    9.80
  -8 -11   1   53.69   13.00
   7  11  -1   38.00    7.30
   7  11  -1   60.99    8.40
  -7 -11   1   48.50   10.70
  -7 -11   1   54.19   11.80
  -7 -11   1   49.10    9.80
  -7 -11   1   39.10    7.90
   6  11  -1  211.28   19.20
   6  11  -1  239.28   18.20
   6  11  -1  228.48   17.00
   6  11  -1  218.68   17.20
   6  11  -1  243.18   17.80
  -6 -11   1  198.08   19.80
  -6 -11   1  279.27   19.40
  -6 -11   1  195.68   28.00
  -6 -11   1  208.08   18.90
  -6 -11   1  187.58   19.90
  -6 -11   1  222.38   25.70
  -6 -11   1  264.17   28.20
  -6 -11   1  251.17   19.80
   5  11  -1    1.50    9.90
   5  11  -1   21.50    5.70
   5  11  -1   40.30    7.20
   5  11  -1   32.00    6.60
   5  11  -1   38.10   10.50
   5  11  -1   33.10    6.80
   5  11  -1   32.10    7.30
  -5 -11   1   29.00    6.80
  -5 -11   1   49.80   12.70
  -5 -11   1   30.40    6.80
  -5 -11   1   31.90    8.10
  -5 -11   1   26.70    7.30
  -5 -11   1   14.00   11.90
  -5 -11   1   19.60    6.30
  -5 -11   1   26.90    6.50
  -5 -11   1   13.40    4.90
  -5 -11   1   26.60    8.00
   4  11  -1   -3.30    9.70
   4  11  -1    2.00    7.80
   4  11  -1    8.70    7.50
   4  11  -1    0.30    2.00
   4  11  -1    1.10    1.90
   4  11  -1    1.40    2.20
   4  11  -1    2.70    2.00
   4  11  -1   -1.70    1.70
   4  11  -1   -1.80    1.60
   4  11  -1   -7.60    8.90
  -4 -11   1    0.50    2.50
  -4 -11   1    3.70    2.80
  -4 -11   1    3.30    2.50
  -4 -11   1   -1.80    1.50
  -4 -11   1   -0.60    7.80
  -4 -11   1    1.80    2.10
  -4 -11   1    4.20    3.20
  -4 -11   1    6.00    9.10
  -4 -11   1    1.10    2.90
  -4 -11   1    0.20    1.60
   3  11  -1   49.10    7.10
   3  11  -1   36.70    6.30
   3  11  -1   25.90    4.50
   3  11  -1   14.20   10.00
   3  11  -1   49.90   10.30
   3  11  -1   41.30    5.40
   3  11  -1   31.10    8.20
   3  11  -1   28.40    6.40
   3  11  -1   36.50    7.20
   3  11  -1    8.60    8.40
   3  11  -1   32.50    5.50
  -3 -11   1   27.90    8.50
  -3 -11   1   41.30    7.20
  -3 -11   1   24.90    6.40
  -3 -11   1   37.50    9.00
  -3 -11   1   27.30    6.50
  -3 -11   1   24.60    6.00
  -3 -11   1   30.10    7.10
  -3 -11   1   33.40    5.50
  -3 -11   1    8.70    8.30
  -3 -11   1   27.70    6.40
  -3 -11   1   40.20    7.30
  -3 -11   1   38.60    6.90
  -3 -11   1   23.90    6.00
   2  11  -1    8.40    6.80
   2  11  -1    1.40    1.50
   2  11  -1    0.80    1.70
   2  11  -1    0.10    6.10
   2  11  -1    0.10    1.10
   2  11  -1    0.90    2.20
   2  11  -1   -0.80    1.00
   2  11  -1    6.60    8.10
   2  11  -1   -2.30    7.80
   2  11  -1    2.00    2.10
  -2 -11   1   -2.20    0.80
  -2 -11   1   -1.60    1.30
  -2 -11   1    0.60    8.10
  -2 -11   1   -0.70    1.80
  -2 -11   1   -0.10    6.80
  -2 -11   1    0.20    2.30
  -2 -11   1    3.10    5.70
  -2 -11   1    1.00    1.50
  -2 -11   1   -1.90    1.10
  -2 -11   1    0.10    1.90
  -2 -11   1    1.00    2.40
  -2 -11   1   -1.10    1.80
  -2 -11   1   -0.10    2.00
  -2 -11   1   -3.40    6.70
   1  11  -1   25.30    3.80
   1  11  -1   22.40    8.40
   1  11  -1   24.70    4.50
   1  11  -1   24.90    4.90
   1  11  -1   16.30    4.50
   1  11  -1   21.10    5.80
   1  11  -1   25.80    3.50
   1  11  -1   14.50   51.89
  -1 -11   1   23.80    4.70
  -1 -11   1   37.00   53.69
  -1 -11   1   29.00    6.00
  -1 -11   1   29.80    6.30
  -1 -11   1   16.40    4.90
  -1 -11   1   25.50    6.10
  -1 -11   1   32.20    3.70
  -1 -11   1   23.90    5.30
  -1 -11   1   29.10    4.80
  -1 -11   1   20.50    6.50
  -1 -11   1   41.50   10.30
   0  11  -1  -45.30   47.00
   0  11  -1    5.80    3.00
   0  11  -1  -19.00   55.79
   0  11  -1    6.50    7.30
   0  11  -1    3.20    2.40
   0  11  -1    5.50    4.30
   0  11  -1    9.50    2.90
   0  11  -1    5.20    7.50
   0  11  -1    5.60    2.30
   0  11  -1    6.50    1.10
   0  11  -1    5.40    1.40
   0  11  -1    1.30    2.40
   0 -11   1   -4.20   55.09
   0 -11   1    4.40    2.60
   0 -11   1   -2.30   39.70
   0 -11   1    6.90    1.80
   0 -11   1    2.30    2.20
   0 -11   1    8.30    4.40
   0 -11   1    9.70    3.70
   0 -11   1    3.30    2.40
   0 -11   1    1.90    7.90
   0 -11   1   13.70    4.10
   0 -11   1    6.70    2.90
   0 -11   1    4.40    2.60
   0 -11   1   13.50    6.70
  -1  11  -1   68.89    9.30
  -1  11  -1   66.09   12.00
  -1  11  -1   63.59   63.89
  -1  11  -1   17.70   68.39
  -1  11  -1   61.29    5.90
  -1  11  -1   51.99    9.10
  -1  11  -1   61.09   15.10
  -1  11  -1   75.99   10.50
  -1  11  -1   66.29   14.40
  -1  11  -1   69.99    8.60
   1 -11   1   63.49   10.30
   1 -11   1   58.19   13.90
   1 -11   1   60.79    9.30
   1 -11   1   83.69   14.00
   1 -11   1  103.89   11.00
   1 -11   1   86.09    7.60
   1 -11   1   27.50   65.59
   1 -11   1   45.20   53.49
   1 -11   1   82.09    9.60
   1 -11   1   70.69    8.70
   1 -11   1   84.69    9.20
   1 -11   1   45.30   10.90
   1 -11   1   56.79    8.50
  -2  11  -1  147.79   71.89
  -2  11  -1  151.98   20.70
  -2  11  -1  186.98   14.70
  -2  11  -1  166.08   12.20
  -2  11  -1  154.48   98.79
  -2  11  -1  173.98   14.70
  -2  11  -1  167.78   25.50
  -2  11  -1  184.78   15.50
  -2  11  -1  187.48   13.60
  -2  11  -1  146.89   23.00
   2 -11   1  162.68   22.60
   2 -11   1  168.08   12.70
   2 -11   1  164.08   13.10
   2 -11   1  204.08   28.50
   2 -11   1  316.37  106.59
   2 -11   1  179.88   12.70
   2 -11   1  151.28   76.09
   2 -11   1  182.98   13.70
   2 -11   1  156.48   12.90
   2 -11   1  185.98   14.90
   2 -11   1  164.98   15.00
   2 -11   1  137.99   22.80
  -3  11  -1    3.90    2.80
  -3  11  -1    4.40    2.80
  -3  11  -1    2.50    1.30
  -3  11  -1    4.50    1.80
  -3  11  -1  -28.60   69.49
  -3  11  -1    4.60    2.90
  -3  11  -1    4.70    2.70
  -3  11  -1    5.90   11.80
  -3  11  -1  -29.70   86.49
  -3  11  -1    2.90   10.70
  -3  11  -1    7.10    5.40
   3 -11   1    2.70    2.20
   3 -11   1  -56.29   79.89
   3 -11   1    4.40    2.20
   3 -11   1   -0.90    2.10
   3 -11   1    4.20    1.20
   3 -11   1    1.90    2.10
   3 -11   1    4.80    2.50
   3 -11   1    4.60    2.00
   3 -11   1    0.30    1.70
   3 -11   1    3.40    3.30
   3 -11   1   -3.00   11.00
  -4  11  -1  273.97  139.29
  -4  11  -1  136.99   12.90
  -4  11  -1  154.88   23.90
  -4  11  -1  127.79   12.20
  -4  11  -1  130.79   12.80
  -4  11  -1  131.59   10.90
  -4  11  -1  142.89   10.50
  -4  11  -1  221.28  112.39
  -4  11  -1  129.29   11.90
  -4  11  -1  132.59   26.30
  -4  11  -1  188.08   29.00
   4 -11   1  137.09   10.10
   4 -11   1  138.09    9.30
   4 -11   1  134.59   11.50
   4 -11   1  160.18   25.30
   4 -11   1  168.78   14.00
   4 -11   1  136.59   10.60
   4 -11   1  184.48  112.09
   4 -11   1  117.39   14.10
   4 -11   1  128.09   25.00
   4 -11   1  156.58   12.60
  -5  11  -1   -4.30   14.00
  -5  11  -1  -19.00   17.30
  -5  11  -1    0.80    1.70
  -5  11  -1    2.10    2.40
  -5  11  -1    0.40    1.70
  -5  11  -1   -4.10    2.80
  -5  11  -1    1.00    1.50
  -5  11  -1  -27.50   15.20
  -5  11  -1   15.20   17.10
  -5  11  -1    2.10    2.20
  -5  11  -1    1.40    2.40
   5 -11   1   -1.80    1.10
   5 -11   1   -0.30   16.20
   5 -11   1    0.70    1.80
   5 -11   1    0.80    1.30
   5 -11   1    0.80    2.10
   5 -11   1    0.70    2.00
   5 -11   1   -2.90    2.30
   5 -11   1    6.10   13.50
   5 -11   1    3.00    2.50
   5 -11   1    4.20    2.20
  -6  11  -1    4.40   22.30
  -6  11  -1    2.20    2.30
  -6  11  -1   -6.30   19.90
  -6  11  -1    1.10    2.40
  -6  11  -1   -2.40    2.90
  -6  11  -1   -1.40    1.40
  -6  11  -1   -0.60    1.70
  -6  11  -1    2.90    2.20
  -6  11  -1    6.80   18.00
  -6  11  -1   -0.30    1.40
  -6  11  -1  -13.00   16.90
   6 -11   1    0.70    2.10
   6 -11   1   -0.20    1.30
   6 -11   1    2.60    1.80
   6 -11   1   -0.60    1.70
   6 -11   1    0.20    1.70
   6 -11   1   -0.10    1.20
   6 -11   1   -0.20    2.00
  -7  11  -1   46.90   17.60
  -7  11  -1  -21.30   21.80
  -7  11  -1   48.80   23.20
  -7  11  -1   43.30    7.80
  -7  11  -1   54.59   25.20
  -7  11  -1   31.90    7.00
  -7  11  -1   31.40    6.70
  -7  11  -1  -26.00   23.20
  -7  11  -1   51.59    8.60
  -7  11  -1   34.40    6.80
   7 -11   1   32.80    7.00
   7 -11   1   32.60    6.70
   7 -11   1    3.30   18.40
   7 -11   1   50.49    8.30
   7 -11   1   33.30    5.50
   7 -11   1   48.40    5.90
   7 -11   1   35.20    7.10
   7 -11   1   -3.10   25.80
   7 -11   1   57.29    8.10
  -8  11  -1   67.99   11.10
  -8  11  -1   47.00    8.80
   8 -11   1   63.29    9.20
   8 -11   1   69.69    9.90
   8 -11   1   69.89    9.50
   8 -11   1   86.29   27.80
   8 -11   1   16.40   26.40
   8 -11   1   56.89    9.60
   8 -11   1   64.19    7.70
   8 -11   1   59.49   10.20
   8 -11   1   54.79    7.70
  -9  11  -1    3.60    3.30
  -9  11  -1    1.00    2.90
  -9  11  -1   -1.30    2.10
   9 -11   1   -1.20    1.30
   9 -11   1   -3.50    2.00
   9 -11   1    0.80    2.70
   9 -11   1   -1.00    2.70
   9 -11   1    2.60    3.70
 -10  11  -1   17.40    5.80
 -10  11  -1   14.70    6.90
 -10  11  -1    8.60    3.90
  10 -11   1   10.10    4.10
  10 -11   1   16.10    6.00
 -11  11  -1    0.50    3.30
 -11  11  -1    6.70    4.10
 -11  11  -1   14.90    6.60
  11 -11   1   16.10    5.50
  11 -11   1   13.10    5.70
  11 -11   1   10.90    5.30
  11 -11   1    9.20    4.30
 -12  11  -1   19.90    7.90
 -12  11  -1   15.80    6.70
 -12  11  -1   14.50    5.40
  12 -11   1   22.30    7.40
  12 -11   1    3.30    3.00
  12 -11   1   12.20    5.90
  12 -11   1   10.20    4.90
 -13  11  -1   12.20    6.50
 -13  11  -1    8.40    5.10
  13 -11   1    4.80    4.60
  13 -11   1    2.60    4.50
  13 -11   1    1.30    2.90
  11  10  -1   -1.20    2.50
  11  10  -1    0.00    3.60
  11  10  -1   -0.50    4.10
  11  10  -1    9.20    6.30
 -11 -10   1    8.10    5.50
 -11 -10   1   -0.60    3.70
 -11 -10   1    0.40    3.60
 -11 -10   1    6.40    5.80
  10  10  -1   36.00    8.40
  10  10  -1   44.40   11.30
  10  10  -1   26.60    9.60
  10  10  -1   40.00    9.30
  10  10  -1   46.10   10.70
 -10 -10   1   29.00    9.70
 -10 -10   1   23.30    9.30
 -10 -10   1   33.90    9.10
 -10 -10   1   42.00   10.60
   9  10  -1    4.90    3.50
   9  10  -1    2.40    3.40
   9  10  -1   -2.40    2.30
   9  10  -1   13.60    5.60
  -9 -10   1    3.10    3.90
  -9 -10   1    1.70    3.90
  -9 -10   1    3.10    3.90
   8  10  -1  111.59   14.50
   8  10  -1   90.89   17.10
   8  10  -1  108.19   15.50
   8  10  -1   80.39   11.20
  -8 -10   1  129.89   19.50
  -8 -10   1  110.69   17.60
  -8 -10   1  101.89   16.00
  -8 -10   1   89.49   12.70
  -8 -10   1  114.49   16.10
   7  10  -1   27.90    6.50
   7  10  -1   41.50    8.60
   7  10  -1   16.20    5.60
   7  10  -1   28.10    5.90
   7  10  -1   28.90    5.30
   7  10  -1    8.60   10.90
   7  10  -1   24.80    8.30
   7  10  -1   19.20   10.30
  -7 -10   1   29.30    6.90
  -7 -10   1  -16.20   16.50
  -7 -10   1   38.10    8.60
  -7 -10   1   42.60    9.10
  -7 -10   1   46.30   10.20
  -7 -10   1   62.49   19.20
  -7 -10   1   25.40    8.20
  -7 -10   1   22.10    7.60
  -7 -10   1   34.80    9.30
   6  10  -1  340.27   25.40
   6  10  -1  424.66   25.80
   6  10  -1  433.66   27.30
   6  10  -1  426.06   29.10
   6  10  -1  417.66   26.30
  -6 -10   1  379.36   29.30
  -6 -10   1  395.36   28.50
  -6 -10   1  343.97   28.80
  -6 -10   1  379.06   26.90
  -6 -10   1  344.47   29.90
  -6 -10   1  385.16   28.30
   5  10  -1    3.40    3.00
   5  10  -1    1.70    2.30
   5  10  -1    0.00    7.40
   5  10  -1    3.60    2.60
   5  10  -1   -0.30    3.40
   5  10  -1    1.10   11.50
   5  10  -1    0.20    9.20
   5  10  -1    2.80    8.70
   5  10  -1    6.10    2.80
  -5 -10   1   -2.10    1.70
  -5 -10   1   -1.80    9.60
  -5 -10   1    1.40    3.20
  -5 -10   1   -0.70    2.00
  -5 -10   1    0.40    2.50
  -5 -10   1    4.40    2.90
  -5 -10   1    2.90    4.10
  -5 -10   1   -1.70   10.70
  -5 -10   1    0.70    2.50
   4  10  -1  438.86   28.30
   4  10  -1  473.15   29.00
   4  10  -1  479.25   28.10
   4  10  -1  497.25   33.00
   4  10  -1  446.76   30.20
   4  10  -1  423.66   29.50
   4  10  -1  432.36   33.20
   4  10  -1  444.86   29.40
   4  10  -1  508.95   32.10
  -4 -10   1  421.36   33.00
  -4 -10   1  409.66   30.60
  -4 -10   1  464.85   30.30
  -4 -10   1  465.25   31.60
  -4 -10   1  422.36   31.90
  -4 -10   1  467.65   31.20
  -4 -10   1  446.76   32.80
  -4 -10   1  428.86   29.20
  -4 -10   1  455.75   29.70
  -4 -10   1  442.76   30.60
  -4 -10   1  426.16   29.00
   3  10  -1   -0.40    1.60
   3  10  -1    5.90    1.90
   3  10  -1  -49.00   38.50
   3  10  -1   -2.00    6.10
   3  10  -1   16.40   47.00
   3  10  -1    6.20    3.10
   3  10  -1    3.60    5.90
   3  10  -1    4.40    1.70
   3  10  -1    5.70    2.50
   3  10  -1    3.40    1.90
   3  10  -1    3.00    2.50
  -3 -10   1    4.40    3.30
  -3 -10   1    2.10    2.40
  -3 -10   1    0.80    1.90
  -3 -10   1    2.50    2.60
  -3 -10   1    7.00    2.20
  -3 -10   1    5.30    2.90
  -3 -10   1   45.70   44.60
  -3 -10   1    7.50    6.30
  -3 -10   1    4.20    2.50
  -3 -10   1    9.60   41.50
  -3 -10   1    6.20    2.40
  -3 -10   1   -7.70    6.50
  -3 -10   1    2.50    2.50
  -3 -10   1    4.20    2.80
   2  10  -1  410.26   24.10
   2  10  -1  397.36   26.00
   2  10  -1  410.26   83.89
   2  10  -1  416.16   24.80
   2  10  -1  395.56   24.40
   2  10  -1  354.96   78.89
   2  10  -1  387.16   23.20
   2  10  -1  395.06   28.20
   2  10  -1  326.17   27.50
   2  10  -1  350.16   23.70
   2  10  -1  400.66   26.60
  -2 -10   1  355.86   24.30
  -2 -10   1  364.26   25.00
  -2 -10   1  400.16   24.80
  -2 -10   1  346.67   23.00
  -2 -10   1  388.26   26.00
  -2 -10   1  398.86   27.20
  -2 -10   1  377.96   25.80
  -2 -10   1  404.86   23.50
  -2 -10   1  375.16   25.70
  -2 -10   1  513.35   82.19
  -2 -10   1  388.06   83.89
  -2 -10   1  353.36   23.50
  -2 -10   1  383.66   28.90
  -2 -10   1  344.87   26.90
  -2 -10   1  371.06   26.30
  -2 -10   1  348.87   24.80
   1  10  -1   -1.20    1.10
   1  10  -1  -65.19   43.70
   1  10  -1   -0.50    1.50
   1  10  -1    2.70    1.40
   1  10  -1   -0.10    1.20
   1  10  -1    3.30    1.90
   1  10  -1   -0.20    1.30
   1  10  -1   -1.70    1.10
   1  10  -1    6.60    6.00
   1  10  -1   -0.40    0.90
  -1 -10   1    1.70    1.80
  -1 -10   1   -2.20    0.90
  -1 -10   1    1.10    1.50
  -1 -10   1    2.90    6.50
  -1 -10   1   -1.80    1.00
  -1 -10   1   11.70   42.40
  -1 -10   1   -1.00    1.00
  -1 -10   1    1.80    2.20
  -1 -10   1    0.20    1.20
  -1 -10   1    1.60    1.80
  -1 -10   1    1.40    2.50
  -1 -10   1   -0.10    0.80
   0  10  -1 1343.17   74.89
   0  10  -1 1121.89   81.59
   0  10  -1 1298.37   71.79
   0  10  -1 1419.36   78.79
   0  10  -1 1320.97   73.79
   0  10  -1 1355.36   70.99
   0  10  -1 1531.65  140.89
   0  10  -1 1308.97   72.29
   0  10  -1 1311.97   75.49
   0  10  -1 1315.97   73.99
   0  10  -1 1229.58  193.08
   0  10  -1 1424.36   76.89
   0 -10   1 1188.38   70.39
   0 -10   1 1273.87   72.99
   0 -10   1 1076.19   76.39
   0 -10   1 1219.88   72.99
   0 -10   1 1318.77   74.69
   0 -10   1 1233.98   73.19
   0 -10   1  895.81  143.29
   0 -10   1 1354.36   73.19
   0 -10   1 1250.47   72.79
   0 -10   1 1099.69   78.49
  -1  10  -1  153.78   21.90
  -1  10  -1  263.37   84.79
  -1  10  -1  185.38   13.40
  -1  10  -1  189.38   17.90
  -1  10  -1  192.98   12.70
  -1  10  -1  205.78   16.80
  -1  10  -1  200.78   15.10
  -1  10  -1  202.98   15.60
  -1  10  -1  189.48   20.30
  -1  10  -1  204.28   16.30
  -1  10  -1  172.48   14.40
  -1  10  -1  192.08   71.09
  -1  10  -1  200.58   14.00
   1 -10   1  183.98   16.00
   1 -10   1  204.18   14.00
   1 -10   1  119.59   59.79
   1 -10   1  195.38   19.80
   1 -10   1  197.58   76.29
   1 -10   1  182.58   24.40
   1 -10   1  206.78   13.90
   1 -10   1  186.48   18.70
   1 -10   1  173.48   13.70
   1 -10   1  211.38   15.80
   1 -10   1  186.58   14.00
   1 -10   1  186.28   15.80
   1 -10   1  193.48   14.10
  -2  10  -1  226.78   16.10
  -2  10  -1  220.38   24.40
  -2  10  -1  183.88   15.50
  -2  10  -1  194.88   26.10
  -2  10  -1  196.18   13.10
  -2  10  -1  172.28   22.80
  -2  10  -1  183.78   13.70
  -2  10  -1  165.38   78.59
  -2  10  -1  187.98   16.50
  -2  10  -1  189.78   12.00
  -2  10  -1  193.98   16.30
  -2  10  -1  205.08   14.80
  -2  10  -1  147.59   80.59
   2 -10   1  228.38   14.90
   2 -10   1  203.88   14.90
   2 -10   1  214.98   16.20
   2 -10   1  201.38   16.50
   2 -10   1  201.58   11.60
   2 -10   1  203.48   14.00
   2 -10   1  207.78   16.70
   2 -10   1  193.88   15.50
   2 -10   1  216.68   14.80
   2 -10   1  223.78   14.10
   2 -10   1  202.68   21.30
  -3  10  -1    7.90    3.50
  -3  10  -1    8.60    3.60
  -3  10  -1    6.40   10.10
  -3  10  -1    4.80    1.80
  -3  10  -1   56.49   79.89
  -3  10  -1   -0.70    1.80
  -3  10  -1   -6.00    9.10
  -3  10  -1    4.00    2.70
  -3  10  -1    6.70    3.10
  -3  10  -1  -14.00   73.19
  -3  10  -1    7.80    2.30
  -3  10  -1    3.70    4.90
   3 -10   1   11.70    3.50
   3 -10   1    6.00    1.50
   3 -10   1    9.20    3.50
   3 -10   1  -78.49   64.69
   3 -10   1   13.60   69.69
   3 -10   1    4.10    1.80
   3 -10   1   14.10   10.10
   3 -10   1    6.90    2.90
   3 -10   1    5.70    2.70
   3 -10   1    3.10    2.40
   3 -10   1    0.00   10.20
   3 -10   1    6.50    2.30
  -4  10  -1  783.12   44.80
  -4  10  -1  754.42   48.00
  -4  10  -1  688.63   59.29
  -4  10  -1  652.43   58.09
  -4  10  -1  776.22   43.10
  -4  10  -1  770.92   47.10
  -4  10  -1  769.62   44.90
  -4  10  -1  826.42   47.00
  -4  10  -1  784.42   47.80
  -4  10  -1  832.42   57.69
  -4  10  -1  966.50  204.68
  -4  10  -1  767.32   47.50
  -4  10  -1  869.71  176.48
   4 -10   1  678.33   55.29
   4 -10   1  695.03   60.19
   4 -10   1  786.12   44.70
   4 -10   1  571.34  160.98
   4 -10   1  768.22   45.80
   4 -10   1  845.22   45.50
   4 -10   1  738.13   44.00
   4 -10   1  796.52   59.19
   4 -10   1  858.51  179.28
   4 -10   1  738.83   46.90
   4 -10   1  810.42   46.60
   4 -10   1  762.82   47.70
   4 -10   1  787.32   43.80
  -5  10  -1   17.00    4.80
  -5  10  -1   25.20   15.90
  -5  10  -1   15.70    4.00
  -5  10  -1  112.29  103.79
  -5  10  -1   11.80    3.10
  -5  10  -1   15.30    4.40
  -5  10  -1    9.00    3.80
  -5  10  -1   10.40    3.90
  -5  10  -1    8.20    3.30
  -5  10  -1   12.40    7.50
  -5  10  -1   18.00   94.19
  -5  10  -1   12.40    3.70
  -5  10  -1   -3.30   13.10
   5 -10   1   24.10   16.70
   5 -10   1   12.70    3.00
   5 -10   1   12.90   11.40
   5 -10   1   59.49   85.09
   5 -10   1   19.50    4.90
   5 -10   1   16.90    4.10
   5 -10   1   16.90    8.10
   5 -10   1  -79.69   92.49
   5 -10   1   10.60    3.80
   5 -10   1   15.50    3.10
   5 -10   1    9.10    2.60
   5 -10   1   15.60    4.50
  -6  10  -1  795.62   48.30
  -6  10  -1  833.82   49.60
  -6  10  -1  789.82   48.60
  -6  10  -1  742.73   48.80
  -6  10  -1  752.12   46.80
  -6  10  -1  774.42   48.90
  -6  10  -1  755.42   65.29
  -6  10  -1  761.72   48.70
  -6  10  -1  730.93   65.69
  -6  10  -1  761.42   60.99
   6 -10   1  854.91   49.00
   6 -10   1  688.03   64.59
   6 -10   1  874.21   46.50
   6 -10   1  778.92   49.00
   6 -10   1  781.92   48.00
   6 -10   1  872.91   46.00
   6 -10   1  767.82   64.29
   6 -10   1  861.61   47.30
   6 -10   1  842.02   48.70
   6 -10   1  661.33   59.29
  -7  10  -1   16.70    5.10
  -7  10  -1   11.70    4.30
  -7  10  -1   10.40    4.20
  -7  10  -1   12.20    3.80
  -7  10  -1   19.90    5.30
  -7  10  -1   -6.40   23.20
  -7  10  -1   18.70    4.80
  -7  10  -1   52.09   19.90
  -7  10  -1    9.70    7.10
  -7  10  -1   11.50    4.10
  -7  10  -1    8.80   20.80
  -7  10  -1   30.00   20.60
   7 -10   1   12.20    3.90
   7 -10   1   10.00    3.10
   7 -10   1   11.80    3.10
   7 -10   1   10.10    4.10
   7 -10   1   15.70    4.10
   7 -10   1   10.80   23.60
   7 -10   1   15.60    4.80
   7 -10   1   20.70   18.50
   7 -10   1  -14.20   21.10
   7 -10   1   12.60   16.00
   7 -10   1    7.00    3.30
   7 -10   1   13.80    8.40
  -8  10  -1  293.67   40.30
  -8  10  -1  374.76   51.19
  -8  10  -1  258.67   21.20
  -8  10  -1  311.07   23.60
  -8  10  -1  281.27   22.10
  -8  10  -1  287.77   22.10
   8 -10   1  308.87   21.20
   8 -10   1  288.37   21.40
   8 -10   1  298.67   44.60
   8 -10   1  282.97   19.90
   8 -10   1  281.57   21.90
   8 -10   1  301.57   20.00
   8 -10   1  291.37   21.70
   8 -10   1  310.17   20.70
  -9  10  -1    5.40    4.10
  -9  10  -1    7.30    3.80
  -9  10  -1    9.20    4.60
  -9  10  -1    3.90    4.10
   9 -10   1    3.70    2.90
   9 -10   1    2.10    2.50
   9 -10   1    1.90    3.10
   9 -10   1    6.20    3.30
   9 -10   1    6.20    3.50
 -10  10  -1  171.78   21.40
 -10  10  -1  164.68   18.50
 -10  10  -1  163.08   15.10
 -10  10  -1  209.48   22.40
  10 -10   1  172.28   15.70
  10 -10   1  140.39   13.40
 -11  10  -1   19.70    9.10
 -11  10  -1    8.80    4.80
 -11  10  -1    3.30    4.10
  11 -10   1   16.00    5.60
  11 -10   1   12.20    4.90
  11 -10   1   12.10    4.60
  11 -10   1   11.90    5.50
 -12  10  -1   20.50    6.80
 -12  10  -1   28.90    8.90
 -12  10  -1   29.40    9.10
 -12  10  -1   30.70    7.40
  12 -10   1   21.30    7.00
  12 -10   1   33.20    8.70
  12 -10   1   20.00    6.70
  12 -10   1   14.00    5.20
 -13  10  -1   17.10   11.70
 -13  10  -1    2.40    3.20
 -13  10  -1    2.10    3.60
  13 -10   1   -2.20    2.20
  13 -10   1    5.60    4.00
  13 -10   1    4.50    5.20
  13 -10   1    4.60    4.50
  11   9  -1   10.50    7.30
  11   9  -1   19.30    7.80
  11   9  -1    8.30    6.20
  11   9  -1   26.00    7.30
  11   9  -1   14.10    5.30
 -11  -9   1   25.00    9.20
 -11  -9   1   25.10    8.60
 -11  -9   1   15.50    7.50
 -11  -9   1   13.00    7.30
  10   9  -1    2.00    3.50
  10   9  -1   -1.60    2.20
  10   9  -1    3.80    5.30
  10   9  -1    3.60    4.60
  10   9  -1    3.90    4.00
 -10  -9   1    7.90    6.00
 -10  -9   1    7.00    5.30
 -10  -9   1    1.20    4.10
 -10  -9   1   11.30    6.40
   9   9  -1    5.00    5.50
   9   9  -1    8.20    4.10
   9   9  -1   19.90    6.60
   9   9  -1    9.20    5.60
  -9  -9   1   11.20    6.00
  -9  -9   1   16.10    6.80
  -9  -9   1   35.60   13.10
  -9  -9   1    8.40    5.80
   8   9  -1    6.10    5.00
   8   9  -1    2.40    2.80
  -8  -9   1   10.60    5.20
  -8  -9   1    6.40    5.00
  -8  -9   1   -0.50    2.70
   7   9  -1   10.80    3.80
   7   9  -1    7.90    4.80
   7   9  -1   11.80    3.50
   7   9  -1   11.90    4.50
   7   9  -1    7.50    4.20
  -7  -9   1   15.40    6.10
  -7  -9   1   13.40    4.50
  -7  -9   1   11.80    5.70
  -7  -9   1   18.40   15.80
  -7  -9   1    7.40    4.80
  -7  -9   1   -9.10   14.40
  -7  -9   1   25.20    7.20
  -7  -9   1    8.00    5.40
  -7  -9   1   15.00    5.60
   6   9  -1  102.69   12.20
   6   9  -1   79.99   11.90
   6   9  -1   96.69   13.40
   6   9  -1   93.59    8.80
   6   9  -1  107.19   15.60
   6   9  -1  108.19    9.90
  -6  -9   1   94.99   12.20
  -6  -9   1   99.09   15.00
  -6  -9   1  122.49   14.40
  -6  -9   1  151.58   18.20
  -6  -9   1  116.29   14.50
  -6  -9   1  106.79   16.20
  -6  -9   1  121.39   19.60
  -6  -9   1  106.59   15.70
   5   9  -1    2.80    8.20
   5   9  -1   -0.40    1.70
   5   9  -1    6.60    3.80
   5   9  -1    1.40    1.80
   5   9  -1    1.40    2.00
   5   9  -1   11.80   12.00
   5   9  -1    2.30    1.70
   5   9  -1    4.20    2.30
  -5  -9   1    1.90    2.60
  -5  -9   1   -0.80    1.80
  -5  -9   1    4.50    2.80
  -5  -9   1    7.40    4.60
  -5  -9   1    0.60    8.80
  -5  -9   1    0.60   10.20
  -5  -9   1    0.10    2.10
  -5  -9   1   -1.60    1.50
  -5  -9   1    1.30    2.50
  -5  -9   1    3.80    2.90
   4   9  -1  110.09   11.70
   4   9  -1   72.59    9.30
   4   9  -1   82.39   13.50
   4   9  -1   99.19   11.30
   4   9  -1   81.79    8.10
   4   9  -1   85.09    6.90
   4   9  -1  111.49   14.00
   4   9  -1   95.79   11.80
   4   9  -1   99.59    7.20
   4   9  -1   98.09    8.00
   4   9  -1  103.19   12.00
  -4  -9   1  103.09   11.50
  -4  -9   1   74.39   11.10
  -4  -9   1   91.59   12.20
  -4  -9   1   76.79    9.90
  -4  -9   1   82.79   11.40
  -4  -9   1  118.79   15.30
  -4  -9   1  103.79   13.50
  -4  -9   1  115.89   12.80
  -4  -9   1  105.69   13.50
  -4  -9   1   93.89   11.10
  -4  -9   1  116.49   11.70
  -4  -9   1   82.19   13.30
   3   9  -1  179.78   15.00
   3   9  -1  132.39   11.50
   3   9  -1  141.99    9.90
   3   9  -1  171.88   57.49
   3   9  -1  159.28   15.20
   3   9  -1  138.39   10.90
   3   9  -1  161.08   52.59
   3   9  -1  151.78   12.30
   3   9  -1  141.69   12.30
   3   9  -1  133.79   10.10
   3   9  -1  139.19   10.90
   3   9  -1  141.39   11.20
   3   9  -1  141.59   12.10
  -3  -9   1  151.38   12.80
  -3  -9   1  158.08   13.20
  -3  -9   1  135.59   15.70
  -3  -9   1  144.69   12.00
  -3  -9   1  125.69   12.30
  -3  -9   1  135.69   11.80
  -3  -9   1  124.99   11.10
  -3  -9   1  146.49   14.70
  -3  -9   1  121.99   50.89
  -3  -9   1  164.08   51.59
  -3  -9   1  163.88   10.20
  -3  -9   1  134.99   11.30
  -3  -9   1  130.19   11.60
  -3  -9   1  165.98   15.70
  -3  -9   1  130.99   12.00
   2   9  -1   63.39    6.10
   2   9  -1   54.69    8.30
   2   9  -1   63.29    7.60
   2   9  -1   68.49   10.10
   2   9  -1   70.69    6.80
   2   9  -1   64.69    5.60
   2   9  -1   68.69    9.80
   2   9  -1   62.79   40.20
   2   9  -1   64.29    9.20
   2   9  -1   69.79    6.70
   2   9  -1   79.99    9.70
  -2  -9   1   72.99    9.60
  -2  -9   1   65.19    6.10
  -2  -9   1   62.69    8.30
  -2  -9   1   72.19    8.80
  -2  -9   1   60.79    5.90
  -2  -9   1   52.99    7.30
  -2  -9   1   70.29    5.90
  -2  -9   1   69.89   10.00
  -2  -9   1   88.89   10.30
  -2  -9   1   48.00   35.20
  -2  -9   1   68.19    9.70
  -2  -9   1   70.99   10.70
  -2  -9   1   63.99    9.30
  -2  -9   1   84.39    9.40
   1   9  -1  553.44   34.30
   1   9  -1  502.85   29.00
   1   9  -1  385.36   80.19
   1   9  -1  465.15   29.70
   1   9  -1  506.15   30.00
   1   9  -1  542.25   86.69
   1   9  -1  431.86   33.30
   1   9  -1  535.95   32.40
   1   9  -1  541.65   32.60
   1   9  -1  455.65   29.70
   1   9  -1  424.76   29.70
   1   9  -1  491.75   28.30
   1   9  -1  483.25   30.20
   1   9  -1  512.35   31.60
   1   9  -1  497.65   28.80
   1   9  -1  465.55   32.30
  -1  -9   1  478.65   32.60
  -1  -9   1  450.25   29.50
  -1  -9   1  489.25   31.30
  -1  -9   1  489.65   34.30
  -1  -9   1  537.55   30.60
  -1  -9   1  464.65   86.99
  -1  -9   1  472.75   29.80
  -1  -9   1  497.85   28.10
  -1  -9   1  522.95   30.80
  -1  -9   1  479.25   29.20
  -1  -9   1  421.16   31.60
  -1  -9   1  470.55   30.90
  -1  -9   1  517.75   30.50
   0   9  -1   24.80    4.30
   0   9  -1   17.20    4.40
   0   9  -1    2.40   45.10
   0   9  -1   30.00    8.90
   0   9  -1   25.30    5.90
   0   9  -1   27.10    4.10
   0   9  -1   18.50    2.00
   0   9  -1   27.20    3.30
   0   9  -1   23.10    4.60
   0   9  -1   20.10    4.30
   0   9  -1   53.29   38.10
   0   9  -1   26.60    4.50
   0   9  -1   29.70    6.40
   0   9  -1   28.30    5.80
   0   9  -1   22.60    6.90
   0  -9   1   21.80    4.40
   0  -9   1   26.70    3.50
   0  -9   1   19.60    4.70
   0  -9   1   23.80    4.50
   0  -9   1   27.80    5.70
   0  -9   1   35.20    5.50
   0  -9   1   22.60    8.30
   0  -9   1   28.10    4.80
   0  -9   1   18.30    4.20
   0  -9   1    9.20   42.10
   0  -9   1   27.30    4.70
   0  -9   1   14.70    4.60
   0  -9   1   27.20    6.60
   0  -9   1   17.60    6.40
   0  -9   1    1.50   28.50
  -1   9  -1    3.50    2.20
  -1   9  -1    0.50    2.30
  -1   9  -1    8.10    6.50
  -1   9  -1   -0.70    1.20
  -1   9  -1    6.40    6.10
  -1   9  -1  -91.19   38.60
  -1   9  -1    1.80    1.90
  -1   9  -1   11.10   49.30
  -1   9  -1    1.60    2.00
  -1   9  -1    0.70    1.00
  -1   9  -1    1.40    1.30
  -1   9  -1    2.60    2.40
   1  -9   1    1.40    1.70
   1  -9   1    1.40    1.50
   1  -9   1    3.00    5.30
   1  -9   1    1.00    2.00
   1  -9   1    4.30    2.20
   1  -9   1   -0.80    1.00
   1  -9   1   -1.70    0.90
   1  -9   1  -41.90   42.90
   1  -9   1   -0.40    1.00
   1  -9   1    1.10    2.50
   1  -9   1   -5.10    6.00
   1  -9   1   -0.90   37.60
  -2   9  -1   51.79   58.59
  -2   9  -1   72.19   14.30
  -2   9  -1   53.99   68.09
  -2   9  -1   52.79    4.70
  -2   9  -1   47.30   10.40
  -2   9  -1   53.59    6.60
  -2   9  -1   48.30    6.50
  -2   9  -1   56.89    4.30
  -2   9  -1   54.19    8.10
  -2   9  -1   53.89    7.70
  -2   9  -1   62.79   14.60
  -2   9  -1   47.80    7.60
   2  -9   1   60.09    7.00
   2  -9   1   51.59    3.70
   2  -9   1   59.19    5.20
   2  -9   1   57.49    5.30
   2  -9   1  102.29   59.49
   2  -9   1   74.89    8.50
   2  -9   1   73.39   13.80
   2  -9   1   53.29    8.10
   2  -9   1   49.20    7.60
   2  -9   1   57.89    7.20
  -3   9  -1  310.67   19.40
  -3   9  -1  312.57   20.10
  -3   9  -1  318.57   21.20
  -3   9  -1  316.47   22.40
  -3   9  -1  286.07   30.60
  -3   9  -1  301.07   27.80
  -3   9  -1  479.85  129.99
  -3   9  -1  339.87   22.20
  -3   9  -1  300.77   20.50
  -3   9  -1  303.57   19.20
  -3   9  -1  305.27   21.80
  -3   9  -1  304.17   31.00
  -3   9  -1  255.87  102.19
   3  -9   1  263.87   95.29
   3  -9   1  302.27   22.20
   3  -9   1  291.47   29.30
   3  -9   1  334.87   18.50
   3  -9   1  370.66   20.70
   3  -9   1  355.86   22.40
   3  -9   1  317.67   20.60
   3  -9   1  298.47   21.80
   3  -9   1  290.07   20.80
   3  -9   1  246.28   97.79
   3  -9   1  317.17   19.20
  -4   9  -1  135.59   10.60
  -4   9  -1  139.89   11.90
  -4   9  -1  133.19   11.80
  -4   9  -1  158.98   11.40
  -4   9  -1  152.98   12.70
  -4   9  -1  134.49   24.20
  -4   9  -1  146.09    9.90
  -4   9  -1  160.38   13.10
  -4   9  -1   67.99   93.49
  -4   9  -1  208.18   98.59
  -4   9  -1  147.59   12.30
  -4   9  -1  146.99   26.30
  -4   9  -1  193.78   25.30
   4  -9   1  113.79   82.99
   4  -9   1  163.78   10.30
   4  -9   1  128.09   89.19
   4  -9   1  159.08   11.70
   4  -9   1  147.99   12.40
   4  -9   1  123.29   23.10
   4  -9   1  151.68   24.70
   4  -9   1  144.69   10.20
   4  -9   1  148.59   22.20
   4  -9   1  151.18   10.90
   4  -9   1  151.58   12.80
   4  -9   1  136.99   11.60
   4  -9   1  135.49   10.20
  -5   9  -1   60.59    7.30
  -5   9  -1   40.90    7.20
  -5   9  -1   71.49    8.90
  -5   9  -1   82.59   21.70
  -5   9  -1   64.19    7.90
  -5   9  -1   52.29    7.80
  -5   9  -1   32.20   16.50
  -5   9  -1   54.79   14.20
  -5   9  -1  120.79  105.69
  -5   9  -1   49.10    8.10
  -5   9  -1   37.30   98.29
  -5   9  -1   74.39    9.70
  -5   9  -1   44.80    7.80
   5  -9   1   56.59    7.70
   5  -9   1   90.39   18.80
   5  -9   1   70.39    9.00
   5  -9   1   28.00   15.30
   5  -9   1   47.00    7.30
   5  -9   1   74.09    7.90
   5  -9   1   94.39  101.09
   5  -9   1   55.49    5.20
   5  -9   1   60.29    5.50
   5  -9   1   40.00   12.80
   5  -9   1   38.50    7.30
   5  -9   1   65.29    7.60
   5  -9   1   70.39   85.39
  -6   9  -1    7.80    3.10
  -6   9  -1   25.70   18.50
  -6   9  -1    9.50    3.30
  -6   9  -1   -0.80    1.70
  -6   9  -1    7.80    3.30
  -6   9  -1  -20.70  106.79
  -6   9  -1    5.20    2.90
  -6   9  -1    5.40    5.80
  -6   9  -1   15.80   15.70
  -6   9  -1 -121.69   98.29
  -6   9  -1    5.60    3.30
  -6   9  -1    4.30    2.30
  -6   9  -1    8.40    3.20
   6  -9   1  -77.89   97.29
   6  -9   1  -14.90   93.99
   6  -9   1    5.50    2.40
   6  -9   1    4.80    2.80
   6  -9   1    5.10    2.00
   6  -9   1    7.40    3.20
   6  -9   1   -1.70    2.80
   6  -9   1    4.10   14.00
   6  -9   1    5.70   14.80
   6  -9   1   13.80    4.10
   6  -9   1    7.00    2.70
   6  -9   1    6.40    2.60
   6  -9   1   10.60    3.90
  -7   9  -1   -0.30    1.70
  -7   9  -1   15.10   20.30
  -7   9  -1   15.80   16.60
  -7   9  -1    1.10    1.90
  -7   9  -1   -1.10    1.30
  -7   9  -1   -1.30    1.20
  -7   9  -1   19.90   22.90
  -7   9  -1   -3.60   17.70
  -7   9  -1    3.00    5.10
  -7   9  -1    4.20    3.00
  -7   9  -1    0.30    1.50
  -7   9  -1    0.10    1.40
   7  -9   1    0.10    1.40
   7  -9   1   10.00   16.80
   7  -9   1    0.20    1.70
   7  -9   1    0.60    1.40
   7  -9   1   -2.10    1.90
   7  -9   1   -7.70   19.80
   7  -9   1   -0.40    1.50
   7  -9   1   35.60   23.20
   7  -9   1   -2.50    0.90
   7  -9   1  -11.00   18.00
   7  -9   1    0.20    1.50
   7  -9   1    1.10    1.60
   7  -9   1    1.00    2.10
  -8   9  -1  156.88   17.20
  -8   9  -1  149.69   32.60
  -8   9  -1  121.19   25.00
  -8   9  -1  155.58   18.20
  -8   9  -1  144.29   13.40
  -8   9  -1  127.89   15.20
   8  -9   1  143.69   12.70
   8  -9   1  149.59   13.50
   8  -9   1  151.18   13.50
   8  -9   1  134.49   30.20
   8  -9   1  159.48   13.00
   8  -9   1  134.59   26.70
   8  -9   1  175.18   36.50
   8  -9   1  148.39   12.10
   8  -9   1  153.18   12.40
  -9   9  -1    0.80    2.70
  -9   9  -1    9.40    9.10
  -9   9  -1    1.40    2.60
  -9   9  -1    8.90   23.40
  -9   9  -1    3.20    3.90
  -9   9  -1   -0.70    2.20
  -9   9  -1  -42.80   25.20
   9  -9   1    4.30    3.20
   9  -9   1    0.60    2.50
   9  -9   1    5.50    3.10
   9  -9   1    8.70    4.30
 -10   9  -1   44.30   12.20
 -10   9  -1   62.39   12.60
 -10   9  -1   47.70    8.90
 -10   9  -1   69.09   10.80
  10  -9   1   65.39   10.40
  10  -9   1   91.89   11.30
  10  -9   1   77.89   11.80
  10  -9   1   53.79   10.00
  10  -9   1   46.40    8.50
 -11   9  -1   -1.30    4.10
 -11   9  -1    4.90    3.90
 -11   9  -1   13.70    6.30
 -11   9  -1    5.80    3.20
  11  -9   1   -0.10    2.60
  11  -9   1   -1.00    2.10
  11  -9   1   -0.20    2.80
  11  -9   1   -2.40    2.00
 -12   9  -1   -1.60    1.50
 -12   9  -1    8.90    5.30
 -12   9  -1    0.60    3.10
  12  -9   1    2.00    3.40
  12  -9   1    3.80    3.80
  12  -9   1   -2.40    2.00
  12  -9   1    0.80    3.30
 -13   9  -1    0.70    3.10
 -13   9  -1    2.00    3.70
 -13   9  -1   -1.40    2.00
  13  -9   1    0.50    3.80
  13  -9   1    3.50    3.70
  13  -9   1   -1.00    2.30
  13  -9   1    0.10    2.80
 -14   9  -1   10.40    5.00
 -14   9  -1   21.30   10.60
 -14   9  -1    0.60    3.80
  14  -9   1    9.40    5.90
  14  -9   1    3.50    4.30
  14  -9   1    6.60    5.70
  14  -9   1   13.30    6.30
  12   8  -1    7.50    4.80
  12   8  -1    8.80    5.60
  12   8  -1   35.50   12.30
  12   8  -1   18.00    7.20
  12   8  -1   -0.60    3.80
 -12  -8   1   12.60    7.10
 -12  -8   1    6.10    5.60
 -12  -8   1   13.90    7.20
 -12  -8   1   13.30    7.30
  11   8  -1   12.80    6.50
  11   8  -1   -0.90    3.20
  11   8  -1    8.00    7.00
  11   8  -1   14.40    5.80
  11   8  -1    1.60    3.20
 -11  -8   1   -0.10    4.00
 -11  -8   1    0.70    3.50
 -11  -8   1   11.50    6.40
 -11  -8   1   10.90    6.40
  10   8  -1   56.49   13.10
  10   8  -1   57.99   14.00
  10   8  -1   53.39    9.90
  10   8  -1   46.40    8.90
  10   8  -1   67.49   13.00
 -10  -8   1   37.50   10.30
 -10  -8   1   37.20    9.80
 -10  -8   1   46.80   12.10
 -10  -8   1   47.60   12.50
   9   8  -1   49.40    9.40
   9   8  -1   68.49   10.20
   9   8  -1   76.89   13.00
   9   8  -1   70.09   14.20
  -9  -8   1   66.49   13.40
  -9  -8   1   54.59   11.80
  -9  -8   1   56.99   13.20
  -9  -8   1   66.69   12.70
   8   8  -1   22.00    5.70
   8   8  -1   22.80    8.60
   8   8  -1   34.30    6.90
   8   8  -1   10.10    5.00
  -8  -8   1  -14.80   18.20
  -8  -8   1   22.90    7.50
  -8  -8   1   25.80    9.20
  -8  -8   1   27.70    8.50
  -8  -8   1   24.70   18.60
  -8  -8   1   15.90    6.60
  -8  -8   1   23.70    7.30
   7   8  -1  129.49   11.10
   7   8  -1  154.38   12.60
   7   8  -1  118.19   19.20
   7   8  -1  155.58   17.80
   7   8  -1  130.19   12.70
  -7  -8   1  150.38   18.70
  -7  -8   1  167.28   18.00
  -7  -8   1  144.19   19.30
  -7  -8   1  197.98   22.90
  -7  -8   1  147.59   17.90
  -7  -8   1  150.58   13.10
   6   8  -1    6.60    3.10
   6   8  -1   19.40   14.90
   6   8  -1   10.50    7.40
   6   8  -1    1.40    1.70
   6   8  -1   11.40    5.80
   6   8  -1    2.20    2.70
   6   8  -1    3.20    1.90
   6   8  -1    2.60    8.30
   6   8  -1    4.80    3.40
   6   8  -1    6.60    2.70
   6   8  -1    8.40    9.90
  -6  -8   1    4.30    3.50
  -6  -8   1   10.80   11.50
  -6  -8   1    4.70    3.50
  -6  -8   1    3.20    3.40
  -6  -8   1    0.70    3.00
  -6  -8   1    1.30    2.50
  -6  -8   1    3.80   12.20
  -6  -8   1    5.30    2.90
   5   8  -1   21.60    4.40
   5   8  -1   12.00    3.70
   5   8  -1    2.20    8.70
   5   8  -1   11.80    4.00
   5   8  -1   11.40   12.20
   5   8  -1   21.20    4.50
   5   8  -1   20.50    4.30
   5   8  -1   28.30    8.30
   5   8  -1   22.20    3.50
   5   8  -1   12.80    4.10
   5   8  -1    2.20    6.60
  -5  -8   1   10.00    3.80
  -5  -8   1   16.80    5.60
  -5  -8   1   13.10    3.90
  -5  -8   1   16.90    5.30
  -5  -8   1   22.00    6.60
  -5  -8   1   13.10    7.20
  -5  -8   1    9.00    8.50
  -5  -8   1   -9.40    8.60
  -5  -8   1   -4.80    7.80
  -5  -8   1   31.10    6.40
  -5  -8   1   10.40    4.20
   4   8  -1  756.22  118.79
   4   8  -1  657.43   37.90
   4   8  -1  709.73   40.40
   4   8  -1  668.43   39.50
   4   8  -1  605.44   44.00
   4   8  -1  711.73   39.10
   4   8  -1  679.63   41.40
   4   8  -1  676.53   40.60
   4   8  -1  672.73   42.30
  -4  -8   1  677.53   40.20
  -4  -8   1  694.53   38.00
  -4  -8   1  597.94   42.00
  -4  -8   1  662.53   41.90
  -4  -8   1  638.94   44.20
  -4  -8   1  625.84   42.90
  -4  -8   1  661.53   42.00
  -4  -8   1  650.13   42.20
  -4  -8   1  695.13   40.50
  -4  -8   1  656.33   41.90
  -4  -8   1  659.63  106.99
  -4  -8   1  649.14   41.00
   3   8  -1   -0.60    0.90
   3   8  -1    2.40    1.90
   3   8  -1    0.50    0.90
   3   8  -1    0.90    0.90
   3   8  -1    0.70    1.60
   3   8  -1    4.00    4.50
   3   8  -1   -1.00    1.10
   3   8  -1   -0.90    1.00
   3   8  -1   -0.80    1.10
   3   8  -1    2.80    2.00
   3   8  -1   -0.50    1.40
   3   8  -1    1.90    1.40
   3   8  -1   -5.80   36.20
  -3  -8   1    1.70    1.90
  -3  -8   1    0.40    1.30
  -3  -8   1    1.30    2.30
  -3  -8   1    1.40    4.90
  -3  -8   1    0.90    2.00
  -3  -8   1    1.00    1.40
  -3  -8   1   -0.40    2.00
  -3  -8   1   -6.80   30.30
  -3  -8   1    4.80    1.50
  -3  -8   1    0.50    1.60
  -3  -8   1    3.70    2.10
  -3  -8   1    0.80    1.50
  -3  -8   1    1.40    1.80
  -3  -8   1  -23.80   48.20
   2   8  -1 2098.99  116.59
   2   8  -1 2144.39  119.29
   2   8  -1 2060.09  119.09
   2   8  -1 2006.80  164.08
   2   8  -1 1890.61  116.69
   2   8  -1 2162.08  118.39
   2   8  -1 2349.67  170.68
  -2  -8   1 2275.27  166.88
  -2  -8   1 2114.49  156.08
  -2  -8   1 2133.09  118.79
  -2  -8   1 2033.00  117.79
  -2  -8   1 2093.79  117.19
  -2  -8   1 2144.09  119.69
   1   8  -1   69.59   37.90
   1   8  -1   69.49    6.00
   1   8  -1   72.29    6.80
   1   8  -1   66.69    8.90
   1   8  -1   63.19    6.50
   1   8  -1   94.49   10.30
   1   8  -1   66.59    6.50
   1   8  -1   74.99   10.60
   1   8  -1   82.69    7.80
   1   8  -1   79.29   10.10
   1   8  -1   86.79    7.00
   1   8  -1   68.79    5.90
  -1  -8   1   84.49    7.30
  -1  -8   1   73.99    6.90
  -1  -8   1   64.89    6.20
  -1  -8   1   69.39    9.40
  -1  -8   1   69.49    5.50
  -1  -8   1   85.19    7.50
  -1  -8   1   78.99    6.30
  -1  -8   1  104.29   10.70
  -1  -8   1   79.59    6.90
  -1  -8   1   69.89    6.40
  -1  -8   1   71.99    9.00
   0   8  -1  824.52   49.40
   0   8  -1  798.82   46.20
   0   8  -1  915.81   49.40
   0   8  -1  799.32   48.10
   0   8  -1  800.32   91.29
   0   8  -1  823.32   50.69
   0   8  -1  850.21   49.50
   0   8  -1  852.41   47.50
   0   8  -1  786.02   45.90
   0   8  -1  706.03   50.69
   0   8  -1  836.62   44.90
   0   8  -1  823.42   46.80
   0   8  -1  732.23   99.99
   0  -8   1  764.72   46.50
   0  -8   1  827.22   46.90
   0  -8   1  873.71   49.10
   0  -8   1  865.11   50.29
   0  -8   1  952.90   96.79
   0  -8   1  777.42   46.70
   0  -8   1  829.42   46.70
   0  -8   1  795.82   47.00
   0  -8   1  743.23  108.09
   0  -8   1  807.22   46.70
   0  -8   1  696.93   50.99
   0  -8   1  832.12   48.20
   0  -8   1  799.52   45.00
   0  -8   1  771.92   48.70
   0  -8   1  700.93   49.50
  -1   8  -1  204.38   14.20
  -1   8  -1  219.38   15.60
  -1   8  -1  237.28   12.60
  -1   8  -1  216.58   16.80
  -1   8  -1  224.78   18.70
  -1   8  -1  225.38   14.80
  -1   8  -1  212.18   12.40
  -1   8  -1  228.78   20.70
  -1   8  -1  184.08   66.59
  -1   8  -1  181.88   20.20
  -1   8  -1  295.77   72.79
  -1   8  -1  218.08   16.40
  -1   8  -1  223.38   13.70
   1  -8   1  193.68   16.70
   1  -8   1  228.68   16.60
   1  -8   1  232.78   16.00
   1  -8   1  207.88   15.30
   1  -8   1  232.08   14.90
   1  -8   1  210.38   18.90
   1  -8   1  219.78   14.30
   1  -8   1  193.58   20.40
   1  -8   1  211.98   14.70
   1  -8   1  199.38   67.99
   1  -8   1  232.88   14.50
   1  -8   1  218.68   19.80
   1  -8   1  220.58   65.09
  -2   8  -1  269.97   90.59
  -2   8  -1  131.49   62.59
  -2   8  -1  157.08   12.70
  -2   8  -1  176.38   13.30
  -2   8  -1  117.39   17.10
  -2   8  -1  126.89   18.90
  -2   8  -1  152.58    9.80
  -2   8  -1  150.38   11.30
  -2   8  -1  154.18    9.60
  -2   8  -1  156.18   11.20
  -2   8  -1  150.28   12.00
  -2   8  -1  136.19   20.60
   2  -8   1  169.28   18.10
   2  -8   1  180.38   71.49
   2  -8   1  169.08   10.30
   2  -8   1  151.88   10.80
   2  -8   1  132.99   10.20
   2  -8   1  152.68   12.60
   2  -8   1  148.29   11.30
   2  -8   1  152.28   11.10
   2  -8   1  139.09   12.30
  -3   8  -1   88.99    9.20
  -3   8  -1   78.49   16.90
  -3   8  -1   63.29    5.40
  -3   8  -1   75.29    9.40
  -3   8  -1   58.09    5.80
  -3   8  -1   68.99    5.80
  -3   8  -1   62.99    4.70
  -3   8  -1   46.10   11.30
  -3   8  -1   34.20   57.49
  -3   8  -1   83.79    9.70
  -3   8  -1   71.59   15.80
  -3   8  -1   74.59    9.00
  -3   8  -1   63.19   65.89
  -3   8  -1   82.69   12.30
   3  -8   1   76.39    9.30
   3  -8   1  137.69   78.89
   3  -8   1   49.60   14.60
   3  -8   1   62.89    5.20
   3  -8   1   63.49    9.20
   3  -8   1   74.19    6.70
   3  -8   1   67.89    5.70
   3  -8   1   69.69    6.00
   3  -8   1   62.69   13.00
   3  -8   1   64.69    6.30
   3  -8   1   42.10   60.59
   3  -8   1   55.79   13.50
   3  -8   1   63.39    5.00
  -4   8  -1  636.84   38.50
  -4   8  -1  645.44   38.90
  -4   8  -1  692.83   52.79
  -4   8  -1  587.14   50.59
  -4   8  -1  681.93   37.60
  -4   8  -1  611.24   39.80
  -4   8  -1  625.74   38.00
  -4   8  -1  675.43   49.10
  -4   8  -1  700.43   38.90
  -4   8  -1  640.04   39.90
  -4   8  -1  778.32  172.88
  -4   8  -1  664.63   40.10
  -4   8  -1  650.63   39.40
  -4   8  -1  654.53  152.38
   4  -8   1  701.43   38.90
   4  -8   1  586.54   51.09
   4  -8   1  649.34  151.48
   4  -8   1  626.64   39.80
   4  -8   1  645.54   37.60
   4  -8   1  595.54   39.90
   4  -8   1  638.24   50.79
   4  -8   1  717.63  164.58
   4  -8   1  567.44   47.60
   4  -8   1  686.73   39.30
   4  -8   1  662.03   38.00
   4  -8   1  672.23   37.00
  -5   8  -1    1.90    1.90
  -5   8  -1    1.40    2.20
  -5   8  -1    4.20    2.50
  -5   8  -1    3.90    2.10
  -5   8  -1    0.10    1.90
  -5   8  -1   55.79   85.69
  -5   8  -1   -4.10   10.60
  -5   8  -1    0.90    2.10
  -5   8  -1   89.99   80.99
  -5   8  -1   -2.20   11.20
  -5   8  -1    1.10    4.10
  -5   8  -1    1.50    2.00
   5  -8   1    4.10    1.90
   5  -8   1    4.10    2.20
   5  -8   1   12.40   12.20
   5  -8   1    3.00    1.80
   5  -8   1    4.60    2.50
   5  -8   1    3.70    2.30
   5  -8   1    0.70    1.90
   5  -8   1    3.20    1.60
   5  -8   1    2.10    4.70
   5  -8   1   -5.80   10.00
   5  -8   1  -26.00   76.69
   5  -8   1   -0.60    1.80
   5  -8   1   -4.00   80.39
  -6   8  -1   10.10   16.00
  -6   8  -1    4.20    2.30
  -6   8  -1    6.30    3.00
  -6   8  -1    6.70    3.00
  -6   8  -1    7.10    3.10
  -6   8  -1   12.80   14.70
  -6   8  -1    4.40    2.40
  -6   8  -1  -28.10  110.89
  -6   8  -1    0.20    1.60
  -6   8  -1    4.60    2.30
  -6   8  -1    6.40    2.70
  -6   8  -1  110.09  108.69
  -6   8  -1    2.70    5.60
   6  -8   1    7.30    3.40
   6  -8   1    4.60   13.90
   6  -8   1   26.20  108.69
   6  -8   1   16.70   15.60
   6  -8   1    3.30    5.10
   6  -8   1    5.70    2.70
   6  -8   1    4.20    2.30
   6  -8   1    3.20    2.30
   6  -8   1  -16.30   92.79
   6  -8   1    2.90    1.90
   6  -8   1    2.70    2.10
   6  -8   1    9.10    3.10
   6  -8   1    3.90    2.10
  -7   8  -1   16.10    9.10
  -7   8  -1   -8.90   18.00
  -7   8  -1   29.90    6.10
  -7   8  -1   19.40   18.30
  -7   8  -1   27.60    6.40
  -7   8  -1    0.30   20.90
  -7   8  -1   52.89   21.00
  -7   8  -1   28.60    4.90
  -7   8  -1   17.90    5.20
  -7   8  -1   29.80    5.70
  -7   8  -1   31.80    7.40
  -7   8  -1   25.10    5.70
   7  -8   1    0.60   21.00
   7  -8   1   30.50    6.50
   7  -8   1   23.00    4.70
   7  -8   1   31.50    5.60
   7  -8   1   24.70    5.40
   7  -8   1   19.50   23.20
   7  -8   1   37.90    5.90
   7  -8   1   37.20    6.60
   7  -8   1   28.80    5.90
   7  -8   1   50.99   20.90
   7  -8   1   13.60   19.00
   7  -8   1   28.70    5.20
   7  -8   1   44.90   13.50
  -8   8  -1  664.23   41.70
  -8   8  -1  713.33   88.09
  -8   8  -1  619.24   42.50
  -8   8  -1  643.34   43.50
  -8   8  -1  628.54   90.69
  -8   8  -1  672.23   44.20
   8  -8   1  622.94   70.19
   8  -8   1  695.43   41.50
   8  -8   1  668.43   40.70
   8  -8   1  664.53   61.09
   8  -8   1  645.14   40.60
   8  -8   1  704.93   42.10
   8  -8   1  640.64   41.70
   8  -8   1  700.93   41.20
   8  -8   1  646.44   62.49
  -9   8  -1    1.60    4.80
  -9   8  -1    3.30    3.80
  -9   8  -1   -1.90    1.50
  -9   8  -1   -0.50    2.20
  -9   8  -1   10.10   25.20
  -9   8  -1   -1.20    2.30
  -9   8  -1    6.60   27.60
   9  -8   1    2.00    3.20
   9  -8   1    1.20    2.70
   9  -8   1    4.60    3.50
   9  -8   1    3.70    6.50
   9  -8   1   -5.90   29.30
   9  -8   1   -8.20   24.70
   9  -8   1   -1.10    2.00
   9  -8   1    2.30    2.20
 -10   8  -1  302.97   22.40
 -10   8  -1  303.07   51.59
 -10   8  -1  282.97   22.80
 -10   8  -1  266.77   40.60
 -10   8  -1  295.47   25.80
 -10   8  -1  314.07   25.10
  10  -8   1  297.37   22.30
  10  -8   1  306.87   23.10
  10  -8   1  298.37   22.60
  10  -8   1  287.17   22.60
  10  -8   1  313.27   23.40
 -11   8  -1   10.10    4.50
 -11   8  -1   -3.40    1.10
 -11   8  -1    1.80    3.50
  11  -8   1    5.50    4.10
  11  -8   1    0.10    2.40
  11  -8   1    1.10    2.90
  11  -8   1    2.00    2.80
  11  -8   1    3.00    4.10
 -12   8  -1   27.00    7.20
 -12   8  -1   23.60    8.10
 -12   8  -1   28.50    9.60
  12  -8   1   25.10    7.50
  12  -8   1   40.90    8.90
  12  -8   1   31.20    7.60
  12  -8   1   27.40    7.70
 -13   8  -1    1.80    4.30
 -13   8  -1   -2.50    1.70
  13  -8   1    3.40    3.70
  13  -8   1    0.40    3.90
  13  -8   1    2.30    3.70
  13  -8   1   -3.10    2.00
 -14   8  -1   12.80    6.70
 -14   8  -1   38.90    9.30
  14  -8   1   37.70    9.90
  14  -8   1   21.00    7.40
  14  -8   1   24.90    7.70
  14  -8   1   31.10    8.40
  12   7  -1    4.60    5.40
  12   7  -1   24.50   13.90
  12   7  -1   15.60    6.60
  12   7  -1   12.90    5.90
 -12  -7   1   12.60   10.50
 -12  -7   1   14.80    7.70
 -12  -7   1   13.40    6.80
 -12  -7   1   16.00    7.70
  11   7  -1   35.90   10.30
  11   7  -1   40.10    8.10
  11   7  -1   41.10    9.40
  11   7  -1   52.79   13.50
  11   7  -1   27.20    7.70
 -11  -7   1   45.60   11.60
 -11  -7   1   64.69   14.40
 -11  -7   1   35.40   11.40
  10   7  -1   22.90    6.40
  10   7  -1   29.50    9.70
  10   7  -1   40.00   10.70
  10   7  -1   30.20    7.80
  10   7  -1   25.60    7.80
 -10  -7   1   21.30    7.10
 -10  -7   1    9.30    6.90
 -10  -7   1   27.30    9.40
 -10  -7   1   19.00    7.50
   9   7  -1   41.40    7.50
   9   7  -1   37.80   10.40
  -9  -7   1   41.00   10.80
  -9  -7   1   44.10   10.50
  -9  -7   1   54.09   10.90
   8   7  -1    6.20    4.70
   8   7  -1    4.50    4.20
   8   7  -1    0.70    2.80
   8   7  -1    3.00    2.60
  -8  -7   1   -0.30    2.10
  -8  -7   1   16.20   18.10
  -8  -7   1    3.80    3.60
  -8  -7   1    5.00    4.70
  -8  -7   1   11.40   18.40
  -8  -7   1    3.00    3.20
  -8  -7   1    0.40    3.00
   7   7  -1  220.28   19.40
   7   7  -1  205.18   14.70
   7   7  -1  204.98   18.00
   7   7  -1  234.08   21.40
   7   7  -1  238.38   23.00
   7   7  -1  206.58   16.90
  -7  -7   1  173.38   23.50
  -7  -7   1  223.78   20.60
  -7  -7   1  248.08   19.90
  -7  -7   1  201.68   29.70
  -7  -7   1  204.18   27.60
  -7  -7   1  214.48   19.10
   6   7  -1   16.50    3.00
   6   7  -1    7.50    7.40
   6   7  -1   11.70    3.80
   6   7  -1  -13.40   12.60
   6   7  -1   13.10    4.30
   6   7  -1   10.70    4.40
   6   7  -1   16.50    4.80
   6   7  -1   13.00    3.30
   6   7  -1   16.00    6.20
   6   7  -1   22.70   11.60
   6   7  -1   16.20    3.40
   6   7  -1   16.90    4.20
  -6  -7   1   16.40    6.00
  -6  -7   1   18.20    6.20
  -6  -7   1   21.40   12.00
  -6  -7   1   13.40    4.70
  -6  -7   1   13.60    5.00
  -6  -7   1    3.30    3.90
  -6  -7   1   15.20    5.10
  -6  -7   1   14.10    3.90
  -6  -7   1    7.00    3.60
  -6  -7   1    3.90   11.30
   5   7  -1  196.98   81.89
   5   7  -1  239.58   24.00
   5   7  -1  285.37   21.50
   5   7  -1  232.28   63.29
   5   7  -1  252.97   17.00
   5   7  -1  239.78   18.50
   5   7  -1  259.57   16.00
   5   7  -1  262.57   17.10
   5   7  -1  258.87   15.20
   5   7  -1  268.17   19.30
   5   7  -1  246.08   18.70
   5   7  -1  246.38   17.40
   5   7  -1  227.28   16.30
  -5  -7   1  237.88   20.70
  -5  -7   1  234.28   20.80
  -5  -7   1  259.07   18.80
  -5  -7   1  230.18   18.70
  -5  -7   1  229.38   19.40
  -5  -7   1  243.18   15.40
  -5  -7   1  233.68   80.09
  -5  -7   1  235.28   17.50
  -5  -7   1  214.28   19.80
  -5  -7   1  296.27   68.09
  -5  -7   1  240.68   18.30
  -5  -7   1  253.37   24.20
  -5  -7   1  231.08   19.30
   4   7  -1   -0.70    1.20
   4   7  -1  -11.20   29.00
   4   7  -1   -0.50    1.10
   4   7  -1    3.30    6.00
   4   7  -1   -2.60    3.90
   4   7  -1    0.30    0.80
   4   7  -1   -0.70    1.00
   4   7  -1    0.20    1.20
   4   7  -1   -0.50    1.60
   4   7  -1    2.30    2.10
   4   7  -1    4.20    2.20
   4   7  -1   38.70   48.00
   4   7  -1   -0.10    1.30
   4   7  -1    0.50    1.20
  -4  -7   1    2.10    1.90
  -4  -7   1   -3.30    4.30
  -4  -7   1    2.50    2.10
  -4  -7   1    0.40    1.70
  -4  -7   1   -1.00    1.20
  -4  -7   1    0.30    1.20
  -4  -7   1    0.70    6.00
  -4  -7   1   -1.10    1.30
  -4  -7   1    0.90    1.50
  -4  -7   1    2.10    1.10
  -4  -7   1   27.00   40.70
  -4  -7   1    2.50    1.80
  -4  -7   1   -0.10    1.60
  -4  -7   1    1.10   34.80
  -4  -7   1    0.50    1.40
   3   7  -1  114.79    9.40
   3   7  -1  120.19    8.40
   3   7  -1  109.49   10.80
   3   7  -1  125.99   10.40
   3   7  -1  128.79   10.00
   3   7  -1  135.19   10.70
   3   7  -1  131.79   10.20
   3   7  -1  105.89   10.50
   3   7  -1  133.39   13.10
   3   7  -1  125.99   10.30
   3   7  -1  121.49    9.30
   3   7  -1  139.99   52.49
   3   7  -1  122.79    9.60
  -3  -7   1  112.39   10.50
  -3  -7   1  126.19    8.30
  -3  -7   1  122.29   10.10
  -3  -7   1  110.49    9.50
  -3  -7   1  121.49   10.80
  -3  -7   1  116.79   13.50
  -3  -7   1  112.09   10.70
  -3  -7   1  140.19   12.00
  -3  -7   1  128.69   12.40
  -3  -7   1  115.79   10.00
  -3  -7   1  119.69   43.80
  -3  -7   1  139.49   10.40
  -3  -7   1  116.59    9.90
  -3  -7   1  101.19   11.80
  -3  -7   1  157.68   44.30
   2   7  -1    0.50    1.00
   2   7  -1    1.10    1.30
   2   7  -1   21.00   26.10
   2   7  -1    3.60    3.50
   2   7  -1   -0.50    1.30
   2   7  -1    0.50    1.30
   2   7  -1    2.80    3.50
   2   7  -1   14.60   25.20
   2   7  -1    0.40    1.30
   2   7  -1    1.10    1.20
   2   7  -1    0.80    1.10
   2   7  -1    2.80    1.90
   2   7  -1    2.50    1.20
   2   7  -1    1.40    1.80
  -2  -7   1    4.30    2.20
  -2  -7   1    1.40    1.70
  -2  -7   1    0.90    1.40
  -2  -7   1    0.00    1.10
  -2  -7   1   -0.90    1.50
  -2  -7   1    2.30    1.90
  -2  -7   1   -6.30   24.90
  -2  -7   1    5.20    2.00
  -2  -7   1    2.80    3.20
  -2  -7   1    1.20    1.10
  -2  -7   1    5.00    3.90
  -2  -7   1    0.70    1.10
  -2  -7   1    1.60    1.40
  -2  -7   1    0.30    1.60
  -2  -7   1   -1.60    0.90
  -2  -7   1    2.10   19.80
  -2  -7   1    0.70    1.00
   1   7  -1    7.10    1.90
   1   7  -1    5.10    1.80
   1   7  -1    8.30    2.40
   1   7  -1   10.80    2.10
   1   7  -1   -8.20   24.20
   1   7  -1   12.70    3.30
   1   7  -1    6.80    2.90
   1   7  -1    6.70    2.20
   1   7  -1    2.90   21.10
   1   7  -1    6.70    3.70
   1   7  -1    2.80    1.60
   1   7  -1    6.80    2.50
   1   7  -1    3.00    1.70
  -1  -7   1    3.70    3.60
  -1  -7   1    5.20    2.40
  -1  -7   1    6.20    1.80
  -1  -7   1    6.10    2.00
  -1  -7   1    8.80    2.80
  -1  -7   1   -6.90   23.00
  -1  -7   1    3.70    2.20
  -1  -7   1    8.80    2.30
  -1  -7   1    6.90    2.20
  -1  -7   1    6.80    2.10
  -1  -7   1    9.10    2.70
  -1  -7   1    0.90    1.40
  -1  -7   1    7.30    1.80
  -1  -7   1    9.40    2.60
   0   7  -1   24.40    3.60
   0   7  -1   30.70    5.60
   0   7  -1   23.60    5.00
   0   7  -1   23.30    2.10
   0   7  -1   35.30    4.80
   0   7  -1   30.40    5.60
   0   7  -1   27.40    3.10
   0   7  -1   37.10    5.90
   0   7  -1   29.70    4.00
   0   7  -1   30.80    4.30
   0   7  -1   32.00    4.90
   0   7  -1   28.80    6.80
   0   7  -1   64.69   34.20
   0   7  -1   36.80    7.60
   0   7  -1   20.10   27.50
   0  -7   1   30.90    3.50
   0  -7   1  -10.70   27.10
   0  -7   1   26.20    5.50
   0  -7   1   20.20    4.60
   0  -7   1   23.90    4.10
   0  -7   1   30.50    5.70
   0  -7   1   24.90    4.10
   0  -7   1   35.20    4.60
   0  -7   1   28.90    4.30
   0  -7   1   25.30    6.40
   0  -7   1   23.20    5.00
   0  -7   1   31.30    4.50
   0  -7   1    9.40   25.40
   0  -7   1   37.70    5.10
   0  -7   1   17.70    5.40
  -1   7  -1  160.28    9.10
  -1   7  -1  162.78   12.80
  -1   7  -1  136.99   52.39
  -1   7  -1  164.58   11.10
  -1   7  -1  162.28   10.10
  -1   7  -1  156.08   11.70
  -1   7  -1  160.18   12.10
  -1   7  -1  147.79   10.50
  -1   7  -1  152.18   15.80
  -1   7  -1  154.58    9.10
  -1   7  -1  171.48   12.70
  -1   7  -1  130.79   17.40
  -1   7  -1  202.48   62.19
  -1   7  -1  162.98   14.50
   1  -7   1  174.28   10.80
   1  -7   1  158.18   11.00
   1  -7   1  161.28   12.20
   1  -7   1  111.29   51.49
   1  -7   1  154.88   12.40
   1  -7   1  139.59   18.40
   1  -7   1  151.68   55.89
   1  -7   1  145.29   11.00
   1  -7   1  143.59   12.20
   1  -7   1  150.18   14.50
   1  -7   1  159.88   11.00
   1  -7   1  148.09   10.40
   1  -7   1  162.58   11.80
   1  -7   1  184.88   16.50
  -2   7  -1    2.30    1.00
  -2   7  -1    2.60    1.30
  -2   7  -1   -1.00    5.60
  -2   7  -1    2.40    1.70
  -2   7  -1    1.50    1.50
  -2   7  -1    5.80   44.70
  -2   7  -1    4.70    2.40
  -2   7  -1    2.10    1.80
  -2   7  -1    4.90    1.70
  -2   7  -1    3.20    1.10
  -2   7  -1    3.90    1.80
  -2   7  -1  -27.30   44.20
  -2   7  -1   -2.30    6.60
  -2   7  -1    2.10    2.90
   2  -7   1    5.60    2.30
   2  -7   1    7.00    5.50
   2  -7   1    2.80    1.80
   2  -7   1   -3.40    5.90
   2  -7   1    1.50    1.20
   2  -7   1    1.20    1.00
   2  -7   1    2.80    0.90
   2  -7   1    1.80    1.10
   2  -7   1    0.80   44.60
   2  -7   1    3.10    1.90
   2  -7   1    2.80    1.30
   2  -7   1    4.50    3.40
   2  -7   1    5.90   39.50
   2  -7   1    3.80    1.90
  -3   7  -1  426.26   38.50
  -3   7  -1  473.95   39.40
  -3   7  -1  461.75  120.79
  -3   7  -1  475.65   28.20
  -3   7  -1  525.35   31.20
  -3   7  -1  527.15   31.30
  -3   7  -1  524.35   30.50
  -3   7  -1  464.55   30.90
  -3   7  -1  485.85   28.70
  -3   7  -1  487.55   29.30
  -3   7  -1  634.44  129.39
  -3   7  -1  497.25   30.60
  -3   7  -1  491.25   29.20
  -3   7  -1  495.85   37.40
   3  -7   1  535.25   30.90
   3  -7   1  428.76   36.30
   3  -7   1  427.56   38.80
   3  -7   1  517.35   29.80
   3  -7   1  543.35   31.40
   3  -7   1  471.15  110.99
   3  -7   1  495.85   29.00
   3  -7   1  526.05   28.70
   3  -7   1  580.74  127.69
   3  -7   1  417.26   37.50
   3  -7   1  518.95   28.30
   3  -7   1  493.75   30.00
   3  -7   1  477.65   28.40
  -4   7  -1   34.80    5.60
  -4   7  -1   49.90    5.90
  -4   7  -1   29.10   12.80
  -4   7  -1   43.40    5.80
  -4   7  -1   38.40    5.40
  -4   7  -1   40.00    6.20
  -4   7  -1   44.50    6.30
  -4   7  -1   32.40    5.70
  -4   7  -1   31.40    5.80
  -4   7  -1   52.99    7.20
  -4   7  -1    9.10   71.09
   4  -7   1   38.80    5.70
   4  -7   1   65.59   71.59
   4  -7   1   47.20    5.70
   4  -7   1   43.60    6.40
   4  -7   1   42.10    6.10
   4  -7   1   77.69   17.80
   4  -7   1   43.20    5.00
   4  -7   1   37.60    3.70
   4  -7   1   56.79   71.89
   4  -7   1   47.20    6.60
   4  -7   1   39.20    5.10
   4  -7   1   41.20   10.60
   4  -7   1   37.30   13.60
  -5   7  -1  263.77   18.70
  -5   7  -1  259.37   18.40
  -5   7  -1  282.47   19.40
  -5   7  -1  234.88   18.00
  -5   7  -1  267.57   18.60
  -5   7  -1  273.17   19.10
  -5   7  -1  283.97   18.50
  -5   7  -1  253.37  102.59
  -5   7  -1  204.88  100.99
  -5   7  -1  261.47   30.70
  -5   7  -1  259.27   26.70
  -5   7  -1  260.47   18.40
  -5   7  -1  309.97   19.60
  -5   7  -1  256.07   34.10
  -5   7  -1  295.27   18.50
   5  -7   1  350.76  117.39
   5  -7   1  252.37   29.60
   5  -7   1  268.97   17.30
   5  -7   1  280.67   18.50
   5  -7   1  242.78   26.40
   5  -7   1  289.57   18.70
   5  -7   1  299.27   18.10
   5  -7   1  254.87   19.40
   5  -7   1  280.37   18.50
   5  -7   1  264.77   18.70
   5  -7   1  230.18   33.80
   5  -7   1  289.77   17.50
   5  -7   1  252.07   18.10
   5  -7   1  439.76  131.69
  -6   7  -1   -7.50   11.90
  -6   7  -1   -1.20   12.00
  -6   7  -1   43.00   94.69
  -6   7  -1    2.50    1.90
  -6   7  -1    7.00    3.00
  -6   7  -1  -60.29   85.99
  -6   7  -1    2.70    2.30
  -6   7  -1    2.70    1.70
  -6   7  -1    2.80    1.60
  -6   7  -1    2.40    2.30
  -6   7  -1    2.10    2.00
  -6   7  -1    3.70    5.20
   6  -7   1   11.90   14.80
   6  -7   1    7.00    2.70
   6  -7   1    8.60    2.70
   6  -7   1    5.20    2.50
   6  -7   1   69.19  102.39
   6  -7   1  -20.30   99.99
   6  -7   1    4.80    2.40
   6  -7   1    6.00    2.40
   6  -7   1    7.70    5.60
   6  -7   1    4.30    2.60
   6  -7   1   14.50   14.00
   6  -7   1    0.60    1.60
   6  -7   1    0.70    1.70
   6  -7   1    2.40    2.10
  -7   7  -1  342.07   44.00
  -7   7  -1  222.68   17.60
  -7   7  -1  216.48   16.50
  -7   7  -1  226.48   18.30
  -7   7  -1  257.57   23.80
  -7   7  -1  263.67   19.20
  -7   7  -1  281.47   40.50
  -7   7  -1  223.28   15.80
  -7   7  -1  208.58   18.60
  -7   7  -1  251.67   34.30
   7  -7   1  251.47   17.40
   7  -7   1  259.87   17.50
   7  -7   1  223.38   17.30
   7  -7   1  235.68   16.90
   7  -7   1  240.28   34.00
   7  -7   1  270.57   41.00
   7  -7   1  248.88   18.90
   7  -7   1  218.08   16.60
   7  -7   1  223.18   15.90
   7  -7   1  253.37   36.40
   7  -7   1  245.88   17.70
  -8   7  -1   13.00    4.20
  -8   7  -1    4.40    3.50
  -8   7  -1   10.50    4.60
  -8   7  -1    2.20    2.50
   8  -7   1   -5.40   18.00
   8  -7   1   12.60    4.60
   8  -7   1    8.30    3.60
   8  -7   1    8.20    8.10
   8  -7   1   10.70    3.10
   8  -7   1    4.20    2.70
   8  -7   1   13.50   23.10
   8  -7   1   10.30   16.30
   8  -7   1    2.80    2.50
   8  -7   1   11.20   22.80
   8  -7   1    3.50    2.80
  -9   7  -1   -5.50   26.50
  -9   7  -1   38.20   24.80
  -9   7  -1   13.80    5.50
  -9   7  -1   12.90    9.20
  -9   7  -1   11.30    4.10
  -9   7  -1   13.40    5.10
  -9   7  -1    7.90    4.50
   9  -7   1   21.20   23.60
   9  -7   1    8.20    4.60
   9  -7   1    6.60    3.80
   9  -7   1    6.70    3.70
   9  -7   1  -17.60   24.80
   9  -7   1    4.30    7.40
   9  -7   1   13.30    5.00
 -10   7  -1  296.47   21.40
 -10   7  -1  282.77   22.10
 -10   7  -1  262.07   24.60
 -10   7  -1  384.26   55.99
 -10   7  -1  283.37   24.20
 -10   7  -1  287.17   42.60
  10  -7   1  271.27   21.70
  10  -7   1  265.07   21.50
  10  -7   1  293.17   22.50
  10  -7   1  309.27   23.00
  10  -7   1  216.28   46.90
  10  -7   1  245.68   39.20
  10  -7   1  309.87   22.70
 -11   7  -1   -1.60    1.50
 -11   7  -1  -41.10   36.40
 -11   7  -1    3.10    3.40
 -11   7  -1   26.90   32.50
 -11   7  -1    3.20    2.60
 -11   7  -1    0.90    5.10
  11  -7   1    2.20    3.70
  11  -7   1   -0.50    2.40
  11  -7   1    0.70    2.80
  11  -7   1   -1.30    2.30
  11  -7   1   -0.30    2.30
 -12   7  -1    8.00    5.10
 -12   7  -1   30.50    8.00
 -12   7  -1   14.50    7.10
  12  -7   1    7.40    5.40
  12  -7   1   17.00    6.20
  12  -7   1   13.20    5.50
  12  -7   1   28.70   10.20
  12  -7   1   21.70    7.20
 -13   7  -1   -1.70    1.80
 -13   7  -1   -2.00    2.80
 -13   7  -1    0.00    2.70
  13  -7   1   -2.30    3.00
  13  -7   1   -0.10    3.80
  13  -7   1    1.40    2.90
  13  -7   1    0.70    3.50
 -14   7  -1   18.20    9.20
 -14   7  -1    2.20    3.60
  14  -7   1   17.50    7.40
  14  -7   1   17.20    6.60
  14  -7   1    8.20    5.00
  14  -7   1   10.30    6.20
  12   6  -1   -1.50    4.20
  12   6  -1    8.20    4.50
  12   6  -1   -2.30    2.30
  12   6  -1    6.60    4.90
  12   6  -1    1.10    3.60
 -12  -6   1    6.00    5.60
 -12  -6   1    7.60    5.60
 -12  -6   1    5.80    5.70
 -12  -6   1    6.10    6.30
  11   6  -1   75.69   15.80
  11   6  -1   46.40    9.30
  11   6  -1   47.80   10.70
  11   6  -1   21.20    7.90
  11   6  -1   40.40    8.40
 -11  -6   1   55.09   12.80
 -11  -6   1   56.39   13.10
 -11  -6   1   54.69   12.60
 -11  -6   1   53.19   13.50
  10   6  -1   85.99   12.30
  10   6  -1   79.59   16.10
  10   6  -1   70.09   11.00
  10   6  -1   91.79   15.70
  10   6  -1   80.29   13.60
 -10  -6   1   88.19   15.90
 -10  -6   1   60.49   13.30
 -10  -6   1   64.29   13.20
 -10  -6   1   87.49   15.40
   9   6  -1   85.19   12.00
   9   6  -1   48.10   13.20
   9   6  -1   69.99   13.10
   9   6  -1   57.79    9.40
   9   6  -1   67.29   13.10
  -9  -6   1   76.29   14.20
  -9  -6   1  100.59   16.90
  -9  -6   1   70.99   13.10
  -9  -6   1   81.39   13.50
   8   6  -1  209.58   16.30
   8   6  -1  208.68   15.10
   8   6  -1  236.38   36.00
   8   6  -1  143.89   18.00
   8   6  -1  202.98   29.00
   8   6  -1  153.78   21.20
  -8  -6   1  164.68   21.30
  -8  -6   1  239.88   33.10
  -8  -6   1  157.58   20.10
  -8  -6   1  157.08   19.80
  -8  -6   1  154.98   23.10
  -8  -6   1  166.88   21.70
   7   6  -1    7.10    3.70
   7   6  -1   25.90    7.60
   7   6  -1    8.60   10.10
   7   6  -1   11.70    5.10
   7   6  -1   14.40    3.00
   7   6  -1   11.30    3.60
   7   6  -1   21.90    5.20
   7   6  -1    2.70    8.50
  -7  -6   1    6.40    5.10
  -7  -6   1    8.50    4.60
  -7  -6   1   11.00    4.60
  -7  -6   1    5.50   13.90
  -7  -6   1   12.70    6.00
  -7  -6   1   14.40    6.00
  -7  -6   1   36.10   15.30
   6   6  -1  108.89   19.10
   6   6  -1  140.99   17.40
   6   6  -1  103.19    7.90
   6   6  -1  107.79    9.90
   6   6  -1  105.59    8.50
   6   6  -1  112.09    8.10
   6   6  -1   96.89    8.90
   6   6  -1  117.29   13.30
   6   6  -1  132.19   16.60
   6   6  -1  112.89   10.40
   6   6  -1  120.39   14.80
  -6  -6   1   93.39   13.10
  -6  -6   1  132.49   16.70
  -6  -6   1  108.59    8.20
  -6  -6   1  126.79   19.70
  -6  -6   1  109.79   10.60
  -6  -6   1  103.49    9.60
  -6  -6   1   99.99    7.90
  -6  -6   1   92.89   13.60
  -6  -6   1  114.19   16.70
  -6  -6   1  104.19   10.00
  -6  -6   1  115.39   15.80
   5   6  -1  439.16   31.10
   5   6  -1  355.36   33.20
   5   6  -1  411.06   30.10
   5   6  -1  427.26   26.80
   5   6  -1  421.56   27.30
   5   6  -1  436.86   25.10
   5   6  -1  400.46   26.40
   5   6  -1  227.38   83.79
   5   6  -1  448.06   28.90
   5   6  -1  486.15   30.10
   5   6  -1  467.05   31.60
   5   6  -1  467.65   26.40
  -5  -6   1  460.25   25.70
  -5  -6   1  462.05   30.40
  -5  -6   1  447.66   29.90
  -5  -6   1  497.05   32.00
  -5  -6   1  500.85   92.19
  -5  -6   1  400.96   31.20
  -5  -6   1  404.56   29.10
  -5  -6   1  414.46   33.90
  -5  -6   1  437.36   91.99
  -5  -6   1  436.06   27.60
  -5  -6   1  426.26   28.50
  -5  -6   1  421.56   30.80
   4   6  -1  108.39    7.10
   4   6  -1   86.49    8.10
   4   6  -1  105.59    7.50
   4   6  -1  106.99    9.60
   4   6  -1  125.19   11.50
   4   6  -1   95.79    9.10
   4   6  -1  153.58   62.09
   4   6  -1   90.29    9.10
   4   6  -1  106.69   12.10
   4   6  -1  101.09    8.40
   4   6  -1  100.19    9.00
   4   6  -1   84.79   13.20
   4   6  -1   96.49    8.10
   4   6  -1  115.09   13.60
   4   6  -1   96.99    9.60
   4   6  -1   76.39   32.60
   4   6  -1   99.09    8.10
  -4  -6   1   99.99    8.60
  -4  -6   1   98.09   12.60
  -4  -6   1  104.09    9.30
  -4  -6   1  102.49    9.60
  -4  -6   1  100.79    7.10
  -4  -6   1  101.29    7.50
  -4  -6   1   98.39    8.20
  -4  -6   1  129.19   13.70
  -4  -6   1   86.59   13.40
  -4  -6   1   91.89    9.00
  -4  -6   1   99.29    8.70
  -4  -6   1  113.29   11.40
  -4  -6   1  143.89   14.80
  -4  -6   1  119.59   13.50
  -4  -6   1   90.89    8.20
  -4  -6   1  108.29   43.30
  -4  -6   1  113.79   50.89
   3   6  -1  275.07   16.60
   3   6  -1  307.37   51.99
   3   6  -1  298.67   60.69
   3   6  -1  288.37   18.90
   3   6  -1  259.87   18.30
   3   6  -1  278.27   18.10
   3   6  -1  284.37   19.40
   3   6  -1  238.48   19.70
   3   6  -1  264.57   17.50
   3   6  -1  253.07   17.00
   3   6  -1  282.97   17.00
   3   6  -1  261.27   17.70
   3   6  -1  275.27   19.10
   3   6  -1  299.37   19.10
   3   6  -1  283.67   18.20
   3   6  -1  263.97   17.80
   3   6  -1  262.17   15.90
  -3  -6   1  243.28   17.30
  -3  -6   1  271.77   15.90
  -3  -6   1  244.18   17.00
  -3  -6   1  267.77   18.60
  -3  -6   1  230.18   19.40
  -3  -6   1  273.67   18.20
  -3  -6   1  270.87   17.40
  -3  -6   1  257.97   18.70
  -3  -6   1  266.77   17.90
  -3  -6   1  280.27   54.79
  -3  -6   1  267.17   16.60
  -3  -6   1  282.07   19.50
  -3  -6   1  294.27   58.19
  -3  -6   1  255.27   17.40
  -3  -6   1  223.08   18.10
  -3  -6   1  283.67   19.00
  -3  -6   1  260.77   19.40
   2   6  -1  571.34   34.20
   2   6  -1  533.15   32.70
   2   6  -1  574.84   34.30
   2   6  -1  561.14   33.40
   2   6  -1  574.14   33.20
   2   6  -1  593.84   34.20
   2   6  -1  625.84   65.89
   2   6  -1  522.55   32.30
   2   6  -1  616.74   65.59
   2   6  -1  547.45   33.60
   2   6  -1  496.95   32.70
   2   6  -1  560.64   34.30
   2   6  -1  532.95   31.80
   2   6  -1  585.64   32.40
  -2  -6   1  600.04   35.20
  -2  -6   1  550.84   32.60
  -2  -6   1  499.35   33.80
  -2  -6   1  531.45   34.20
  -2  -6   1  515.85   31.60
  -2  -6   1  518.45   32.80
  -2  -6   1  578.34   32.90
  -2  -6   1  561.84   33.30
  -2  -6   1  567.24   33.80
  -2  -6   1  593.74   36.00
  -2  -6   1  578.04   33.50
  -2  -6   1  554.04   57.99
  -2  -6   1  525.45   33.30
  -2  -6   1  591.74   69.09
  -2  -6   1  553.34   31.40
  -2  -6   1  568.04   33.10
  -2  -6   1  585.34   34.30
   1   6  -1   88.79    8.00
   1   6  -1   74.59    6.50
   1   6  -1   72.59    6.30
   1   6  -1  100.89   30.30
   1   6  -1   76.39    6.70
   1   6  -1   70.09    6.90
   1   6  -1   76.39    5.80
   1   6  -1   82.29    6.50
   1   6  -1   77.89    8.10
   1   6  -1   83.49    6.30
   1   6  -1   89.29    7.80
  -1  -6   1   73.99    5.80
  -1  -6   1   85.19    7.30
  -1  -6   1   84.99    6.60
  -1  -6   1   81.49    6.00
  -1  -6   1   76.19    7.40
  -1  -6   1   82.69    6.70
  -1  -6   1   92.19    6.90
  -1  -6   1   77.49    8.40
  -1  -6   1   89.79    6.70
  -1  -6   1   87.89    7.90
  -1  -6   1   97.49    7.70
  -1  -6   1   80.79    6.80
  -1  -6   1   62.49   27.10
  -1  -6   1   71.29    6.10
  -1  -6   1   83.99    7.50
   0   6  -1 1092.29   69.69
   0   6  -1 1252.07   67.79
   0   6  -1 1297.67   68.79
   0   6  -1 1078.09  100.49
   0   6  -1 1210.08  112.89
   0   6  -1 1219.08   69.69
   0   6  -1 1314.87   68.49
   0   6  -1 1231.08   66.19
   0  -6   1 1109.59  105.59
   0  -6   1 1307.27   68.49
   0  -6   1 1180.58   68.99
   0  -6   1 1129.69   67.99
   0  -6   1 1189.58   67.69
   0  -6   1 1084.49   69.79
   0  -6   1 1128.39   66.69
   0  -6   1 1117.79   68.89
   0  -6   1 1235.08  105.19
  -1   6  -1  768.92   42.70
  -1   6  -1  734.43  116.49
  -1   6  -1  687.73   40.50
  -1   6  -1  721.63   44.80
  -1   6  -1  727.43   46.40
  -1   6  -1  703.63   41.70
  -1   6  -1  696.13   41.40
  -1   6  -1  691.33   42.10
  -1   6  -1  689.43   40.10
  -1   6  -1  675.73   46.10
  -1   6  -1  708.63   40.70
  -1   6  -1  608.14   95.69
   1  -6   1  685.93  102.39
   1  -6   1  671.53   40.30
   1  -6   1  738.53   42.30
   1  -6   1  749.82   40.90
   1  -6   1  692.73   46.60
   1  -6   1  657.53   44.70
   1  -6   1  691.93   41.30
   1  -6   1  733.93   45.80
   1  -6   1  654.63  102.29
   1  -6   1  740.23   41.90
   1  -6   1  760.52   40.00
   1  -6   1  705.63   42.10
  -2   6  -1   56.49   10.40
  -2   6  -1   38.90    3.60
  -2   6  -1   33.70    9.70
  -2   6  -1   40.30   10.30
  -2   6  -1   31.30    5.00
  -2   6  -1   53.49    6.50
  -2   6  -1   42.50    5.10
  -2   6  -1   60.69   49.00
  -2   6  -1   39.30    3.00
  -2   6  -1   46.70    3.60
  -2   6  -1   41.40    5.90
  -2   6  -1   48.70    5.80
  -2   6  -1   38.50   39.90
  -2   6  -1   39.30    3.80
  -2   6  -1   53.59    7.00
   2  -6   1   70.59   46.30
   2  -6   1  -29.60   33.10
   2  -6   1   36.20    5.40
   2  -6   1   49.50    4.40
   2  -6   1   44.40    4.70
   2  -6   1   45.00    3.50
   2  -6   1   66.29   11.90
   2  -6   1   42.20    3.90
   2  -6   1   57.99    6.50
   2  -6   1   47.30    6.40
   2  -6   1   54.09    6.60
   2  -6   1   40.30    3.30
  -3   6  -1   65.39    7.50
  -3   6  -1   67.69    7.60
  -3   6  -1    1.10   53.59
  -3   6  -1   65.19    7.40
  -3   6  -1   56.19    7.10
  -3   6  -1   62.69    6.80
  -3   6  -1   33.20   11.00
  -3   6  -1   50.79    4.50
  -3   6  -1   55.59   11.30
  -3   6  -1   48.90   53.59
  -3   6  -1   32.30   11.00
  -3   6  -1   53.39    4.70
  -3   6  -1   59.89    6.90
  -3   6  -1   54.29    5.00
  -3   6  -1   44.60    6.30
   3  -6   1   35.00    9.10
   3  -6   1   54.89    6.90
   3  -6   1   58.09    4.90
   3  -6   1   45.30    4.50
   3  -6   1  -10.90   42.60
   3  -6   1   50.79    5.00
   3  -6   1   51.39   12.70
   3  -6   1   72.09   52.69
   3  -6   1   52.49    4.40
   3  -6   1   84.59    8.50
   3  -6   1   59.39    4.60
   3  -6   1   53.89    6.60
   3  -6   1   66.59    7.80
   3  -6   1   57.29   12.40
  -4   6  -1 1199.48  185.08
  -4   6  -1 1272.57   72.69
  -4   6  -1 1268.57   82.19
  -4   6  -1 1308.77   72.99
  -4   6  -1 1325.17   85.79
  -4   6  -1 1248.68   72.69
  -4   6  -1 1329.67   73.29
  -4   6  -1 1174.98   84.09
  -4   6  -1 1321.87   72.59
  -4   6  -1 1294.17   73.39
  -4   6  -1 1319.77   73.39
[truncated: 6,763,677 more chars]
