# Supplementary material for: Synthesis and structure of 2-amino-1-methylbenzimid­azolium tetra­kis­[4,4,4-tri­fluoro-1-(1,3-thia­zol-2-yl)butane-1,3-dionato-κ2O,O′]cerium(III)
Source: Acta Crystallogr E Crystallogr Commun. 2025 Nov 18;81(Pt 12):1164–9. doi: 10.1107/S2056989025010266 (PMC12810277; doi:10.1107/S2056989025010266)
Supplement: Supplementary file 2 [file e-81-01164-Isup2.hkl]

data_I                                                                          
_shelx_title ' mo_ujm2025_002_ce_tta_a.res in P-1'                              
_shelx_refln_list_code          4                                               
_shelx_F_calc_maximum      388.34                                               
_exptl_crystal_F_000      2324.00                                               
_reflns_d_resolution_high  0.7677                                               
                                                                                
loop_                                                                           
 _space_group_symop_operation_xyz                                               
 'x, y, z'                                                                      
 '-x, -y, -z'                                                                   
                                                                                
_cell_length_a    11.0242                                                       
_cell_length_b    19.7469                                                       
_cell_length_c    24.1544                                                       
_cell_angle_alpha 113.801                                                       
_cell_angle_beta   90.657                                                       
_cell_angle_gamma 100.739                                                       
                                                                                
_shelx_F_squared_multiplier     1.000                                           
                                                                                
loop_                                                                           
 _refln_index_h                                                                 
 _refln_index_k                                                                 
 _refln_index_l                                                                 
 _refln_F_squared_calc                                                          
 _refln_F_squared_meas                                                          
 _refln_F_squared_sigma                                                         
 _refln_observed_status                                                         
   1   0   0          2.18          4.41         2.05 o                         
   2   0   0      63860.75      64849.01      1615.38 o                         
   3   0   0         33.69         50.46         9.01 o                         
   4   0   0        321.74        279.06        22.07 o                         
   5   0   0        551.97        402.79        31.51 o                         
   6   0   0       4105.92       4020.26        86.67 o                         
   7   0   0        106.40        154.33        34.98 o                         
   8   0   0       3501.95       3727.39        94.26 o                         
   9   0   0        258.05        210.34        34.04 o                         
  10   0   0       1217.63       1238.18        65.62 o                         
  11   0   0         32.00          7.02        20.28 o                         
  12   0   0       2370.06       2288.01       128.31 o                         
  13   0   0         38.57          3.56        21.41 o                         
  14   0   0        564.07        475.78       127.31 o                         
 -14   1   0        134.92        128.35        38.98 o                         
 -13   1   0        161.23         45.84        25.60 o                         
 -12   1   0       1198.26       1162.67        77.49 o                         
 -11   1   0        212.84        225.59        36.83 o                         
 -10   1   0       2576.99       2883.22        98.98 o                         
  -9   1   0         35.84         11.07        16.58 o                         
  -8   1   0       1414.72       1489.74        61.87 o                         
  -7   1   0       2458.55       2311.78        78.86 o                         
  -6   1   0      10363.81      10910.59       159.64 o                         
  -5   1   0       2582.65       2236.52        63.27 o                         
  -4   1   0        281.42        728.50        27.33 o                         
  -3   1   0       2970.44       2426.03        38.94 o                         
  -2   1   0       6159.11       6357.74        79.44 o                         
   1   1   0          8.19         60.84         5.31 o                         
   2   1   0     150806.94     168668.17      3405.52 o                         
   3   1   0         57.52         86.40        10.02 o                         
   4   1   0       2178.02       2262.41        38.29 o                         
   5   1   0          9.44         12.30        10.20 o                         
   6   1   0       2114.00       2214.07        52.74 o                         
   7   1   0        156.38        161.90        50.87 o                         
   8   1   0        384.62        350.49        25.76 o                         
   9   1   0        546.87        602.99        48.14 o                         
  10   1   0       1257.15       1496.08        87.07 o                         
  11   1   0        131.06         87.18        26.82 o                         
  12   1   0        402.63        293.79        50.16 o                         
  13   1   0         32.94         32.83        27.39 o                         
 -14   2   0        169.03        283.65        49.67 o                         
 -13   2   0        346.64        431.81        90.57 o                         
 -12   2   0        228.81        216.55        35.33 o                         
 -11   2   0        174.54        148.36        29.01 o                         
 -10   2   0       3241.28       3190.02       106.67 o                         
  -9   2   0         14.14        -13.40        29.40 o                         
  -8   2   0      10138.86      11069.58       182.70 o                         
  -7   2   0       1260.20       1221.84        71.23 o                         
  -6   2   0      28396.79      32428.47       430.64 o                         
  -5   2   0       1351.37       1240.56        46.64 o                         
  -4   2   0        766.58        935.29        25.98 o                         
  -3   2   0        116.81         42.65        10.16 o                         
  -2   2   0       3547.41       5041.99        82.46 o                         
  -1   2   0       4620.11       4989.68        90.10 o                         
   1   2   0       2389.66       1335.44        18.64 o                         
   2   2   0      33256.21      29958.09       683.59 o                         
   3   2   0       5153.73       5978.23        73.96 o                         
   4   2   0      23867.01      20660.36       278.19 o                         
   5   2   0        459.57        497.45        25.27 o                         
   6   2   0      14656.19      14886.10       220.28 o                         
   7   2   0        642.16        677.02        37.84 o                         
   8   2   0       7137.58       6907.89       141.71 o                         
   9   2   0          0.03        -13.38        15.69 o                         
  10   2   0       3498.72       3370.66       120.05 o                         
  11   2   0         32.53         14.04        27.11 o                         
  12   2   0       1124.01       1212.66        85.57 o                         
  13   2   0          4.45         -1.88        20.36 o                         
 -14   3   0        231.19        175.77        58.25 o                         
 -13   3   0        223.28        305.29        47.84 o                         
 -12   3   0        366.94        385.10        48.68 o                         
 -11   3   0        923.31        859.20        79.12 o                         
 -10   3   0       1706.63       1746.76        75.24 o                         
  -9   3   0        307.53        264.36        32.59 o                         
  -8   3   0         95.03         88.18        31.81 o                         
  -7   3   0        706.66        946.60        62.82 o                         
  -6   3   0        279.62        502.20        68.05 o                         
  -5   3   0      12343.37      13042.24       166.09 o                         
  -4   3   0         12.14         13.41        13.95 o                         
  -3   3   0       2648.66       2545.94        40.29 o                         
  -2   3   0      57801.84      53089.23      1225.29 o                         
  -1   3   0       5470.62       4000.22        52.68 o                         
   0   3   0         89.51         96.29         7.12 o                         
   1   3   0      14709.73      13910.14       239.25 o                         
   2   3   0        602.49       1217.16        22.50 o                         
   3   3   0        200.77        341.98        18.55 o                         
   4   3   0      54997.27      55905.43      1194.65 o                         
   5   3   0       2244.59       2487.06        55.39 o                         
   6   3   0       4532.80       4105.19        71.79 o                         
   7   3   0        826.46        808.48        40.34 o                         
   8   3   0         68.50         46.31        18.69 o                         
   9   3   0       1053.50        995.09        70.94 o                         
  10   3   0       1046.10        800.79        80.59 o                         
  11   3   0        255.46        237.50        38.25 o                         
  12   3   0        379.28        283.47        47.92 o                         
  13   3   0         27.20         69.13        35.48 o                         
 -14   4   0        230.62        186.41        43.52 o                         
 -13   4   0       1571.94       1660.63        99.45 o                         
 -12   4   0        303.80        260.70        43.74 o                         
 -11   4   0       1234.94       1261.28        84.40 o                         
 -10   4   0       1874.75       2182.41       121.78 o                         
  -9   4   0         67.90         14.33        42.29 o                         
  -8   4   0       2560.04       2462.40        71.45 o                         
  -7   4   0        762.22        640.65        29.92 o                         
  -6   4   0       4703.98       4130.60       125.38 o                         
  -5   4   0      19152.07      18610.94       246.72 o                         
  -4   4   0      12188.36      12434.83       152.37 o                         
  -3   4   0       1418.79       1074.23        28.59 o                         
  -2   4   0      34739.71      37554.80       966.12 o                         
  -1   4   0       5571.15       6934.77        90.38 o                         
   0   4   0     119094.52     135648.56      2720.52 o                         
   1   4   0      18487.57      20415.93       348.78 o                         
   2   4   0      10919.42      15585.41       189.52 o                         
   3   4   0       7550.31       7050.15        83.78 o                         
   4   4   0      32766.87      34156.27       577.55 o                         
   5   4   0        275.49        401.29        17.97 o                         
   6   4   0       5590.50       5358.03       130.72 o                         
   7   4   0        497.03        490.92        37.04 o                         
   8   4   0       2597.60       2692.04        90.13 o                         
   9   4   0        266.49        225.39        30.45 o                         
  10   4   0       1646.34       1537.32       115.57 o                         
  11   4   0         98.99         16.71        20.80 o                         
  12   4   0       1048.28       1144.35        81.24 o                         
  13   4   0          3.03         37.45        33.48 o                         
 -14   5   0         16.73         -1.31        24.27 o                         
 -13   5   0        181.31        189.86        36.92 o                         
 -12   5   0         73.82         82.30        29.20 o                         
 -11   5   0       1583.99       1676.67       154.66 o                         
 -10   5   0        456.62        382.78        36.65 o                         
  -9   5   0       6265.17       6564.50       161.07 o                         
  -8   5   0       1452.54       1507.52        78.26 o                         
  -7   5   0       7090.28       6931.66       147.77 o                         
  -6   5   0       1437.00       1624.24        61.58 o                         
  -5   5   0         26.67         66.91        18.64 o                         
  -4   5   0       9957.37      11667.43       154.29 o                         
  -3   5   0      35158.72      33524.71       752.48 o                         
  -2   5   0       5546.20       4621.15        81.89 o                         
  -1   5   0       4194.20       2844.07        44.38 o                         
   0   5   0       1842.22       3525.15        46.56 o                         
   1   5   0      18258.01      20796.15       279.65 o                         
   2   5   0        306.32        223.74        10.47 o                         
   3   5   0      11307.23      11667.43       128.57 o                         
   4   5   0        595.10        741.79        28.18 o                         
   5   5   0       5490.52       5195.56        74.83 o                         
   6   5   0       1915.73       1975.90        53.67 o                         
   7   5   0         11.82         -1.69        12.06 o                         
   8   5   0       1508.31       1615.63        74.35 o                         
   9   5   0         65.06        118.76        54.29 o                         
  10   5   0        605.62        620.18        55.16 o                         
  11   5   0        458.31        571.26        56.54 o                         
  12   5   0        293.41        264.56        45.83 o                         
  13   5   0         99.41        110.85        32.22 o                         
 -14   6   0         43.01         55.84        34.78 o                         
 -13   6   0        399.04        413.37        55.07 o                         
 -12   6   0         37.77         17.83        23.18 o                         
 -11   6   0        109.22         83.68        61.43 o                         
 -10   6   0       1173.69       1106.06       100.58 o                         
  -9   6   0       4646.05       4762.64       173.53 o                         
  -8   6   0        300.61        333.56        39.74 o                         
  -7   6   0       2566.72       3115.39        67.39 o                         
  -6   6   0       4491.45       4423.83        92.82 o                         
  -5   6   0        828.48        856.79        29.16 o                         
  -4   6   0       7271.46       7788.22       102.96 o                         
  -3   6   0       8722.88       9195.10       115.07 o                         
  -2   6   0      14546.88      14419.84       214.29 o                         
  -1   6   0       1354.54       1195.57        33.59 o                         
   0   6   0      59248.89      58347.88      1282.93 o                         
   1   6   0         10.28         66.16        10.86 o                         
   2   6   0      41862.30      40754.08       683.99 o                         
   3   6   0       4774.73       5227.53        66.72 o                         
   4   6   0       2558.60       2345.57        43.43 o                         
   5   6   0        684.07        619.18        42.57 o                         
   6   6   0         99.38        193.64        18.16 o                         
   7   6   0       1305.26       1297.70        57.06 o                         
   8   6   0       3690.67       3605.72       110.20 o                         
   9   6   0        179.85        200.57        38.96 o                         
  10   6   0       1622.77       1454.64        85.87 o                         
  11   6   0        143.23        207.73        38.06 o                         
  12   6   0       1124.46       1121.37        80.80 o                         
 -14   7   0          1.32        -22.82        22.82 o                         
 -13   7   0        211.52        218.91        41.15 o                         
 -12   7   0          9.79         30.02        24.98 o                         
 -11   7   0         29.14        -30.75        70.15 o                         
 -10   7   0         49.10         98.08        31.54 o                         
  -9   7   0       6244.37       6806.65       163.99 o                         
  -8   7   0        189.94        164.10        24.41 o                         
  -7   7   0      13030.90      13812.87       198.38 o                         
  -6   7   0        436.11        368.37        27.18 o                         
  -5   7   0      25779.63      26538.45       331.52 o                         
  -4   7   0        555.28        591.93        59.75 o                         
  -3   7   0      15605.15      15821.16       284.52 o                         
  -2   7   0        146.95        114.02        19.59 o                         
  -1   7   0       4591.80       4721.87        70.69 o                         
   0   7   0         81.16        103.50        15.40 o                         
   1   7   0       7720.37       7878.45       107.06 o                         
   2   7   0       7295.08       7065.43        98.41 o                         
   3   7   0       5572.94       6327.83        85.69 o                         
   4   7   0       2878.50       3150.72        52.69 o                         
   5   7   0       7476.40       6809.74       103.86 o                         
   6   7   0        262.44        192.66        19.20 o                         
   7   7   0       2932.68       2464.95        74.06 o                         
   8   7   0          1.92        -15.98        15.98 o                         
   9   7   0        305.30        300.69        48.59 o                         
  10   7   0        345.55        306.63        40.99 o                         
  11   7   0        245.07        236.45        40.54 o                         
  12   7   0        272.36        151.28        43.22 o                         
 -14   8   0          3.75         32.74        29.65 o                         
 -13   8   0        616.28        563.27        61.68 o                         
 -12   8   0          0.36          1.06        21.45 o                         
 -11   8   0       1189.05       1012.94        64.61 o                         
 -10   8   0         12.17         79.05        32.59 o                         
  -9   8   0       2418.63       2560.91       149.57 o                         
  -8   8   0        137.27        182.14        26.93 o                         
  -7   8   0         25.16         44.10        16.73 o                         
  -6   8   0       2755.70       2363.08       101.18 o                         
  -5   8   0       2857.83       2620.54       100.38 o                         
  -4   8   0        267.11        359.60        37.12 o                         
  -3   8   0        806.85        795.96        37.87 o                         
  -2   8   0       3851.90       3783.22        84.16 o                         
  -1   8   0        325.27        664.25        32.41 o                         
   0   8   0       7795.44       8545.26       117.10 o                         
   1   8   0        411.33        399.73        28.50 o                         
   2   8   0       3389.06       3584.26        50.62 o                         
   3   8   0         78.63        137.07        25.07 o                         
   4   8   0       7788.06       7623.98       128.01 o                         
   5   8   0        111.92         88.54        14.43 o                         
   6   8   0       6781.44       6707.58       128.65 o                         
   7   8   0        196.97        182.09        23.72 o                         
   8   8   0        466.48        408.90        51.85 o                         
   9   8   0         91.80         70.14        27.64 o                         
  10   8   0        361.59        352.63        45.68 o                         
  11   8   0        117.61        110.71        32.11 o                         
  12   8   0        447.99        428.89        54.84 o                         
 -14   9   0          4.23         30.71        39.55 o                         
 -13   9   0        315.51        251.21        41.84 o                         
 -12   9   0         19.22         11.50        21.32 o                         
 -11   9   0       1122.37       1020.58        68.98 o                         
 -10   9   0        671.04        633.69        48.90 o                         
  -9   9   0       2868.23       2963.72       112.84 o                         
  -8   9   0        163.97        147.20        29.80 o                         
  -7   9   0       2204.63       2272.36        55.84 o                         
  -6   9   0        407.08        524.08        25.71 o                         
  -5   9   0      22548.84      21777.04       289.67 o                         
  -4   9   0       1393.63       1756.82        79.08 o                         
  -3   9   0      31294.95      28745.97       513.21 o                         
  -2   9   0        117.46         90.32        17.99 o                         
  -1   9   0      18185.72      17964.52       225.95 o                         
   0   9   0          2.65         13.52        17.14 o                         
   1   9   0      23794.59      26246.34       324.58 o                         
   2   9   0        172.96        156.77        24.13 o                         
   3   9   0       5598.70       6492.16        98.67 o                         
   4   9   0        674.20        752.38        32.82 o                         
   5   9   0       4580.52       4443.46        96.49 o                         
   6   9   0         13.84         -2.35        16.18 o                         
   7   9   0       3156.60       3027.25        90.13 o                         
   8   9   0        302.27        198.35        56.86 o                         
   9   9   0       1583.13       1413.78        94.21 o                         
  10   9   0         31.22         35.94        25.95 o                         
  11   9   0        711.62        644.75        61.64 o                         
 -13  10   0        228.79        211.97        48.32 o                         
 -12  10   0         27.32          8.54        23.84 o                         
 -11  10   0       1378.64       1569.47        92.71 o                         
 -10  10   0        107.48        137.06        29.51 o                         
  -9  10   0       2637.45       2875.26        93.06 o                         
  -8  10   0        818.44        788.38        82.14 o                         
  -7  10   0        102.83        113.91        16.03 o                         
  -6  10   0         36.92         84.46        19.60 o                         
  -5  10   0       1776.86       1757.06        80.95 o                         
  -4  10   0        200.93        296.69        68.37 o                         
  -3  10   0         77.22        170.61        37.94 o                         
  -2  10   0       4252.59       4433.92        97.74 o                         
  -1  10   0        776.33        609.37        32.66 o                         
   0  10   0       1395.47       1588.36        69.64 o                         
   1  10   0       3644.26       3771.91        63.59 o                         
   2  10   0        136.08        120.13        30.99 o                         
   3  10   0        657.82        500.55        24.48 o                         
   4  10   0        574.62        554.90        39.67 o                         
   5  10   0        404.10        379.40        28.37 o                         
   6  10   0        809.93        854.31        47.05 o                         
   7  10   0        662.80        651.57        45.54 o                         
   8  10   0       1638.12       1724.85        84.82 o                         
   9  10   0         12.64          2.83        20.49 o                         
  10  10   0        279.96        259.37        58.01 o                         
  11  10   0        286.82        357.14        55.08 o                         
 -13  11   0        198.93        295.68        49.12 o                         
 -12  11   0        113.63        157.56        34.91 o                         
 -11  11   0        591.39        713.63        61.25 o                         
 -10  11   0         22.17        -14.51        19.02 o                         
  -9  11   0       2470.67       2749.36        98.22 o                         
  -8  11   0          4.74          6.62        30.59 o                         
  -7  11   0       2347.43       2351.49        76.90 o                         
  -6  11   0          1.71          9.17        16.76 o                         
  -5  11   0       2159.46       2059.24        54.84 o                         
  -4  11   0          0.37         20.17        48.81 o                         
  -3  11   0       8276.39       8861.76       157.07 o                         
  -2  11   0          2.73         12.40        31.47 o                         
  -1  11   0      10848.39      10761.61       249.04 o                         
   0  11   0        460.53        369.60        42.31 o                         
   1  11   0      16760.34      16827.65       229.67 o                         
   2  11   0        209.42        246.48        16.86 o                         
   3  11   0       2554.66       2368.76        58.45 o                         
   4  11   0        118.39        107.80        16.14 o                         
   5  11   0       9150.42       9183.06       177.25 o                         
   6  11   0        231.64        227.45        25.84 o                         
   7  11   0       3412.41       3214.50       254.61 o                         
   8  11   0          6.54         38.30        20.12 o                         
   9  11   0       1383.33       1354.81       105.43 o                         
  10  11   0         53.45         84.96        37.36 o                         
 -13  12   0        532.73        529.17        68.40 o                         
 -12  12   0         13.72         31.23        23.77 o                         
 -11  12   0        398.72        344.74        42.99 o                         
 -10  12   0         53.70         85.60        31.66 o                         
  -9  12   0        700.91        800.90        79.80 o                         
  -8  12   0          2.42         30.94        13.70 o                         
  -7  12   0        473.37        456.27        47.62 o                         
  -6  12   0        464.81        508.64        40.12 o                         
  -5  12   0        567.53        552.34        30.84 o                         
  -4  12   0        410.60        298.58        34.56 o                         
  -3  12   0       2009.91       2073.57        63.17 o                         
  -2  12   0        297.17        351.77        42.93 o                         
  -1  12   0       1131.79       1435.26        60.89 o                         
   0  12   0        236.42        287.27        27.04 o                         
   1  12   0        201.13        162.62        16.85 o                         
   2  12   0        398.18        378.84        26.88 o                         
   3  12   0        147.01        111.77        17.38 o                         
   4  12   0          0.53          4.34        13.92 o                         
   5  12   0        429.04        433.57        34.46 o                         
   6  12   0          4.66         11.48        23.30 o                         
   7  12   0          2.73         -8.05        13.80 o                         
   8  12   0         21.00        -11.58        16.72 o                         
   9  12   0        226.15        115.06        39.70 o                         
  10  12   0        136.34        202.35        50.13 o                         
 -13  13   0         68.48         -1.12        22.53 o                         
 -12  13   0        235.80        232.26        42.16 o                         
 -11  13   0        384.92        357.67        45.69 o                         
 -10  13   0        252.04        361.80        46.54 o                         
  -9  13   0       1293.37       1336.36       118.40 o                         
  -8  13   0        309.05        448.76        43.35 o                         
  -7  13   0       1325.99       1468.87        89.14 o                         
  -6  13   0       1327.66       1490.95        90.87 o                         
  -5  13   0      12174.25      12490.60       229.17 o                         
  -4  13   0        106.64        106.35        19.43 o                         
  -3  13   0       3460.29       3290.63        86.89 o                         
  -2  13   0        280.08        336.15        28.08 o                         
  -1  13   0       1082.09       1108.46        50.42 o                         
   0  13   0        111.68        153.36        30.52 o                         
   1  13   0       4742.89       4756.41       106.47 o                         
   2  13   0          0.66         -6.94        11.41 o                         
   3  13   0       6824.58       7126.85       145.42 o                         
   4  13   0        147.67        133.15        22.11 o                         
   5  13   0       2111.90       2001.04        99.16 o                         
   6  13   0         10.83         -1.77        13.53 o                         
   7  13   0       1786.94       1657.87        86.21 o                         
   8  13   0         17.30         -5.69        17.77 o                         
   9  13   0       1338.13       1593.64       109.83 o                         
  10  13   0         24.11         69.25        49.38 o                         
 -13  14   0        144.85        118.97        97.51 o                         
 -12  14   0         70.12         82.52        30.08 o                         
 -11  14   0        322.28        263.73        44.19 o                         
 -10  14   0        151.58        197.54        34.36 o                         
  -9  14   0        216.76        235.58        44.40 o                         
  -8  14   0        150.72        104.01        34.26 o                         
  -7  14   0        519.04        424.84        49.04 o                         
  -6  14   0        697.12        838.45        90.53 o                         
  -5  14   0       1220.87       1195.24        67.77 o                         
  -4  14   0        522.70        445.71        41.23 o                         
  -3  14   0        916.43        954.63        64.97 o                         
  -2  14   0        975.64       1005.49        56.73 o                         
  -1  14   0         12.76        -15.01        15.01 o                         
   0  14   0        499.59        573.79        46.12 o                         
   1  14   0          0.69         16.76        17.58 o                         
   2  14   0        257.79        298.32        33.35 o                         
   3  14   0         30.00         84.21        20.91 o                         
   4  14   0         56.73         48.17        18.39 o                         
   5  14   0        581.94        640.95        51.15 o                         
   6  14   0         11.44         10.35        17.16 o                         
   7  14   0         20.23         23.97        21.98 o                         
   8  14   0         79.29         98.10        39.39 o                         
   9  14   0         41.48         40.22        25.84 o                         
 -12  15   0        327.29        267.28        57.72 o                         
 -11  15   0         86.29         15.04        25.15 o                         
 -10  15   0        338.52        324.06        45.85 o                         
  -9  15   0        651.41        694.53        62.65 o                         
  -8  15   0        502.97        449.75        50.12 o                         
  -7  15   0        178.01        186.70        32.51 o                         
  -6  15   0        967.09        948.69        62.75 o                         
  -5  15   0       2759.64       2724.60       150.69 o                         
  -4  15   0        436.88        398.41        44.32 o                         
  -3  15   0       2277.81       2364.43        86.74 o                         
  -2  15   0        251.96        242.72        28.17 o                         
  -1  15   0       3515.65       3941.65       131.96 o                         
   0  15   0        253.22        301.65        30.72 o                         
   1  15   0       4127.67       4085.02       105.74 o                         
   2  15   0         68.56         33.46        26.14 o                         
   3  15   0       3691.30       3765.47       111.51 o                         
   4  15   0        148.93        111.20        24.72 o                         
   5  15   0       1442.20       1404.94        77.02 o                         
   6  15   0        131.93        107.53        25.49 o                         
   7  15   0        651.35        441.18        48.30 o                         
   8  15   0          3.44          9.14        24.20 o                         
 -12  16   0        164.22        161.48        56.01 o                         
 -11  16   0         78.27        113.68        33.57 o                         
 -10  16   0        268.77        401.58        57.55 o                         
  -9  16   0        464.74        415.48        50.64 o                         
  -8  16   0        716.06        735.64        60.70 o                         
  -7  16   0        363.88        322.34        59.88 o                         
  -6  16   0        946.62        806.23       124.11 o                         
  -5  16   0        125.49        108.50        40.74 o                         
  -4  16   0        681.47        686.48        76.12 o                         
  -3  16   0         70.86         83.67        40.02 o                         
  -2  16   0        909.71       1058.36        88.50 o                         
  -1  16   0         26.26         33.55        28.94 o                         
   0  16   0        344.04        322.56        37.05 o                         
   1  16   0        256.29        162.23        29.01 o                         
   2  16   0       1006.04        970.82        79.79 o                         
   3  16   0        317.83        322.28        39.23 o                         
   4  16   0        541.69        443.08        40.72 o                         
   5  16   0         90.53        124.32        27.56 o                         
   6  16   0        130.94        125.11        30.97 o                         
   7  16   0         25.89         41.31        24.91 o                         
   8  16   0         23.88         46.23        28.36 o                         
 -11  17   0        100.57         46.00        31.33 o                         
 -10  17   0        502.42        514.60        60.26 o                         
  -9  17   0        369.04        416.14        53.38 o                         
  -8  17   0        270.48        241.92        51.30 o                         
  -7  17   0        315.48        302.60        74.42 o                         
  -6  17   0          5.49         14.41        61.95 o                         
  -5  17   0        304.47        301.65        76.07 o                         
  -4  17   0        766.36        666.45        83.24 o                         
  -3  17   0        793.79        734.21        55.79 o                         
  -2  17   0        242.55        241.17        42.42 o                         
  -1  17   0        410.95        356.80        37.86 o                         
   0  17   0        429.06        394.40        49.32 o                         
   1  17   0       1245.26       1145.97       166.94 o                         
   2  17   0        233.86        297.15        40.27 o                         
   3  17   0        488.31        543.99        54.09 o                         
   4  17   0         44.91         33.06        18.66 o                         
   5  17   0        403.49        430.46        48.85 o                         
   6  17   0         47.29         27.70        20.58 o                         
   7  17   0        491.74        468.88        55.17 o                         
 -11  18   0         21.63         24.77        38.17 o                         
 -10  18   0        101.19         86.57        34.76 o                         
  -9  18   0          0.45          6.24        26.31 o                         
  -8  18   0        349.71        360.05        46.03 o                         
  -7  18   0        107.19        136.68        30.22 o                         
  -6  18   0        436.63        543.44        50.81 o                         
  -5  18   0          1.39        -14.21        15.79 o                         
  -4  18   0       1611.81       1587.96       111.72 o                         
  -3  18   0         67.32         -3.33        19.46 o                         
  -2  18   0       1780.75       1820.18       102.87 o                         
  -1  18   0         13.58         -7.85        22.48 o                         
   0  18   0        784.42       1032.26        71.60 o                         
   1  18   0         69.94         20.78        20.98 o                         
   2  18   0        824.86        932.00        78.32 o                         
   3  18   0          0.27        -15.77        15.77 o                         
   4  18   0        570.62        593.76        50.95 o                         
   5  18   0          1.10         -7.58        20.54 o                         
   6  18   0        407.84        429.63        63.95 o                         
 -10  19   0        365.83        360.14        93.74 o                         
  -9  19   0         47.08         54.73        31.56 o                         
  -8  19   0        193.38        164.67        35.53 o                         
  -7  19   0         29.12         53.96        27.79 o                         
  -6  19   0        304.23        333.74        43.04 o                         
  -5  19   0        146.52        121.39        30.44 o                         
  -4  19   0        111.20         88.52        26.87 o                         
  -3  19   0        163.02        188.19        36.92 o                         
  -2  19   0        216.41        143.32        35.05 o                         
  -1  19   0         85.99        112.85        31.43 o                         
   0  19   0        246.08        227.48        39.28 o                         
   1  19   0          9.48         28.57        25.22 o                         
   2  19   0         11.14        -16.84        19.01 o                         
   3  19   0        312.81        330.12        41.27 o                         
   4  19   0          5.93          9.12        19.44 o                         
   5  19   0        192.84        261.94        49.34 o                         
  -9  20   0          0.15         15.37        45.03 o                         
  -8  20   0        209.18        163.46        37.58 o                         
  -7  20   0         14.09         35.46        25.88 o                         
  -6  20   0        285.50        271.10        41.01 o                         
  -5  20   0          8.63         44.03        23.73 o                         
  -4  20   0        916.53        887.26        79.29 o                         
  -3  20   0        172.89        245.61        41.10 o                         
  -2  20   0        695.17        697.88        68.69 o                         
  -1  20   0         44.95        101.04        32.38 o                         
   0  20   0        878.14        924.42        90.63 o                         
   1  20   0         12.50         -8.57        18.99 o                         
   2  20   0        529.16        476.71        66.42 o                         
   3  20   0         66.91         56.69        23.19 o                         
   4  20   0        241.09        207.54        35.74 o                         
  -8  21   0        214.72        206.19        51.04 o                         
  -7  21   0         30.14         14.63        28.11 o                         
  -6  21   0        151.84        132.98        35.47 o                         
  -5  21   0          0.50          1.57        23.07 o                         
  -4  21   0        155.78        179.23        42.01 o                         
  -3  21   0          1.00        -12.02        22.66 o                         
  -2  21   0         84.92         76.31        30.76 o                         
  -1  21   0          8.47         27.89        31.11 o                         
   0  21   0         35.12         43.97        26.91 o                         
   1  21   0         63.81         30.41        27.03 o                         
   2  21   0         25.47         -9.60        20.97 o                         
   3  21   0         20.33          8.77        20.21 o                         
  -7  22   0         10.55         37.24        33.42 o                         
  -6  22   0        222.67        200.70        48.44 o                         
  -5  22   0          5.63        -19.63        19.63 o                         
  -4  22   0        140.56        148.23        35.84 o                         
  -3  22   0          0.34        -19.51        19.51 o                         
  -2  22   0        389.78        405.76        68.76 o                         
  -1  22   0         25.78         34.53        29.89 o                         
   0  22   0        293.79        267.29        76.43 o                         
   1  22   0         10.87         -2.89        23.37 o                         
   2  22   0        382.43        390.05        50.02 o                         
  -5  23   0          6.37         -0.22        31.14 o                         
  -4  23   0         75.79         48.94        29.65 o                         
  -3  23   0          5.71         65.08        28.27 o                         
  -2  23   0        171.89        155.23        40.23 o                         
  -1  23   0         13.61         -4.43        25.67 o                         
   0 -23   1          2.09        -22.33        22.33 o                         
   1 -23   1        470.25        407.09        67.63 o                         
   2 -23   1          4.23         75.60        49.19 o                         
   3 -23   1        410.59        571.81        74.63 o                         
   4 -23   1          3.77        -27.24        27.24 o                         
   5 -23   1        217.44        173.03        48.72 o                         
   6 -23   1          1.56         -1.99        23.63 o                         
  -2 -22   1         10.71         40.31        29.12 o                         
  -1 -22   1          0.46         52.90        37.67 o                         
   0 -22   1          3.35         88.16        31.90 o                         
   1 -22   1         64.71         31.10        27.51 o                         
   2 -22   1          0.68          9.56        24.14 o                         
   3 -22   1         54.87         22.37        24.57 o                         
   4 -22   1          0.13        -10.93        28.05 o                         
   5 -22   1         58.92         24.46        30.19 o                         
   6 -22   1         15.35        -11.55        23.98 o                         
   7 -22   1        144.91         40.59        33.50 o                         
   8 -22   1          0.10        -15.75        24.28 o                         
  -4 -21   1         21.16         -3.00        30.64 o                         
  -3 -21   1        438.23        365.92        57.04 o                         
  -2 -21   1          0.26        -17.76        17.76 o                         
  -1 -21   1        521.18        571.38        60.97 o                         
   0 -21   1         21.24        -18.59        18.59 o                         
   1 -21   1        810.09        896.12       104.20 o                         
   2 -21   1         90.89         71.70        32.14 o                         
   3 -21   1        581.77        664.19        71.15 o                         
   4 -21   1         35.62         31.05        23.76 o                         
   5 -21   1        771.74        777.77        86.92 o                         
   6 -21   1          2.12         24.07        26.84 o                         
   7 -21   1        391.54        277.50        77.77 o                         
   8 -21   1         17.25          1.21        32.78 o                         
   9 -21   1        211.05        247.88        54.75 o                         
  -5 -20   1          2.30        -15.80        15.80 o                         
  -4 -20   1        148.86        130.71        33.42 o                         
  -3 -20   1         58.46         66.80        24.38 o                         
  -2 -20   1        248.45        270.57        40.94 o                         
  -1 -20   1        176.81        228.66        42.70 o                         
   0 -20   1         23.73          1.37        25.70 o                         
   1 -20   1        153.56        173.16        36.57 o                         
   2 -20   1         40.78         10.14        28.35 o                         
   3 -20   1         41.20         38.08        19.73 o                         
   4 -20   1          1.63         10.71        19.93 o                         
   5 -20   1        126.43         64.45        23.67 o                         
   6 -20   1          2.41         -8.52        17.06 o                         
   7 -20   1        250.48        159.95        34.06 o                         
   8 -20   1         57.66        119.39        38.24 o                         
   9 -20   1        214.47        219.46        57.38 o                         
  10 -20   1          0.36          9.81        24.86 o                         
  -6 -19   1          1.84         -6.24        27.03 o                         
  -5 -19   1        533.36        625.48        52.74 o                         
  -4 -19   1          0.34        -14.16        24.80 o                         
  -3 -19   1        859.95        971.03        77.37 o                         
  -2 -19   1         61.03         22.56        21.36 o                         
  -1 -19   1       1225.05       1418.01        85.59 o                         
   0 -19   1          1.11         13.88        19.76 o                         
   1 -19   1       1566.36       1547.39        90.19 o                         
   2 -19   1         52.50         66.72        27.49 o                         
   3 -19   1       1401.44       1169.54        75.01 o                         
   4 -19   1         34.37         36.01        24.03 o                         
   5 -19   1       1198.89       1108.37        69.87 o                         
   6 -19   1         20.06         36.51        21.26 o                         
   7 -19   1        678.76        782.69        61.33 o                         
   8 -19   1         67.37         42.03        24.73 o                         
   9 -19   1        738.65        943.73       103.56 o                         
  10 -19   1          3.51         87.54        54.82 o                         
  -6 -18   1        207.68        257.61        47.88 o                         
  -5 -18   1         50.53         50.40        23.53 o                         
  -4 -18   1        277.32        236.60        34.49 o                         
  -3 -18   1         35.73         29.25        23.29 o                         
  -2 -18   1        403.95        395.48        61.65 o                         
  -1 -18   1          5.03        -17.83        21.10 o                         
   0 -18   1        818.65        969.57        71.45 o                         
   1 -18   1          0.53         17.97        23.83 o                         
   2 -18   1       2427.19       2247.17       122.59 o                         
   3 -18   1         89.60        100.32        33.31 o                         
   4 -18   1        398.14        384.98        46.33 o                         
   5 -18   1        698.12        596.92        51.94 o                         
   6 -18   1         13.45        -15.42        15.75 o                         
   7 -18   1        164.46        238.75        33.80 o                         
   8 -18   1         40.96         58.70        24.21 o                         
   9 -18   1        166.79        138.53        39.40 o                         
  10 -18   1        102.32        126.91        42.07 o                         
  11 -18   1        134.70        147.84        45.96 o                         
  -7 -17   1        159.88        210.59        49.93 o                         
  -6 -17   1        241.91        240.75        34.25 o                         
  -5 -17   1        553.88        455.31        42.57 o                         
  -4 -17   1          7.12        -14.70        15.23 o                         
  -3 -17   1        888.01        803.96        58.55 o                         
  -2 -17   1        127.23        129.10        33.86 o                         
  -1 -17   1       1770.55       1866.38       125.02 o                         
   0 -17   1        124.45         72.47        22.84 o                         
   1 -17   1       1561.80       1599.09        89.45 o                         
   2 -17   1        120.65        128.15        26.19 o                         
   3 -17   1       2016.52       2215.61       165.44 o                         
   4 -17   1        372.51        337.16        37.02 o                         
   5 -17   1        266.01        178.30        59.87 o                         
   6 -17   1         20.46         -2.17        58.78 o                         
   7 -17   1        616.89        662.46        51.98 o                         
   8 -17   1          2.43         17.03        22.52 o                         
   9 -17   1        827.91        931.21        76.18 o                         
  10 -17   1         18.85         -3.93        21.91 o                         
  11 -17   1        620.93        606.06        87.52 o                         
  -8 -16   1        920.86       1057.15        90.71 o                         
  -7 -16   1         42.63        120.14        28.53 o                         
  -6 -16   1        931.66        932.73        80.49 o                         
  -5 -16   1          4.83        -13.52        13.52 o                         
  -4 -16   1       1911.23       1630.51        87.93 o                         
  -3 -16   1          2.19         -4.24        24.82 o                         
  -2 -16   1       2170.95       2071.46        98.01 o                         
  -1 -16   1         19.74         11.08        15.73 o                         
   0 -16   1        337.85        329.25        40.92 o                         
   1 -16   1          0.02         -8.49        13.29 o                         
   2 -16   1        698.15        740.10        61.70 o                         
   3 -16   1         98.09         94.25        21.78 o                         
   4 -16   1       1777.15       1869.36       102.30 o                         
   5 -16   1        103.87        154.07        26.38 o                         
   6 -16   1        291.88        251.95        33.52 o                         
   7 -16   1        467.13        402.95        86.45 o                         
   8 -16   1        841.52        863.69        64.64 o                         
   9 -16   1        548.04        693.70        64.74 o                         
  10 -16   1        361.91        377.78        53.46 o                         
  11 -16   1        106.48         84.26        30.57 o                         
  12 -16   1         25.61        -20.29        34.40 o                         
  -9 -15   1          5.86         40.69        24.88 o                         
  -8 -15   1        155.09        170.90        45.86 o                         
  -7 -15   1        156.59        138.40        36.47 o                         
  -6 -15   1          5.44         13.75        17.02 o                         
  -5 -15   1        173.56        128.53        25.19 o                         
  -4 -15   1        219.47        322.33        47.68 o                         
  -3 -15   1       1313.18       1365.27        69.60 o                         
  -2 -15   1         15.77         50.20        18.61 o                         
  -1 -15   1        378.44        438.70        39.24 o                         
   0 -15   1       1507.27       1768.29        72.51 o                         
   1 -15   1        474.77        398.67        34.90 o                         
   2 -15   1         86.25         59.95        30.60 o                         
   3 -15   1       1870.46       1860.34        82.82 o                         
   4 -15   1        230.22        260.42        49.69 o                         
   5 -15   1       2358.09       2634.18        81.99 o                         
   6 -15   1        713.90        606.99        74.22 o                         
   7 -15   1        693.69        731.20        62.35 o                         
   8 -15   1        153.35        166.55        30.22 o                         
   9 -15   1        466.86        508.13        57.87 o                         
  10 -15   1         14.29         20.95        23.28 o                         
  11 -15   1        364.70        388.86        50.34 o                         
  12 -15   1        131.28        132.11        52.80 o                         
  -9 -14   1          2.42        -31.25        31.25 o                         
  -8 -14   1        842.06        861.75        68.33 o                         
  -7 -14   1        126.82        110.78        26.09 o                         
  -6 -14   1        897.50        945.74        56.19 o                         
  -5 -14   1         74.76        -12.70        23.12 o                         
  -4 -14   1       2984.56       3154.88        91.54 o                         
  -3 -14   1          1.06         24.94        17.41 o                         
  -2 -14   1       3797.06       3761.19        94.18 o                         
  -1 -14   1        183.33        194.82        24.90 o                         
   0 -14   1       4303.93       4223.34       111.58 o                         
   1 -14   1         17.36         11.26        13.17 o                         
   2 -14   1       6472.20       6704.66       145.33 o                         
   3 -14   1        533.53        426.29        37.66 o                         
   4 -14   1       1024.40       1115.43        76.24 o                         
   5 -14   1         81.68         86.89        36.88 o                         
   6 -14   1       4076.23       4137.94       100.73 o                         
   7 -14   1        216.97        212.20        44.30 o                         
   8 -14   1       1853.72       1881.36       157.95 o                         
   9 -14   1        397.82        377.75        56.84 o                         
  10 -14   1        867.03        856.31        69.84 o                         
  11 -14   1        315.22        416.70        55.51 o                         
  12 -14   1        174.28        153.20        41.57 o                         
  13 -14   1         58.28         52.55        33.37 o                         
 -10 -13   1        391.89        492.54        60.65 o                         
  -9 -13   1         27.09         47.35        29.29 o                         
  -8 -13   1        375.31        367.11        43.63 o                         
  -7 -13   1        129.60        163.47        28.81 o                         
  -6 -13   1        795.50        728.19        62.92 o                         
  -5 -13   1         21.76         52.06        19.24 o                         
  -4 -13   1        678.92        545.25        43.56 o                         
  -3 -13   1       1773.77       1847.87        86.31 o                         
  -2 -13   1          7.52        -10.21        16.58 o                         
  -1 -13   1        998.73       1032.28        51.65 o                         
   0 -13   1        902.95        871.08        46.62 o                         
   1 -13   1        814.32        707.46        43.60 o                         
   2 -13   1       1753.30       1715.71        65.08 o                         
   3 -13   1        215.22        200.20        22.36 o                         
   4 -13   1         12.42         20.75        17.55 o                         
   5 -13   1        195.10        187.69        33.68 o                         
   6 -13   1        413.39        319.93        28.70 o                         
   7 -13   1       1327.81       1239.18        71.35 o                         
   8 -13   1        567.96        499.43        46.46 o                         
   9 -13   1        690.10        685.22        73.93 o                         
  10 -13   1        588.71        699.00        71.82 o                         
  11 -13   1        271.26        345.05        46.63 o                         
  12 -13   1         87.69        110.35        33.53 o                         
  13 -13   1         82.09         43.75        30.92 o                         
 -10 -12   1        650.66        734.01        83.59 o                         
  -9 -12   1         28.37         15.57        23.16 o                         
  -8 -12   1       2224.14       2246.85       108.19 o                         
  -7 -12   1         37.32         18.38        18.05 o                         
  -6 -12   1       2309.61       2127.70        78.50 o                         
  -5 -12   1         48.05         42.40        15.06 o                         
  -4 -12   1       6599.90       7093.85       132.52 o                         
  -3 -12   1         77.41         39.02        11.26 o                         
  -2 -12   1       8298.62       8365.53       128.34 o                         
  -1 -12   1        283.56        291.49        18.84 o                         
   0 -12   1      12524.18      13077.18       221.24 o                         
   1 -12   1        457.50        580.96        46.47 o                         
   2 -12   1       4958.14       4401.81       122.49 o                         
   3 -12   1        209.65        152.37        26.68 o                         
   4 -12   1      10142.97      10294.98       170.72 o                         
   5 -12   1        165.80        190.61        29.02 o                         
   6 -12   1       2337.12       2487.39       108.42 o                         
   7 -12   1        111.80        111.81        25.41 o                         
   8 -12   1        948.45        931.49        55.88 o                         
   9 -12   1        306.71        256.29        35.77 o                         
  10 -12   1       1028.64       1089.33        86.75 o                         
  11 -12   1        133.56        105.37        27.92 o                         
  12 -12   1        370.74        262.73        40.91 o                         
  13 -12   1         87.65         52.22        30.41 o                         
 -11 -11   1         13.90         81.06        29.17 o                         
 -10 -11   1        360.85        441.14        66.79 o                         
  -9 -11   1         72.25         81.08        26.61 o                         
  -8 -11   1       1531.06       1467.23        77.92 o                         
  -7 -11   1       1027.94        945.73        71.09 o                         
  -6 -11   1       4479.38       4484.29       128.30 o                         
  -5 -11   1        491.45        550.53        39.66 o                         
  -4 -11   1          5.08         14.87        11.25 o                         
  -3 -11   1        633.58        639.02        33.85 o                         
  -2 -11   1         34.03         -2.66         6.98 o                         
  -1 -11   1        358.15        506.57        23.52 o                         
   0 -11   1        154.18        111.10        22.91 o                         
   1 -11   1       1045.63       1388.06        62.25 o                         
   2 -11   1       3491.60       3381.89        88.08 o                         
   3 -11   1         62.59         60.16        30.67 o                         
   4 -11   1       2894.79       2729.63       101.79 o                         
   5 -11   1          8.34          5.53        20.19 o                         
   6 -11   1          6.03          2.46        12.15 o                         
   7 -11   1        669.18        752.05        80.46 o                         
   8 -11   1       1151.42       1196.27        70.35 o                         
   9 -11   1          3.39         -7.03        15.29 o                         
  10 -11   1        343.16        247.33        43.21 o                         
  11 -11   1        132.09        177.80        34.06 o                         
  12 -11   1        220.11        236.95        39.53 o                         
  13 -11   1        115.70         96.17        37.01 o                         
 -11 -10   1        121.94         33.28        26.73 o                         
 -10 -10   1        788.01        707.95        62.85 o                         
  -9 -10   1        152.66         54.83        25.47 o                         
  -8 -10   1       2038.93       1998.45        97.39 o                         
  -7 -10   1        658.19        574.97        57.05 o                         
  -6 -10   1       7561.96       7651.54       177.91 o                         
  -5 -10   1         39.95         25.91        14.06 o                         
  -4 -10   1       8704.81       8815.95       133.36 o                         
  -3 -10   1         65.18         69.16        26.01 o                         
  -2 -10   1       7197.64       7430.11       102.08 o                         
  -1 -10   1         18.63         -1.22        21.16 o                         
   0 -10   1      24500.86      25247.93       418.56 o                         
   1 -10   1       3969.61       3769.11        64.86 o                         
   2 -10   1       3939.40       3969.02        64.36 o                         
   3 -10   1         51.02        105.42        38.20 o                         
   4 -10   1      14706.10      15126.95       206.01 o                         
   5 -10   1        274.26        261.71        52.80 o                         
   6 -10   1      15327.27      15598.19       225.43 o                         
   7 -10   1        304.91        253.54        27.62 o                         
   8 -10   1       5430.98       5734.86       122.06 o                         
   9 -10   1         61.94         93.39        21.92 o                         
  10 -10   1       3131.24       3250.46       134.31 o                         
  11 -10   1        153.69        216.86        37.62 o                         
  12 -10   1        448.46        474.61        49.15 o                         
  13 -10   1         36.77         55.23        30.33 o                         
 -11  -9   1        412.71        331.27        46.30 o                         
 -10  -9   1         48.48         63.57        25.59 o                         
  -9  -9   1        366.70        236.32        49.61 o                         
  -8  -9   1        110.32         76.99        33.65 o                         
  -7  -9   1        232.74        222.55        26.42 o                         
  -6  -9   1       1775.86       2062.56        68.63 o                         
  -5  -9   1         21.56         34.45        11.22 o                         
  -4  -9   1       1636.09       1858.97        49.17 o                         
  -3  -9   1       3357.60       2801.38        47.65 o                         
  -2  -9   1       1253.63       1320.09        31.58 o                         
  -1  -9   1       9613.50       9583.35       116.85 o                         
   0  -9   1        627.99        467.71        23.13 o                         
   1  -9   1          4.30         10.70        31.90 o                         
   2  -9   1       1487.47       1091.09        33.14 o                         
   3  -9   1       6623.01       6199.63       115.94 o                         
   4  -9   1       2496.51       2893.77        61.72 o                         
   5  -9   1       1109.85       1143.80        63.38 o                         
   6  -9   1        117.05        108.27        50.22 o                         
   7  -9   1          9.02          3.48        21.87 o                         
   8  -9   1       3060.30       2899.14        80.68 o                         
   9  -9   1         50.65         42.88        44.01 o                         
  10  -9   1       1067.76       1242.86        86.89 o                         
  11  -9   1         32.55         22.77        29.24 o                         
  12  -9   1         32.48         11.04        20.93 o                         
  13  -9   1          8.59          6.01        20.72 o                         
  14  -9   1        141.10        149.60        40.98 o                         
 -12  -8   1        168.84        199.33        46.95 o                         
 -11  -8   1        109.18         95.27        39.39 o                         
 -10  -8   1        896.85        975.78        72.32 o                         
  -9  -8   1       1092.11       1241.92        82.07 o                         
  -8  -8   1        405.43        421.37        47.48 o                         
  -7  -8   1       2603.27       2879.25        91.01 o                         
  -6  -8   1         53.42         84.70        14.87 o                         
  -5  -8   1        323.30        306.17        32.81 o                         
  -4  -8   1      12479.02      13041.43       183.07 o                         
  -3  -8   1         10.54         14.77         9.45 o                         
  -2  -8   1      39374.25      41674.51       702.49 o                         
  -1  -8   1        927.49       1470.78        32.82 o                         
   0  -8   1      15991.82      15916.13       188.21 o                         
   1  -8   1       4144.56       4284.68        65.32 o                         
   2  -8   1       2704.63       2976.12        73.40 o                         
   3  -8   1       1324.66       1320.50        46.13 o                         
   4  -8   1      11448.69      12738.11       170.76 o                         
   5  -8   1         23.09         45.81        36.47 o                         
   6  -8   1         61.65         92.93        35.63 o                         
   7  -8   1        623.27        549.50        40.84 o                         
   8  -8   1      13190.35      13010.93       239.64 o                         
   9  -8   1         11.03         12.56        18.16 o                         
  10  -8   1       5824.39       5836.62       147.12 o                         
  11  -8   1         30.02         18.55        21.19 o                         
  12  -8   1        729.15        575.83        58.82 o                         
  13  -8   1          4.70         -8.83        21.01 o                         
  14  -8   1        473.96        538.87        71.23 o                         
 -12  -7   1        329.25        258.83        49.45 o                         
 -11  -7   1        715.36        814.09        69.71 o                         
 -10  -7   1        578.79        478.45        50.94 o                         
  -9  -7   1       1016.28        854.01        84.66 o                         
  -8  -7   1         18.70         55.91        21.29 o                         
  -7  -7   1       4407.93       4220.70       113.04 o                         
  -6  -7   1        286.95        259.08        20.73 o                         
  -5  -7   1       4380.67       4811.77        76.17 o                         
  -4  -7   1         24.24          8.88        13.91 o                         
  -3  -7   1       1976.66       2385.76        40.08 o                         
  -2  -7   1         47.57         22.42         8.70 o                         
  -1  -7   1         33.11        126.07        11.21 o                         
   0  -7   1        384.76        553.20        25.98 o                         
   1  -7   1       2395.32       3085.76        47.07 o                         
   2  -7   1          6.18         50.62        10.26 o                         
   3  -7   1       9805.68       9723.95       133.43 o                         
   4  -7   1        638.04        814.67        34.72 o                         
   5  -7   1       5474.09       5335.24        95.90 o                         
   6  -7   1        145.27         70.63        39.50 o                         
   7  -7   1       4727.46       4647.19        94.61 o                         
   8  -7   1        172.06        129.13        23.19 o                         
   9  -7   1        138.86        187.48        43.85 o                         
  10  -7   1       5518.75       5597.47       147.58 o                         
  11  -7   1          3.19          4.95        45.72 o                         
  12  -7   1        380.52        321.70        50.50 o                         
  13  -7   1          0.28        -13.74        19.96 o                         
  14  -7   1        221.72        204.79        46.81 o                         
 -12  -6   1         52.49         61.59        26.70 o                         
 -11  -6   1       1037.27        946.76        69.75 o                         
 -10  -6   1       1441.22       1535.27        89.26 o                         
  -9  -6   1       1538.62       1428.11        82.86 o                         
  -8  -6   1       3732.60       3585.01       179.48 o                         
  -7  -6   1        216.12        250.53        31.77 o                         
  -6  -6   1       1980.88       2123.23        45.65 o                         
  -5  -6   1       9365.66       8550.77       136.60 o                         
  -4  -6   1       2145.32       1996.29        37.02 o                         
  -3  -6   1       6063.78       5218.87        63.56 o                         
  -2  -6   1      11553.01      10922.55       123.28 o                         
  -1  -6   1       1596.48       1590.52        27.15 o                         
   0  -6   1      29938.60      23733.90       354.05 o                         
   1  -6   1      13842.64      13973.41       183.57 o                         
   2  -6   1       1126.13        859.62        39.19 o                         
   3  -6   1       1183.06       1090.23        44.18 o                         
   4  -6   1      26490.71      25402.96       357.91 o                         
   5  -6   1          9.13         -1.04        38.83 o                         
   6  -6   1        910.32       1144.49        58.86 o                         
   7  -6   1       1054.58       1060.93        67.10 o                         
   8  -6   1       3298.35       3505.18        87.53 o                         
   9  -6   1        618.80        636.89        61.07 o                         
  10  -6   1       4742.48       4578.08       132.99 o                         
  11  -6   1        127.09         50.66        69.12 o                         
  12  -6   1       1603.61       1766.58       104.40 o                         
  13  -6   1         13.74         23.35        23.64 o                         
  14  -6   1        488.15        492.25        88.97 o                         
 -13  -5   1        417.52        379.25        51.99 o                         
 -12  -5   1         62.71        135.09        32.00 o                         
 -11  -5   1        470.00        411.70        49.16 o                         
 -10  -5   1        101.70        112.48        30.16 o                         
  -9  -5   1       1441.77       1565.76        80.30 o                         
  -8  -5   1         84.15         70.60        23.99 o                         
  -7  -5   1       6352.51       6444.35       128.90 o                         
  -6  -5   1        631.36        763.23        39.78 o                         
  -5  -5   1       2599.05       2562.94        46.37 o                         
  -4  -5   1        112.91         27.93         9.68 o                         
  -3  -5   1      40824.51      35727.55       502.18 o                         
  -2  -5   1       3018.30       3888.28        52.07 o                         
  -1  -5   1      24738.31      23959.98       448.56 o                         
   0  -5   1         23.95         31.17         7.87 o                         
   1  -5   1       4766.34       6004.73        79.44 o                         
   2  -5   1       1067.84       1026.14        33.87 o                         
   3  -5   1      19309.82      21434.81       344.83 o                         
   4  -5   1       1762.48       1980.18        54.03 o                         
   5  -5   1      12725.93      13697.68       191.95 o                         
   6  -5   1          6.45         -2.74        38.57 o                         
   7  -5   1       6587.50       6414.86       118.45 o                         
   8  -5   1        422.70        325.76        40.34 o                         
   9  -5   1       1779.10       1962.92       132.58 o                         
  10  -5   1        833.22       1028.75        99.77 o                         
  11  -5   1        253.41        323.20        79.08 o                         
  12  -5   1        379.14        251.59        43.52 o                         
  13  -5   1          1.44          8.82        21.61 o                         
  14  -5   1        360.79        473.78        60.85 o                         
 -13  -4   1        706.87        576.55        77.90 o                         
 -12  -4   1          3.46         -0.77        20.46 o                         
 -11  -4   1        971.72        875.56        67.69 o                         
 -10  -4   1         29.70         -3.63        23.04 o                         
  -9  -4   1       2798.01       2546.88        97.47 o                         
  -8  -4   1         90.24        128.81        28.64 o                         
  -7  -4   1         16.08         51.04        16.61 o                         
  -6  -4   1       2345.36       2569.72        75.89 o                         
  -5  -4   1      10143.14      11690.34       149.76 o                         
  -4  -4   1       6091.74       7031.55        87.39 o                         
  -3  -4   1      43500.02      46697.48      1002.56 o                         
  -2  -4   1       5770.90       6365.56        70.15 o                         
  -1  -4   1       4310.48       3966.02        48.60 o                         
   0  -4   1       4467.48       3752.78        46.40 o                         
   1  -4   1       9188.01       8794.93       138.77 o                         
   2  -4   1       7219.80       5283.22        70.31 o                         
   3  -4   1        587.81        337.04        18.37 o                         
   4  -4   1      22390.91      19696.06       250.59 o                         
   5  -4   1        766.03        642.54        28.41 o                         
   6  -4   1       4584.08       4318.00        83.65 o                         
   7  -4   1        521.83        626.90        53.12 o                         
   8  -4   1       4780.71       4572.10       128.10 o                         
   9  -4   1         67.00         18.75        28.99 o                         
  10  -4   1       2718.57       2767.17        89.92 o                         
  11  -4   1        191.09        146.77        47.53 o                         
  12  -4   1        650.74        535.18        57.39 o                         
  13  -4   1        345.94        394.41        52.42 o                         
  14  -4   1        424.87        454.81        65.58 o                         
 -13  -3   1        411.55        354.15        49.00 o                         
 -12  -3   1          0.67         54.37        25.60 o                         
 -11  -3   1       1002.92       1012.21        73.14 o                         
 -10  -3   1         20.69         28.28        30.88 o                         
  -9  -3   1       4062.78       3618.15       107.32 o                         
  -8  -3   1         94.57        131.11        21.88 o                         
  -7  -3   1      17242.76      17275.24       247.68 o                         
  -6  -3   1       3302.74       2957.12        65.01 o                         
  -5  -3   1       1923.38       2081.70        42.82 o                         
  -4  -3   1       1078.39        970.42        35.40 o                         
  -3  -3   1      20008.44      21939.36       301.59 o                         
  -2  -3   1         97.42         12.16         5.98 o                         
  -1  -3   1      50289.86      59955.67      1691.90 o                         
   0  -3   1         68.49        226.15         8.46 o                         
   1  -3   1       5618.04       3225.29        45.75 o                         
   2  -3   1      10682.30      10629.97       179.98 o                         
   3  -3   1       7498.54       6987.39        90.56 o                         
   4  -3   1          1.90        257.27        22.45 o                         
   5  -3   1      56627.25      52897.82      1151.60 o                         
   6  -3   1         57.00        191.19        36.44 o                         
   7  -3   1       5835.00       5868.18       149.04 o                         
   8  -3   1        355.95        270.80        31.70 o                         
   9  -3   1       1826.81       1532.98        71.76 o                         
  10  -3   1        190.99        117.60        37.81 o                         
  11  -3   1       1498.54       1369.92       123.52 o                         
  12  -3   1        294.57        173.09        32.73 o                         
  13  -3   1        421.39        398.71        55.90 o                         
  14  -3   1        154.43        198.86        44.77 o                         
 -13  -2   1        709.86        755.02        76.37 o                         
 -12  -2   1          5.16          6.00        26.66 o                         
 -11  -2   1       2690.57       2765.15       118.54 o                         
 -10  -2   1         40.38         10.26        20.73 o                         
  -9  -2   1       4213.20       4832.78       136.22 o                         
  -8  -2   1        769.31        684.79        38.70 o                         
  -7  -2   1       2590.25       2602.80        68.02 o                         
  -6  -2   1          3.60          1.94        29.47 o                         
  -5  -2   1      24098.93      24161.87       321.18 o                         
  -4  -2   1         44.89         25.41        13.04 o                         
  -3  -2   1      14430.53      17037.11       236.74 o                         
  -2  -2   1       5956.26       5081.12        57.66 o                         
  -1  -2   1       6403.27       7504.51       114.97 o                         
   1  -2   1       3274.49       3633.26        66.21 o                         
   2  -2   1        435.11        757.37        23.27 o                         
   4  -2   1         50.35        129.42        14.73 o                         
   5  -2   1      16030.72      15723.44       194.45 o                         
   6  -2   1       6148.31       7389.95       143.56 o                         
   7  -2   1       5014.97       4954.44        94.93 o                         
   8  -2   1       2444.85       2643.52        74.34 o                         
   9  -2   1        297.74        237.83        42.36 o                         
  10  -2   1       1627.71       1774.10       125.84 o                         
  11  -2   1          3.41         -9.67        26.16 o                         
  12  -2   1        771.17        758.39        59.51 o                         
  13  -2   1         15.34          8.00        23.58 o                         
  14  -2   1        118.92        102.49        44.50 o                         
 -13  -1   1        195.71        190.88        37.19 o                         
 -12  -1   1         30.58         21.42        28.04 o                         
 -11  -1   1       1798.03       2006.98       130.01 o                         
 -10  -1   1          2.63        -13.96        33.31 o                         
  -9  -1   1       9776.43      10186.40       200.95 o                         
  -8  -1   1        253.48        268.70        30.97 o                         
  -7  -1   1       2734.13       2625.73       116.12 o                         
  -6  -1   1        163.05        201.81        20.98 o                         
  -5  -1   1      16817.08      16465.14       217.06 o                         
  -4  -1   1         47.99         92.79         8.65 o                         
  -3  -1   1      37225.65      32607.05       728.48 o                         
  -2  -1   1       1317.62       1136.95        21.59 o                         
   2  -1   1       1229.20        962.48        24.73 o                         
   3  -1   1      70894.93      64665.16      1703.74 o                         
   4  -1   1         63.82          8.98        16.40 o                         
   5  -1   1      83580.88      86241.95      2331.15 o                         
   6  -1   1        493.45        676.37        38.28 o                         
   7  -1   1      15152.59      16865.80       256.56 o                         
   8  -1   1       1186.91       1474.81        65.37 o                         
   9  -1   1       1499.50       1553.75        96.04 o                         
  10  -1   1        259.46        289.72        33.90 o                         
  11  -1   1       1447.61       1657.43        84.75 o                         
  12  -1   1         73.40        115.56        32.18 o                         
  13  -1   1        278.04        218.47        39.26 o                         
  14  -1   1         36.75         59.43        28.52 o                         
 -14   0   1         20.55         63.39        31.45 o                         
 -13   0   1        189.73        174.25        49.11 o                         
 -12   0   1        121.88        161.79        35.91 o                         
 -11   0   1        171.89        163.87        33.59 o                         
 -10   0   1         21.73         27.28        17.35 o                         
  -9   0   1       5092.72       4984.59       123.37 o                         
  -8   0   1         23.95        -12.80        18.03 o                         
  -7   0   1         64.59        106.87        56.10 o                         
  -6   0   1        359.77        286.93        29.96 o                         
  -5   0   1      43150.37      41076.15       719.20 o                         
  -4   0   1        336.31        336.88        19.64 o                         
  -3   0   1       1224.57       1603.48        34.36 o                         
  -2   0   1        239.86        141.70        13.87 o                         
   2   0   1       3041.72       2469.65        34.77 o                         
   3   0   1      24977.66      23079.23       426.61 o                         
   4   0   1        157.57        146.67        16.47 o                         
   5   0   1         21.14         20.78        23.58 o                         
   6   0   1        534.21        472.28        62.66 o                         
   7   0   1        378.18        555.31        55.11 o                         
   8   0   1         75.70         23.85        19.79 o                         
   9   0   1        129.58        202.64        41.39 o                         
  10   0   1         97.24         45.45        28.73 o                         
  11   0   1        260.81        260.09        41.90 o                         
  12   0   1        294.94        235.27        39.00 o                         
  13   0   1         99.62          5.47        27.71 o                         
 -14   1   1        110.13         82.59        36.02 o                         
 -13   1   1        411.60        483.73        72.70 o                         
 -12   1   1        750.36        916.05        67.77 o                         
 -11   1   1        135.31         97.93        25.91 o                         
 -10   1   1        930.78        900.79        73.26 o                         
  -9   1   1        193.66        165.97        27.39 o                         
  -8   1   1        591.75        615.13        50.41 o                         
  -7   1   1       7331.04       7189.46       169.83 o                         
  -6   1   1        996.08        957.83        66.62 o                         
  -5   1   1       5376.33       4593.73        74.26 o                         
  -4   1   1        338.38        141.57         9.59 o                         
  -3   1   1      33686.88      33679.14       913.73 o                         
  -2   1   1        661.60        908.62        23.48 o                         
   0   1   1        236.45          2.68         1.44 o                         
   1   1   1      12204.52      14045.07       472.28 o                         
   2   1   1        945.91       1153.34        18.89 o                         
   3   1   1        670.20        509.46        22.76 o                         
   4   1   1         11.96          6.40        14.35 o                         
   5   1   1      70870.93      65713.12      1826.39 o                         
   6   1   1         49.66         96.91        17.40 o                         
   7   1   1      27686.02      27906.43       410.77 o                         
   8   1   1         34.59         40.30        16.30 o                         
   9   1   1       9744.16       9501.28       190.64 o                         
  10   1   1         45.81         25.17        31.41 o                         
  11   1   1       2318.57       2194.71       107.87 o                         
  12   1   1          6.08         13.72        20.30 o                         
  13   1   1        590.91        535.14        56.34 o                         
 -14   2   1         43.36         23.15        31.63 o                         
 -13   2   1       1113.98       1002.92        77.36 o                         
 -12   2   1        210.84        169.43        32.64 o                         
 -11   2   1        768.67        767.07        79.12 o                         
 -10   2   1        990.00       1059.19        72.44 o                         
  -9   2   1        309.13        276.11        41.33 o                         
  -8   2   1       1740.38       1749.46        69.48 o                         
  -7   2   1       4850.82       4726.03        94.41 o                         
  -6   2   1       3076.86       3065.08        56.49 o                         
  -5   2   1      20740.68      21316.86       304.65 o                         
  -4   2   1         59.00         12.52        20.30 o                         
  -3   2   1      11526.15      12291.75       163.37 o                         
  -2   2   1         15.62        282.35        18.35 o                         
  -1   2   1      18581.56      11667.94       312.51 o                         
   0   2   1        230.47        726.31        21.63 o                         
   1   2   1      70841.66      79494.70      1617.24 o                         
   2   2   1        416.18        657.47        17.58 o                         
   3   2   1       7543.67       6703.07        81.88 o                         
   4   2   1         15.15         96.12        15.90 o                         
   5   2   1       7729.62       8256.97       109.34 o                         
   6   2   1        475.14        478.07        36.98 o                         
   7   2   1        908.54       1244.18        55.09 o                         
   8   2   1        315.19        278.57        26.28 o                         
   9   2   1        493.94        436.39        40.77 o                         
  10   2   1        297.32        319.17        43.88 o                         
  11   2   1       1684.38       1766.80        95.43 o                         
  12   2   1         57.37         91.07        29.27 o                         
  13   2   1         64.99         54.35        25.21 o                         
 -14   3   1        435.42        505.78        67.93 o                         
 -13   3   1        168.25        212.19        49.28 o                         
 -12   3   1        894.25        742.66        61.78 o                         
 -11   3   1       1181.06       1083.79       132.81 o                         
 -10   3   1       1216.71       1406.16       104.75 o                         
  -9   3   1       1650.61       1867.37       125.81 o                         
  -8   3   1       3311.23       3313.13        84.46 o                         
  -7   3   1         74.31         44.80        27.68 o                         
  -6   3   1        138.31        204.14        50.18 o                         
  -5   3   1      15973.25      15278.35       193.19 o                         
  -4   3   1         78.68          8.31        13.35 o                         
  -3   3   1      17578.75      13667.69       200.10 o                         
  -2   3   1      12962.31      10390.74       130.18 o                         
  -1   3   1     111108.02     106933.45      2572.99 o                         
   0   3   1       9550.54       9190.07       126.06 o                         
   1   3   1      31116.92      27488.55       880.70 o                         
   2   3   1       2102.46       1528.11        23.41 o                         
   3   3   1       7231.99       8359.38        95.46 o                         
   4   3   1       3184.95       3062.13        44.55 o                         
   5   3   1      21166.30      25853.17       324.11 o                         
   6   3   1        228.90        388.33        38.11 o                         
   7   3   1       9742.86      11150.56       198.33 o                         
   8   3   1         16.55        -17.26        18.82 o                         
   9   3   1       6478.92       6707.16       160.77 o                         
  10   3   1          3.25        -21.03        22.52 o                         
  11   3   1       1275.94       1212.28        80.78 o                         
  12   3   1          2.03          9.79        31.60 o                         
  13   3   1        759.54        627.21        72.22 o                         
 -14   4   1          2.96         29.50        29.03 o                         
 -13   4   1        560.96        524.36        56.76 o                         
 -12   4   1        482.98        419.95        48.84 o                         
 -11   4   1        487.79        465.97        55.82 o                         
 -10   4   1        594.75        551.53        65.28 o                         
  -9   4   1        250.62        148.44        26.80 o                         
  -8   4   1       2034.32       2037.58       109.90 o                         
  -7   4   1        841.87        972.37        71.05 o                         
  -6   4   1      11568.47       9854.11       135.50 o                         
  -5   4   1      52031.73      53690.91      1432.05 o                         
  -4   4   1       2028.04       1682.98        45.88 o                         
  -3   4   1        698.16       1395.12        30.66 o                         
  -2   4   1      32546.43      30425.47       667.13 o                         
  -1   4   1      21352.38      27997.80      1118.07 o                         
   0   4   1      17669.69      16746.01       276.54 o                         
   1   4   1       9760.82      11232.07       130.55 o                         
   2   4   1       5243.15       5865.94        71.46 o                         
   3   4   1        110.98        371.30        16.52 o                         
   4   4   1       6978.07       7313.33       114.85 o                         
   5   4   1         47.58        130.34        30.33 o                         
   6   4   1       1139.49       1037.98        51.23 o                         
   7   4   1       1089.91        877.26        47.04 o                         
   8   4   1       1136.17       1197.86        72.15 o                         
   9   4   1        601.89        590.56        55.02 o                         
  10   4   1        101.16         81.57        27.40 o                         
  11   4   1       1535.79       1672.07        97.13 o                         
  12   4   1          6.37         51.09        24.99 o                         
  13   4   1        106.28        152.29        37.28 o                         
 -14   5   1        316.92        296.31        58.14 o                         
 -13   5   1         25.50        -20.41        20.41 o                         
 -12   5   1       1611.14       1718.14        98.56 o                         
 -11   5   1        129.41         54.85        62.43 o                         
 -10   5   1        305.38        196.43        50.73 o                         
  -9   5   1       2009.69       1968.32       116.52 o                         
  -8   5   1       4542.79       4775.20       113.07 o                         
  -7   5   1       1629.70       1632.48       125.02 o                         
  -6   5   1       4142.86       4610.59        75.06 o                         
  -5   5   1        486.03        486.44        40.66 o                         
  -4   5   1      16547.86      20169.23       264.71 o                         
  -3   5   1       7411.53       9162.41       111.45 o                         
  -2   5   1       1703.28       2203.94        39.05 o                         
  -1   5   1      27740.95      26407.00       728.91 o                         
   0   5   1        385.32        415.75        22.20 o                         
   1   5   1      30382.29      33377.52       666.19 o                         
   2   5   1       1059.50       1104.71        24.62 o                         
   3   5   1      23467.21      24320.96       309.55 o                         
   4   5   1         53.34         56.35        17.75 o                         
   5   5   1      31493.72      29310.95       379.24 o                         
   6   5   1        164.07         63.22        11.33 o                         
   7   5   1       1428.21       1219.07        54.34 o                         
   8   5   1        344.89        437.65        42.27 o                         
   9   5   1       1995.72       2006.19        92.99 o                         
  10   5   1        231.76        321.74        41.99 o                         
  11   5   1       1602.86       1726.39       111.35 o                         
  12   5   1         18.76         20.78        21.62 o                         
 -14   6   1        196.89        177.05        51.83 o                         
 -13   6   1         34.33        -16.03        19.81 o                         
 -12   6   1        444.52        419.52        66.99 o                         
 -11   6   1         24.79         47.97        40.64 o                         
 -10   6   1       3074.58       3013.63       135.36 o                         
  -9   6   1        837.63        935.48        55.14 o                         
  -8   6   1       1015.47        882.77        86.03 o                         
  -7   6   1        824.87       1001.46        58.18 o                         
  -6   6   1       2828.75       2875.40        80.94 o                         
  -5   6   1       4205.95       4216.03        84.50 o                         
  -4   6   1       2912.74       3230.20        61.34 o                         
  -3   6   1      14610.00      14084.39       189.03 o                         
  -2   6   1      43738.46      45633.32      1207.80 o                         
  -1   6   1      13996.65      13243.12       172.75 o                         
   0   6   1       5024.19       6366.82        93.05 o                         
   1   6   1        674.54        463.74        22.79 o                         
   2   6   1      14344.08      13287.87       152.11 o                         
   3   6   1          1.32         -1.68        11.77 o                         
   4   6   1       6361.73       6570.21        96.80 o                         
   5   6   1        783.32        824.02        27.35 o                         
   6   6   1       1657.20       1644.83        50.09 o                         
   7   6   1          0.19         -2.58        14.94 o                         
   8   6   1       3797.19       3644.84       155.23 o                         
   9   6   1         58.82          1.05        25.20 o                         
  10   6   1       1602.04       1293.45       117.69 o                         
  11   6   1         24.56         59.54        28.52 o                         
  12   6   1         84.18         18.49        22.69 o                         
 -14   7   1        677.88        866.93        87.06 o                         
 -13   7   1         25.43         27.55        27.42 o                         
 -12   7   1        691.87        797.29        67.94 o                         
 -11   7   1         17.52         47.50        71.26 o                         
 -10   7   1       7307.80       8158.25       191.05 o                         
  -9   7   1        332.92        393.31        35.63 o                         
  -8   7   1       2921.29       2570.60        83.27 o                         
  -7   7   1        116.96        132.66        23.10 o                         
  -6   7   1       1753.85       1901.14        80.40 o                         
  -5   7   1       6623.19       6474.09        95.91 o                         
  -4   7   1       3329.82       2615.87        74.53 o                         
  -3   7   1       2404.20       2595.03        59.12 o                         
  -2   7   1       8111.19       8178.28       128.03 o                         
  -1   7   1       8345.96       8280.28       131.51 o                         
   0   7   1        435.58        370.23        22.43 o                         
   1   7   1      19098.59      19085.12       236.71 o                         
   2   7   1       3167.85       2509.15        49.88 o                         
   3   7   1        539.30        618.25        20.32 o                         
   4   7   1         17.05         72.14        19.01 o                         
   5   7   1       1011.18       1055.42        51.05 o                         
   6   7   1        358.66        506.30        37.42 o                         
   7   7   1       5458.07       5489.24       121.95 o                         
   8   7   1         24.59         15.25        15.14 o                         
   9   7   1       1819.68       1863.96       103.03 o                         
  10   7   1          0.24          0.88        18.67 o                         
  11   7   1        941.10       1071.63        87.80 o                         
  12   7   1         41.18         45.62        26.29 o                         
 -14   8   1          3.46         29.07        24.70 o                         
 -13   8   1          0.02         18.32        22.54 o                         
 -12   8   1        567.59        646.38        59.26 o                         
 -11   8   1          0.55          8.56        18.33 o                         
 -10   8   1       5189.45       5305.93       144.27 o                         
  -9   8   1        279.34        283.54        31.07 o                         
  -8   8   1       5843.19       5717.56       127.10 o                         
  -7   8   1        206.26        108.60        19.85 o                         
  -6   8   1       1267.88       1116.39        40.25 o                         
  -5   8   1       1654.69       1794.97        60.71 o                         
  -4   8   1       5639.15       6749.75       114.60 o                         
  -3   8   1       2293.22       2502.59        46.75 o                         
  -2   8   1      11484.47      10687.64       158.23 o                         
  -1   8   1       1682.48       1722.15        38.32 o                         
   0   8   1      14792.50      13535.16       185.61 o                         
   1   8   1       4411.35       5106.93        74.72 o                         
   2   8   1      27443.63      26561.04       342.33 o                         
   3   8   1        744.94        724.35        32.32 o                         
   4   8   1       5500.69       5424.80        94.24 o                         
   5   8   1        868.26        870.10        50.10 o                         
   6   8   1       5482.05       6307.34       131.86 o                         
   7   8   1          0.58        -11.10        13.61 o                         
   8   8   1       1390.00       1633.86       101.50 o                         
   9   8   1         20.66         20.96        19.73 o                         
  10   8   1       1475.06       1355.96        99.93 o                         
  11   8   1          0.81         -5.00        17.78 o                         
  12   8   1        500.92        471.13        56.74 o                         
 -14   9   1        355.15        363.52        79.50 o                         
 -13   9   1          1.24        -19.65        19.65 o                         
 -12   9   1        449.29        389.35        43.88 o                         
 -11   9   1          0.27         27.01        21.41 o                         
 -10   9   1       1581.35       1464.98        79.23 o                         
  -9   9   1        108.68         98.93        51.75 o                         
  -8   9   1       6851.43       7212.68       156.21 o                         
  -7   9   1         16.85         14.01        20.91 o                         
  -6   9   1       4506.27       4455.33        78.33 o                         
  -5   9   1        872.11        898.70        59.95 o                         
  -4   9   1       1435.73       1674.46        94.99 o                         
  -3   9   1       2269.77       2121.90        41.27 o                         
  -2   9   1       4502.62       4711.03        80.19 o                         
  -1   9   1      12530.68      13773.60       188.50 o                         
   0   9   1      13582.68      15036.77       224.60 o                         
   1   9   1       3344.72       3444.98        62.69 o                         
   2   9   1          2.96          9.04        18.13 o                         
   3   9   1       1362.53       1666.53        62.99 o                         
   4   9   1         95.66         95.73        14.40 o                         
   5   9   1       1393.10       1319.71        55.28 o                         
   6   9   1         65.72         12.14        14.66 o                         
   7   9   1         58.68         52.59        17.61 o                         
   8   9   1        737.72        763.31        56.29 o                         
   9   9   1        248.27        167.73        36.17 o                         
  10   9   1         13.71        -13.66        18.70 o                         
  11   9   1        541.14        595.65        63.68 o                         
 -13  10   1         93.39        158.31        38.82 o                         
 -12  10   1        144.06        181.98        35.53 o                         
 -11  10   1        274.81        231.35        38.87 o                         
 -10  10   1        288.54        406.42        44.95 o                         
  -9  10   1          8.11        -14.78        14.78 o                         
  -8  10   1       1119.98       1190.57        59.61 o                         
  -7  10   1        147.72        120.71        25.95 o                         
  -6  10   1       6684.63       6825.80       115.76 o                         
  -5  10   1        162.54        175.51        17.81 o                         
  -4  10   1      18515.38      18706.36       267.27 o                         
  -3  10   1       2257.09       2199.45        50.62 o                         
  -2  10   1       5441.99       7061.71       139.49 o                         
  -1  10   1         42.72         55.29        19.93 o                         
   0  10   1      11273.84      13919.63       195.55 o                         
   1  10   1         31.21          5.61        22.06 o                         
   2  10   1      21635.92      23347.92       299.14 o                         
   3  10   1         48.91         38.76        10.37 o                         
   4  10   1       5946.36       5710.48       104.02 o                         
   5  10   1        288.47        231.69        23.82 o                         
   6  10   1       7635.41       7188.03       153.76 o                         
   7  10   1          0.01          9.35        19.63 o                         
   8  10   1       1970.72       1866.68        88.78 o                         
   9  10   1         21.83         29.01        22.66 o                         
  10  10   1        776.84        867.78        83.32 o                         
  11  10   1         26.77         70.88        30.80 o                         
 -13  11   1         26.87         50.23        27.13 o                         
 -12  11   1        566.01        614.68        58.90 o                         
 -11  11   1         11.07         64.99        24.15 o                         
 -10  11   1       1487.49       1537.96       101.39 o                         
  -9  11   1         66.97         53.68        21.01 o                         
  -8  11   1       4749.81       4140.89       124.20 o                         
  -7  11   1          7.95          5.15        22.15 o                         
  -6  11   1        125.18        165.85        32.69 o                         
  -5  11   1        140.23        137.40        26.97 o                         
  -4  11   1       6621.88       6598.07       116.82 o                         
  -3  11   1        131.77        258.06        77.79 o                         
  -2  11   1       1033.82       1185.56        98.47 o                         
  -1  11   1        307.07        263.83        68.84 o                         
   0  11   1       1384.31       1033.85        85.07 o                         
   1  11   1          8.58         36.61        11.38 o                         
   2  11   1         49.50          2.06         9.74 o                         
   3  11   1         43.90         35.61        11.32 o                         
   4  11   1        172.47        178.52        24.54 o                         
   5  11   1       3115.04       3148.19        81.08 o                         
   6  11   1        140.10         68.48        21.41 o                         
   7  11   1       1175.85       1170.79        79.84 o                         
   8  11   1          0.09          1.21        16.23 o                         
   9  11   1         11.37         15.39        22.21 o                         
  10  11   1         17.48         37.71        30.10 o                         
 -13  12   1        128.60        109.30        36.56 o                         
 -12  12   1        135.79         79.40        28.69 o                         
 -11  12   1        201.17        142.80        32.44 o                         
 -10  12   1         68.61         61.72        24.44 o                         
  -9  12   1        630.14        649.76        57.70 o                         
  -8  12   1        345.16        456.44        38.30 o                         
  -7  12   1         25.65          7.04        34.39 o                         
  -6  12   1       6686.81       6544.68       141.25 o                         
  -5  12   1        120.58         92.66        19.24 o                         
  -4  12   1       4793.07       4759.96       100.20 o                         
  -3  12   1        712.30        851.96        43.22 o                         
  -2  12   1       4723.95       4366.17        97.17 o                         
  -1  12   1          1.77        -10.13        10.13 o                         
   0  12   1       5549.67       5288.98       115.14 o                         
   1  12   1         65.83         79.26        14.40 o                         
   2  12   1       2968.52       2678.69        76.38 o                         
   3  12   1        399.29        425.22        33.93 o                         
   4  12   1       3724.37       3698.29        92.66 o                         
   5  12   1         25.21         28.79        15.58 o                         
   6  12   1       3129.39       3299.31       139.28 o                         
   7  12   1         36.05         68.13        22.17 o                         
   8  12   1       2288.81       2135.98       105.69 o                         
   9  12   1         15.93         37.12        30.60 o                         
  10  12   1       1302.63       1121.22        90.10 o                         
 -13  13   1          1.45         -5.84        23.26 o                         
 -12  13   1        167.08        156.33        39.98 o                         
 -11  13   1         39.86         79.56        30.44 o                         
 -10  13   1        645.70        494.33        54.37 o                         
  -9  13   1        160.37        115.09        44.66 o                         
  -8  13   1       2043.37       1898.43        84.52 o                         
  -7  13   1        881.40       1038.16        86.96 o                         
  -6  13   1       2433.37       2445.33       111.54 o                         
  -5  13   1        346.17        410.47        33.85 o                         
  -4  13   1        709.07        765.36        70.02 o                         
  -3  13   1        124.96        163.17        21.33 o                         
  -2  13   1       3869.26       3945.99        97.41 o                         
  -1  13   1         73.26         47.07        15.97 o                         
   0  13   1       1594.10       1667.90        74.37 o                         
   1  13   1        537.77        489.65        37.01 o                         
   2  13   1         53.38         62.82        18.60 o                         
   3  13   1        530.05        516.08        40.55 o                         
   4  13   1        272.26        281.52        30.94 o                         
   5  13   1         35.46         23.40        18.81 o                         
   6  13   1          1.92         -7.57        15.57 o                         
   7  13   1         21.93          9.70        15.61 o                         
   8  13   1         87.16         87.08        28.75 o                         
   9  13   1         19.74         76.07        33.89 o                         
 -12  14   1         81.92        112.61        32.38 o                         
 -11  14   1        236.90        269.75        45.40 o                         
 -10  14   1        132.92         67.92        33.92 o                         
  -9  14   1        367.95        330.09        44.13 o                         
  -8  14   1        361.77        266.08        48.01 o                         
  -7  14   1        840.10        694.45        46.27 o                         
  -6  14   1        663.15        569.02        63.24 o                         
  -5  14   1        310.97        261.55        30.28 o                         
  -4  14   1       3345.21       3360.86       101.69 o                         
  -3  14   1         56.56         40.19        17.36 o                         
  -2  14   1        794.40        930.15        70.76 o                         
  -1  14   1        206.20        255.15        27.52 o                         
   0  14   1       5364.32       5604.69       206.68 o                         
   1  14   1          7.88         13.61        15.73 o                         
   2  14   1       7679.23       8474.07       182.92 o                         
   3  14   1         37.80         52.15        20.10 o                         
   4  14   1       1635.47       1532.41        95.40 o                         
   5  14   1         85.92         62.92        21.43 o                         
   6  14   1       1708.12       1861.95        90.19 o                         
   7  14   1         34.04         -3.45        19.52 o                         
   8  14   1        858.86        883.97        68.17 o                         
   9  14   1         31.79         17.16        26.63 o                         
 -12  15   1         56.83         27.39        27.24 o                         
 -11  15   1        135.75         78.31        29.30 o                         
 -10  15   1        298.70        353.64        46.87 o                         
  -9  15   1         19.20         32.89        22.93 o                         
  -8  15   1       1129.99       1195.69        74.83 o                         
  -7  15   1        463.18        353.27        51.73 o                         
  -6  15   1       1380.19       1291.71       112.06 o                         
  -5  15   1        431.14        377.79        34.20 o                         
  -4  15   1       2563.33       2770.12       102.16 o                         
  -3  15   1        288.43        245.15        30.82 o                         
  -2  15   1        205.17        194.76        25.41 o                         
  -1  15   1          7.70         32.58        16.41 o                         
   0  15   1         83.14         64.41        25.08 o                         
   1  15   1        215.28        232.02        29.36 o                         
   2  15   1       1766.68       1437.66        77.90 o                         
   3  15   1        954.06        961.37       100.01 o                         
   4  15   1         93.78        117.99        28.20 o                         
   5  15   1        290.97        245.34        32.37 o                         
   6  15   1        204.65        206.12        33.13 o                         
   7  15   1        179.15        217.87        36.95 o                         
   8  15   1         21.99        -25.13        26.25 o                         
 -12  16   1          0.19          5.20        23.24 o                         
 -11  16   1        225.56        334.38        50.26 o                         
 -10  16   1         39.47         98.67        33.87 o                         
  -9  16   1        295.38        351.97        48.42 o                         
  -8  16   1        157.88        171.17        34.07 o                         
  -7  16   1        656.11        680.08        60.31 o                         
  -6  16   1        170.48        128.88        59.14 o                         
  -5  16   1        406.96        376.17        45.21 o                         
  -4  16   1       1162.26       1220.93        65.86 o                         
  -3  16   1        786.16        789.95        83.88 o                         
  -2  16   1       1596.02       1782.49        80.67 o                         
  -1  16   1        204.28        139.34        27.72 o                         
   0  16   1        360.91        312.55        37.77 o                         
   1  16   1        381.07        397.41        42.81 o                         
   2  16   1        480.36        491.36        79.17 o                         
   3  16   1        116.45        137.99        29.48 o                         
   4  16   1       1175.89       1181.75        68.49 o                         
   5  16   1         19.91         -9.52        15.42 o                         
   6  16   1       1017.97       1031.29        63.58 o                         
   7  16   1          0.90         25.25        27.09 o                         
 -11  17   1         26.89         82.59        54.33 o                         
 -10  17   1        201.87        210.10        40.36 o                         
  -9  17   1        230.49        281.56        52.73 o                         
  -8  17   1        110.74        112.45        30.55 o                         
  -7  17   1        307.31        309.03        38.87 o                         
  -6  17   1          6.41        -16.84        55.19 o                         
  -5  17   1        128.56        116.59        49.59 o                         
  -4  17   1        384.99        374.40        56.12 o                         
  -3  17   1       1345.41       1341.91       110.57 o                         
  -2  17   1        775.86        795.34        55.21 o                         
  -1  17   1       1145.62       1196.94       121.24 o                         
   0  17   1        327.14        397.21        56.55 o                         
   1  17   1        811.38        776.92        61.41 o                         
   2  17   1        152.79        129.40        28.64 o                         
   3  17   1        650.22        603.13        51.37 o                         
   4  17   1         80.22         74.32        22.80 o                         
   5  17   1        347.97        339.36        40.24 o                         
   6  17   1          7.12         67.82        22.57 o                         
   7  17   1        241.72        170.02        39.31 o                         
 -11  18   1        261.48        312.03        66.17 o                         
 -10  18   1         22.25         23.94        29.86 o                         
  -9  18   1        543.34        536.16        62.73 o                         
  -8  18   1         19.30         87.58        29.42 o                         
  -7  18   1        196.03        211.15        36.81 o                         
  -6  18   1         19.13        -16.06        16.06 o                         
  -5  18   1        785.14        750.37        70.87 o                         
  -4  18   1        746.13        729.36        66.72 o                         
  -3  18   1        348.99        338.21        42.86 o                         
  -2  18   1        933.37        901.86        70.39 o                         
  -1  18   1        151.55        127.13        44.50 o                         
   0  18   1        978.06       1045.08        77.66 o                         
   1  18   1        152.45        129.88        30.54 o                         
   2  18   1         63.25         67.74        26.04 o                         
   3  18   1         47.67         51.47        22.87 o                         
   4  18   1        273.56        158.50        30.05 o                         
   5  18   1         16.41         12.17        18.99 o                         
   6  18   1        319.72        334.62        43.99 o                         
 -10  19   1         15.08        -17.45        17.45 o                         
  -9  19   1        107.08         68.66        28.24 o                         
  -8  19   1        116.48        135.67        34.29 o                         
  -7  19   1        434.83        365.69        45.76 o                         
  -6  19   1         94.19         84.91        27.27 o                         
  -5  19   1        437.16        381.53        44.81 o                         
  -4  19   1         29.90         55.46        36.80 o                         
  -3  19   1        317.01        339.79        49.57 o                         
  -2  19   1        157.53        127.64        32.67 o                         
  -1  19   1        468.45        492.57        52.01 o                         
   0  19   1         34.48         66.38        25.62 o                         
   1  19   1        956.47        844.17        66.44 o                         
   2  19   1         33.02         -5.87        21.72 o                         
   3  19   1        922.94       1045.07        79.74 o                         
   4  19   1         15.90        -16.54        16.54 o                         
   5  19   1        350.19        327.94        39.79 o                         
  -9  20   1        230.56        180.75        45.88 o                         
  -8  20   1         25.01          8.43        23.90 o                         
  -7  20   1        449.54        461.58        56.64 o                         
  -6  20   1          0.06        -16.86        16.86 o                         
  -5  20   1        204.51        169.75        41.19 o                         
  -4  20   1         71.74         35.46        31.57 o                         
  -3  20   1        511.42        533.44        69.22 o                         
  -2  20   1          0.84        -15.34        22.62 o                         
  -1  20   1        356.17        320.71        51.29 o                         
   0  20   1         50.21         72.33        37.04 o                         
   1  20   1          2.08        -20.89        20.89 o                         
   2  20   1         84.15        111.93        29.21 o                         
   3  20   1         20.17         16.03        19.92 o                         
   4  20   1         88.90         84.66        27.80 o                         
  -8  21   1          2.04        -19.94        19.94 o                         
  -7  21   1        132.43        127.97        37.66 o                         
  -6  21   1          0.11        -11.36        18.70 o                         
  -5  21   1        305.78        307.96        44.54 o                         
  -4  21   1          9.30         -5.79        23.44 o                         
  -3  21   1        195.37        267.13        43.37 o                         
  -2  21   1          0.06         -8.99        21.42 o                         
  -1  21   1        278.37        335.85        53.66 o                         
   0  21   1          2.11         74.21        31.38 o                         
   1  21   1        176.62        217.18        41.27 o                         
   2  21   1          6.15         30.68        27.20 o                         
   3  21   1        313.99        405.61        46.98 o                         
  -7  22   1        207.95        210.49        58.13 o                         
  -6  22   1          0.48         -7.05        22.43 o                         
  -5  22   1        154.98         78.89        38.56 o                         
  -4  22   1          4.07         -0.32        19.87 o                         
  -3  22   1        182.63        181.61        40.20 o                         
  -2  22   1          2.12         34.95        29.32 o                         
  -1  22   1        188.85        157.83        49.05 o                         
   0  22   1          1.49        -28.05        28.85 o                         
   1  22   1         56.57         90.88        31.23 o                         
  -4  23   1          8.50        -18.62        18.62 o                         
  -3  23   1        168.96        168.91        53.35 o                         
  -2  23   1          2.02        -23.75        28.69 o                         
   2 -24   2        428.81        467.86       114.06 o                         
   3 -24   2          4.38        -11.74        22.53 o                         
   4 -24   2        244.60        267.85        87.97 o                         
  -1 -23   2         11.80         54.96        26.47 o                         
   0 -23   2         39.05         53.85        31.81 o                         
   1 -23   2          9.79         84.68        48.42 o                         
   2 -23   2          0.02        -20.32        20.32 o                         
   3 -23   2         30.40         31.78        23.55 o                         
   4 -23   2          0.30        -32.93        32.93 o                         
   5 -23   2         14.95         31.19        30.82 o                         
   6 -23   2          2.84        -21.70        21.70 o                         
   7 -23   2         15.68         31.40        55.11 o                         
  -3 -22   2          6.84         -3.86        20.34 o                         
  -2 -22   2        563.60        447.70        70.40 o                         
  -1 -22   2          2.74         -9.74        21.38 o                         
   0 -22   2        669.50        699.80        67.73 o                         
   1 -22   2         30.04         41.48        28.61 o                         
   2 -22   2        758.61        813.53        74.94 o                         
   3 -22   2         40.50         -0.51        21.03 o                         
   4 -22   2        508.66        483.48        49.88 o                         
   5 -22   2         34.52          2.48        22.20 o                         
   6 -22   2        554.02        546.88        61.88 o                         
   7 -22   2         27.60         95.77        34.46 o                         
   8 -22   2        212.26        327.75        57.72 o                         
  -4 -21   2        155.41        171.68        36.95 o                         
  -3 -21   2         82.24         58.82        25.68 o                         
  -2 -21   2        112.81        133.90        39.27 o                         
  -1 -21   2         49.29        -19.95        20.10 o                         
   0 -21   2         55.51         79.67        34.75 o                         
   1 -21   2         41.18         21.06        30.13 o                         
   2 -21   2          2.16         38.46        22.92 o                         
   3 -21   2        109.28        106.91        29.90 o                         
   4 -21   2         24.45         -2.90        15.93 o                         
   5 -21   2         77.11         81.96        25.08 o                         
   6 -21   2         24.11         50.03        28.30 o                         
   7 -21   2         34.03         19.59        25.78 o                         
   8 -21   2         37.27         72.77        35.10 o                         
   9 -21   2          0.10        -16.60        31.88 o                         
  -5 -20   2         32.28         31.75        22.04 o                         
  -4 -20   2        336.44        420.18        46.75 o                         
  -3 -20   2          7.81         51.27        21.70 o                         
  -2 -20   2        423.08        331.26        47.91 o                         
  -1 -20   2         11.19         28.20        24.63 o                         
   0 -20   2       1719.02       1739.90       105.00 o                         
   1 -20   2         45.61         50.39        26.11 o                         
   2 -20   2       1720.49       1717.90       103.77 o                         
   3 -20   2          6.06         -4.13        20.39 o                         
   4 -20   2       1655.26       1390.74        93.72 o                         
   5 -20   2         13.44        -10.45        19.43 o                         
   6 -20   2        989.70        821.64        64.33 o                         
   7 -20   2         13.13        -14.10        14.10 o                         
   8 -20   2        749.75        896.05        84.86 o                         
   9 -20   2         15.46         49.50        35.81 o                         
  10 -20   2        373.12        383.81        65.87 o                         
  -6 -19   2        114.02        193.74        35.84 o                         
  -5 -19   2        129.57        152.93        30.93 o                         
  -4 -19   2        212.47        236.79        35.29 o                         
  -3 -19   2        103.54        123.59        27.40 o                         
  -2 -19   2        187.81        173.26        46.12 o                         
  -1 -19   2         63.99        118.53        27.78 o                         
   0 -19   2         17.98         63.93        24.31 o                         
   1 -19   2        245.94        248.09        38.91 o                         
   2 -19   2        126.79        167.56        30.55 o                         
   3 -19   2        485.51        388.10        42.59 o                         
   4 -19   2         91.87         58.23        32.25 o                         
   5 -19   2         44.86         26.48        20.75 o                         
   6 -19   2         78.11         49.10        23.41 o                         
   7 -19   2        111.88        105.90        27.42 o                         
   8 -19   2         22.92         34.23        24.16 o                         
   9 -19   2         25.78         30.83        37.54 o                         
  10 -19   2        137.02        220.18        50.33 o                         
  11 -19   2         11.06        -40.95        40.95 o                         
  -7 -18   2        129.66        204.83        43.24 o                         
  -6 -18   2        330.76        349.14        42.79 o                         
  -5 -18   2         32.92          7.92        23.05 o                         
  -4 -18   2        711.10        643.84        50.08 o                         
  -3 -18   2        120.75        197.28        36.57 o                         
  -2 -18   2        622.56        668.25        60.26 o                         
  -1 -18   2         34.65         41.94        21.97 o                         
   0 -18   2       1500.33       1495.69        99.32 o                         
   1 -18   2        149.54        232.77        38.37 o                         
   2 -18   2       2923.18       3178.19       122.63 o                         
   3 -18   2         56.46         48.40        31.51 o                         
   4 -18   2       2391.50       2712.95       166.95 o                         
   5 -18   2          5.89         -4.86        28.92 o                         
   6 -18   2       1069.19       1149.35        70.08 o                         
   7 -18   2        114.78         78.19        22.84 o                         
   8 -18   2       1001.85        947.64        67.80 o                         
   9 -18   2          2.89         37.24        40.41 o                         
  10 -18   2        473.66        418.59        63.97 o                         
  11 -18   2          5.90         47.21        45.85 o                         
  -7 -17   2        168.55        188.87        38.89 o                         
  -6 -17   2        455.44        387.86        42.06 o                         
  -5 -17   2        497.13        545.04        47.19 o                         
  -4 -17   2        216.15        217.09        32.96 o                         
  -3 -17   2       1172.14       1256.05        84.75 o                         
  -2 -17   2         14.34         -8.74        23.83 o                         
  -1 -17   2       2433.18       2278.11        86.14 o                         
   0 -17   2         48.65         10.30        20.95 o                         
   1 -17   2       1093.67       1150.59        61.82 o                         
   2 -17   2        212.38        194.78        29.13 o                         
   3 -17   2       1229.40       1286.46       105.80 o                         
   4 -17   2         99.78         49.86        32.19 o                         
   5 -17   2         91.22         47.29        44.37 o                         
   6 -17   2         19.22         27.99        32.00 o                         
   7 -17   2       1131.73       1044.44        79.36 o                         
   8 -17   2         11.08         -7.63        15.77 o                         
   9 -17   2        202.51        213.56        37.33 o                         
  10 -17   2          2.38         54.18        30.48 o                         
  11 -17   2         25.38         36.72        48.98 o                         
  12 -17   2         65.78         87.10        36.85 o                         
  -8 -16   2         39.58          7.63        31.38 o                         
  -7 -16   2        226.21        160.71        33.01 o                         
  -6 -16   2        344.40        304.21        41.09 o                         
  -5 -16   2        380.16        360.52        40.14 o                         
  -4 -16   2        377.99        427.45        42.75 o                         
  -3 -16   2        591.20        627.33        56.76 o                         
  -2 -16   2        892.17        920.11        78.71 o                         
  -1 -16   2        307.06        257.23        29.57 o                         
   0 -16   2       1330.37       1277.93        73.76 o                         
   1 -16   2         85.93         71.78        22.93 o                         
   2 -16   2       1182.50       1189.70        70.79 o                         
   3 -16   2          0.82          3.31        37.65 o                         
   4 -16   2       2418.56       2483.53        88.43 o                         
   5 -16   2         29.94         34.32        25.35 o                         
   6 -16   2       2886.85       2772.40       105.58 o                         
   7 -16   2         97.19         71.93        40.08 o                         
   8 -16   2       2607.94       2777.47       162.52 o                         
   9 -16   2          8.66         -2.04        17.69 o                         
  10 -16   2        846.14        820.66        75.25 o                         
  11 -16   2         13.27         -2.04        24.47 o                         
  12 -16   2        371.42        327.43        69.51 o                         
  -9 -15   2        500.54        464.75        54.67 o                         
  -8 -15   2         29.98         14.93        19.37 o                         
  -7 -15   2       1421.47       1457.19        91.23 o                         
  -6 -15   2         41.28         44.19        20.89 o                         
  -5 -15   2        549.86        470.32        43.54 o                         
  -4 -15   2        577.35        588.92        47.47 o                         
  -3 -15   2       4772.14       4861.96       122.18 o                         
  -2 -15   2        486.31        463.09        39.91 o                         
  -1 -15   2       1472.60       1668.09        69.56 o                         
   0 -15   2        111.00         88.51        25.32 o                         
   1 -15   2       1986.37       1994.37        84.22 o                         
   2 -15   2         44.61         46.26        21.66 o                         
   3 -15   2       5062.51       4750.87       111.51 o                         
   4 -15   2         32.87         43.90        24.86 o                         
   5 -15   2       3564.39       3845.32       109.75 o                         
   6 -15   2        497.98        575.85        43.91 o                         
   7 -15   2       2043.26       2002.23       122.28 o                         
   8 -15   2        204.22        161.88        98.87 o                         
   9 -15   2        156.12        107.44        29.32 o                         
  10 -15   2         41.56          0.78        18.02 o                         
  11 -15   2        173.84        127.91        38.51 o                         
  12 -15   2         53.69        -15.40        15.40 o                         
  -9 -14   2        809.12        916.09        76.84 o                         
  -8 -14   2          0.18         13.03        21.64 o                         
  -7 -14   2        379.28        373.62        39.66 o                         
  -6 -14   2          0.31         14.02        15.43 o                         
  -5 -14   2        396.56        256.05        53.11 o                         
  -4 -14   2         76.15         69.84        20.31 o                         
  -3 -14   2       1793.92       2138.72        91.28 o                         
  -2 -14   2        578.59        555.60        43.76 o                         
  -1 -14   2        243.39        269.01        28.51 o                         
   0 -14   2       2491.97       2621.65        80.21 o                         
   1 -14   2          3.06         18.32        13.62 o                         
   2 -14   2       2421.77       2409.87        75.46 o                         
   3 -14   2         10.30         16.90        21.69 o                         
   4 -14   2        573.73        631.83        47.42 o                         
   5 -14   2        679.78        662.30        51.08 o                         
   6 -14   2        973.98       1049.37        72.32 o                         
   7 -14   2        146.07        150.60        41.13 o                         
   8 -14   2        479.81        375.43        45.50 o                         
   9 -14   2          2.36        -14.70        21.42 o                         
  10 -14   2        393.97        416.61        48.13 o                         
  11 -14   2          0.43         20.26        25.00 o                         
  12 -14   2        181.96        203.62        48.95 o                         
  13 -14   2        128.40        105.79        40.00 o                         
 -10 -13   2          5.16         20.10        26.28 o                         
  -9 -13   2        354.62        339.58        46.75 o                         
  -8 -13   2         30.37        122.70        36.66 o                         
  -7 -13   2       1418.95       1442.07        74.98 o                         
  -6 -13   2        205.13        190.40        34.75 o                         
  -5 -13   2       2618.05       2279.73       108.51 o                         
  -4 -13   2        488.94        602.25        38.09 o                         
  -3 -13   2       2475.36       2469.80        66.12 o                         
  -2 -13   2        923.87       1024.33        43.62 o                         
  -1 -13   2       4161.88       4714.44       114.43 o                         
   0 -13   2        207.99        194.56        19.97 o                         
   1 -13   2       7217.84       7800.52       142.28 o                         
   2 -13   2          5.96         38.06        13.71 o                         
   3 -13   2       4168.81       4450.09        88.30 o                         
   4 -13   2          4.67          2.30        13.99 o                         
   5 -13   2       4763.98       4542.64       102.35 o                         
   6 -13   2         61.91         66.99        18.51 o                         
   7 -13   2       3769.53       3648.56        93.11 o                         
   8 -13   2        310.32        344.80        44.50 o                         
   9 -13   2       1013.75       1095.89        74.58 o                         
  10 -13   2         40.64         17.60        35.60 o                         
  11 -13   2        408.60        470.07        50.61 o                         
  12 -13   2         66.54         31.98        27.18 o                         
  13 -13   2        430.62        452.66        77.57 o                         
 -10 -12   2          8.12         52.25        34.07 o                         
  -9 -12   2        507.28        466.48        60.34 o                         
  -8 -12   2         22.15         22.62        19.52 o                         
  -7 -12   2       1751.48       1680.67        83.14 o                         
  -6 -12   2          0.62          6.38        19.98 o                         
  -5 -12   2       4426.01       4225.66       101.65 o                         
  -4 -12   2        171.38        219.79        20.47 o                         
  -3 -12   2        289.04        351.63        23.27 o                         
  -2 -12   2        116.65        120.20        13.41 o                         
  -1 -12   2       6608.32       6286.84       113.09 o                         
   0 -12   2          8.25          7.01        31.26 o                         
   1 -12   2        116.48         20.60        39.52 o                         
   2 -12   2       1223.59       1189.50        47.64 o                         
   3 -12   2          7.12         -9.31        30.96 o                         
   4 -12   2       1319.14       1282.40        64.98 o                         
   5 -12   2       1551.47       1364.40        64.53 o                         
   6 -12   2       1992.22       1958.25        80.31 o                         
   7 -12   2        739.02        798.53        48.21 o                         
   8 -12   2         24.48         20.89        31.36 o                         
   9 -12   2          8.93         18.63        18.59 o                         
  10 -12   2        284.30        238.57        38.28 o                         
  11 -12   2        100.36        106.76        29.61 o                         
  12 -12   2        241.89        246.63        43.62 o                         
  13 -12   2         97.45         58.85        32.02 o                         
 -11 -11   2        309.71        282.05        46.75 o                         
 -10 -11   2         97.53         71.39        30.44 o                         
  -9 -11   2        988.42       1103.21        82.02 o                         
  -8 -11   2         79.30        113.67        26.96 o                         
  -7 -11   2       1040.77       1232.28        61.79 o                         
  -6 -11   2        253.30        261.24        29.21 o                         
  -5 -11   2       5642.13       5861.69       112.04 o                         
  -4 -11   2         97.97         60.64        12.13 o                         
  -3 -11   2      14918.64      14910.52       199.30 o                         
  -2 -11   2        109.30        113.38        24.80 o                         
  -1 -11   2       8228.35       8440.35       125.89 o                         
   0 -11   2        929.16        796.39        37.85 o                         
   1 -11   2      15748.96      16460.30       245.48 o                         
   2 -11   2        376.95        348.70        39.98 o                         
   3 -11   2       8342.51       8262.54       128.38 o                         
   4 -11   2          9.27         20.70        55.25 o                         
   5 -11   2       7452.21       7485.28       123.36 o                         
   6 -11   2         15.67         40.79        19.36 o                         
   7 -11   2       8014.39       8427.76       148.73 o                         
   8 -11   2        386.69        332.77        33.17 o                         
   9 -11   2       2814.02       2951.73       131.21 o                         
  10 -11   2        154.76        224.55        43.30 o                         
  11 -11   2       1922.00       2077.54       118.57 o                         
  12 -11   2         20.11         75.35        27.49 o                         
  13 -11   2        340.54        298.51        68.61 o                         
 -11 -10   2        559.30        561.43        66.26 o                         
 -10 -10   2        481.29        465.59        51.70 o                         
  -9 -10   2        624.38        623.96        73.70 o                         
  -8 -10   2        264.42        271.25        40.35 o                         
  -7 -10   2        681.92        547.92        36.67 o                         
  -6 -10   2        478.73        487.19        33.55 o                         
  -5 -10   2        893.57        809.21        35.79 o                         
  -4 -10   2        283.12        247.03        17.25 o                         
  -3 -10   2        872.83        780.92        35.68 o                         
  -2 -10   2       3154.48       3013.51        50.37 o                         
  -1 -10   2       9029.83       9137.37       127.93 o                         
   0 -10   2         43.97         39.14        16.93 o                         
   1 -10   2       8014.35       8636.83       120.65 o                         
   2 -10   2       1030.04        769.89        36.63 o                         
   3 -10   2        356.38        292.72        54.85 o                         
   4 -10   2        139.10        225.05        40.24 o                         
   5 -10   2          5.13         51.70        52.63 o                         
   6 -10   2        875.38        898.92        42.83 o                         
   7 -10   2        448.49        385.56        41.11 o                         
   8 -10   2          3.49         29.20        22.25 o                         
   9 -10   2          9.58         23.08        16.51 o                         
  10 -10   2        217.39        274.38        39.59 o                         
  11 -10   2        274.25        287.44        40.78 o                         
  12 -10   2         68.42         73.26        25.39 o                         
  13 -10   2        116.57        132.65        37.64 o                         
 -12  -9   2        292.36        333.35        62.98 o                         
 -11  -9   2        175.17        208.18        42.31 o                         
 -10  -9   2        420.96        430.41        49.21 o                         
  -9  -9   2        583.68        556.93        56.49 o                         
  -8  -9   2          3.85        -23.60        23.60 o                         
  -7  -9   2       2277.63       2355.42        80.06 o                         
  -6  -9   2        945.62        806.83        39.08 o                         
  -5  -9   2        220.31        226.78        21.03 o                         
  -4  -9   2        157.60        105.84        18.72 o                         
  -3  -9   2       8310.75       7862.67       101.39 o                         
  -2  -9   2       1988.16       2014.87        35.42 o                         
  -1  -9   2      14884.67      14596.54       159.71 o                         
   0  -9   2       7071.64       6190.35        79.77 o                         
   1  -9   2      21743.50      21388.04       337.29 o                         
   2  -9   2        256.59        289.70        18.93 o                         
   3  -9   2      24585.58      26728.56       388.65 o                         
   4  -9   2         24.19         12.75        26.42 o                         
   5  -9   2      43189.27      44515.88       802.33 o                         
   6  -9   2        307.91        377.04        43.92 o                         
   7  -9   2       3514.50       3531.90        70.31 o                         
   8  -9   2        158.38        187.31        22.01 o                         
   9  -9   2       2782.83       2810.49        90.02 o                         
  10  -9   2          8.02         14.97        17.54 o                         
  11  -9   2       1365.54       1454.04        87.65 o                         
  12  -9   2          4.91         -3.07        19.21 o                         
  13  -9   2        628.70        603.40        94.00 o                         
  14  -9   2          0.30         -8.22        22.59 o                         
 -12  -8   2        102.09        120.83        34.67 o                         
 -11  -8   2        179.80        207.80        36.78 o                         
 -10  -8   2        258.90        284.32        40.03 o                         
  -9  -8   2       1804.43       1921.27       128.29 o                         
  -8  -8   2        797.42        719.30        54.49 o                         
  -7  -8   2       3441.75       3795.63        95.47 o                         
  -6  -8   2        312.52        252.83        20.64 o                         
  -5  -8   2       1473.90       1647.94        37.94 o                         
  -4  -8   2       1323.65       1245.41        39.31 o                         
  -3  -8   2        493.76        270.84        16.37 o                         
  -2  -8   2      13455.69      12804.27       141.87 o                         
  -1  -8   2       2204.89       2192.85        34.29 o                         
   0  -8   2         58.69         43.43        20.30 o                         
   1  -8   2        153.73        137.11        26.08 o                         
   2  -8   2        344.66        562.91        42.35 o                         
   3  -8   2         52.71          6.66        19.64 o                         
   4  -8   2       2608.24       2523.25        71.39 o                         
   5  -8   2       6574.95       5846.23        90.80 o                         
   6  -8   2        434.50        504.48        50.02 o                         
   7  -8   2        519.03        554.85        33.91 o                         
   8  -8   2        120.71        128.74        20.95 o                         
   9  -8   2        381.46        422.13        37.64 o                         
  10  -8   2         24.12         83.08        23.16 o                         
  11  -8   2        105.04        103.62        28.71 o                         
  12  -8   2         12.24         24.93        26.82 o                         
  13  -8   2         37.75         35.16        26.48 o                         
  14  -8   2         21.21        -25.18        29.65 o                         
 -12  -7   2        650.85        530.47        57.75 o                         
 -11  -7   2         51.87        -12.78        25.07 o                         
 -10  -7   2       1800.07       1770.96        98.51 o                         
  -9  -7   2          7.17          5.13        17.30 o                         
  -8  -7   2       4416.93       4172.12       126.89 o                         
  -7  -7   2       1676.74       1479.99        60.38 o                         
  -6  -7   2       1287.94       1534.37        39.48 o                         
  -5  -7   2      11295.45      11754.68       148.81 o                         
  -4  -7   2        674.31        546.54        22.67 o                         
  -3  -7   2      19372.01      22988.16       262.16 o                         
  -2  -7   2       5555.48       4967.21        64.46 o                         
  -1  -7   2       3531.21       4594.28        56.64 o                         
   0  -7   2       4324.90       4160.75        53.59 o                         
   1  -7   2      19232.18      17242.57       242.09 o                         
   2  -7   2       6073.68       4784.34        69.01 o                         
   3  -7   2      30024.92      28055.63       537.28 o                         
   4  -7   2        160.17        240.28        28.62 o                         
   5  -7   2      21793.87      19574.23       235.21 o                         
   6  -7   2        334.85        324.19        36.77 o                         
   7  -7   2      24255.15      23925.22       320.53 o                         
   8  -7   2        203.36        226.03        27.90 o                         
   9  -7   2       9681.46       9987.34       204.70 o                         
  10  -7   2        132.95        171.25        27.58 o                         
  11  -7   2        322.12        299.85        67.10 o                         
  12  -7   2         16.89         24.54        23.68 o                         
  13  -7   2        363.33        256.83        43.25 o                         
  14  -7   2          0.40         22.82        28.01 o                         
 -12  -6   2        267.42        254.50        41.90 o                         
 -11  -6   2        218.52        223.84        36.81 o                         
 -10  -6   2        467.04        390.71        44.47 o                         
  -9  -6   2       1231.60       1200.49        86.21 o                         
  -8  -6   2        972.95        968.49        54.96 o                         
  -7  -6   2       2532.95       2608.58        76.19 o                         
  -6  -6   2       2118.64       2097.02        49.37 o                         
  -5  -6   2       9902.80       8672.21       111.65 o                         
  -4  -6   2       2504.91       2977.11        43.69 o                         
  -3  -6   2      12148.20      11725.93       125.93 o                         
  -2  -6   2       5270.11       5738.73        71.07 o                         
  -1  -6   2      12381.16      12230.70       137.66 o                         
   0  -6   2        295.53         40.50        12.39 o                         
   1  -6   2       2727.62       1965.22        59.90 o                         
   2  -6   2       2016.88       1205.03        29.94 o                         
   3  -6   2         22.67        295.62        24.41 o                         
   4  -6   2      21795.69      20507.70       263.45 o                         
   5  -6   2       1040.56        908.67        48.83 o                         
   6  -6   2        774.28        927.12        60.11 o                         
   7  -6   2        370.90        415.53        43.81 o                         
   8  -6   2       1993.96       2153.86        73.37 o                         
   9  -6   2       1560.94       1455.41       138.14 o                         
  10  -6   2        519.62        545.90        64.48 o                         
  11  -6   2        211.70        138.99        57.13 o                         
  12  -6   2        524.21        544.31        54.98 o                         
  13  -6   2        417.31        398.10        52.51 o                         
  14  -6   2         10.74          4.22        24.83 o                         
 -13  -5   2         48.84         49.06        35.01 o                         
 -12  -5   2       1633.32       1755.67       102.26 o                         
 -11  -5   2        281.71        220.81        37.76 o                         
 -10  -5   2       1450.19       1423.91        95.09 o                         
  -9  -5   2        287.17        369.71        39.33 o                         
  -8  -5   2       1989.45       1714.61        68.06 o                         
  -7  -5   2        920.41        963.19        48.53 o                         
  -6  -5   2       2795.10       2437.02        87.38 o                         
  -5  -5   2        701.10        696.31        28.35 o                         
  -4  -5   2       8863.62       8826.06       104.35 o                         
  -3  -5   2      12189.09      11539.03       124.96 o                         
  -2  -5   2       2409.75       3394.87        46.22 o                         
  -1  -5   2       6459.35       6759.20        80.59 o                         
   0  -5   2      43669.82      45745.97       992.14 o                         
   1  -5   2       3495.68       5270.00        94.16 o                         
   2  -5   2      24051.32      26406.28       548.67 o                         
   3  -5   2       1360.48       2304.07        45.78 o                         
   4  -5   2       1231.28       1541.29        33.73 o                         
   5  -5   2       4253.83       5031.74        77.24 o                         
   6  -5   2       1093.42       1168.11        58.55 o                         
   7  -5   2       3883.16       3334.81        89.10 o                         
   8  -5   2        327.91        253.14        36.49 o                         
   9  -5   2       9832.89      10355.87       221.85 o                         
  10  -5   2         60.66         40.72        48.36 o                         
  11  -5   2       2073.01       2187.32       188.17 o                         
  12  -5   2          9.35         -2.22        24.40 o                         
  13  -5   2        291.11        381.07        51.63 o                         
  14  -5   2          3.33         34.09        29.98 o                         
 -13  -4   2          0.31        -21.50        22.73 o                         
 -12  -4   2        285.71        304.37        42.61 o                         
 -11  -4   2        130.83        164.87        32.63 o                         
 -10  -4   2       1556.61       1633.25       140.60 o                         
  -9  -4   2        303.17        218.89        43.07 o                         
  -8  -4   2       1263.88       1231.82        61.67 o                         
  -7  -4   2        155.07        154.71        20.43 o                         
  -6  -4   2       5550.16       5007.97        86.51 o                         
  -5  -4   2        474.20        573.27        24.25 o                         
  -4  -4   2         58.31         71.37         8.99 o                         
  -3  -4   2      25547.65      26985.72       427.23 o                         
  -2  -4   2      20782.68      21737.06       303.16 o                         
  -1  -4   2       2435.28       3563.98        41.61 o                         
   0  -4   2      39720.23      30066.51       673.72 o                         
   1  -4   2       4208.48       5604.52       111.00 o                         
   2  -4   2     105079.56      96918.25      2311.77 o                         
   3  -4   2        297.28        661.97        29.77 o                         
   4  -4   2      32681.75      30118.89       703.17 o                         
   5  -4   2      10362.20      10909.83       141.28 o                         
   6  -4   2       3662.93       3588.40        85.88 o                         
   7  -4   2        294.57        250.70        53.03 o                         
   8  -4   2       2279.52       2408.84        72.52 o                         
   9  -4   2         71.18         63.17        30.11 o                         
  10  -4   2       1467.27       1512.49       114.73 o                         
  11  -4   2        270.68        348.31        51.06 o                         
  12  -4   2        634.41        678.49        74.82 o                         
  13  -4   2        265.76        302.78        45.54 o                         
  14  -4   2        252.37        247.18        63.89 o                         
 -13  -3   2          0.16         48.63        29.61 o                         
 -12  -3   2       1081.20        912.26        79.54 o                         
 -11  -3   2        102.88         95.92        28.48 o                         
 -10  -3   2       4669.17       4581.93       165.90 o                         
  -9  -3   2        948.69        866.11        58.98 o                         
  -8  -3   2       6466.24       6437.36       146.72 o                         
  -7  -3   2       1138.63       1084.83        45.89 o                         
  -6  -3   2      14984.99      14604.21       196.61 o                         
  -5  -3   2       2978.45       3177.10        47.92 o                         
  -4  -3   2      23960.73      24729.20       333.42 o                         
  -3  -3   2       2732.50       3158.50        46.81 o                         
  -2  -3   2        558.37        390.44        13.01 o                         
  -1  -3   2       3331.78       3119.87        41.92 o                         
   0  -3   2       2559.82       2831.80        33.67 o                         
   1  -3   2        174.17        266.03        13.79 o                         
   2  -3   2     129231.38     114618.32      2434.81 o                         
   3  -3   2       8176.48       7710.48        94.08 o                         
   4  -3   2       2324.61       3041.32        56.08 o                         
   5  -3   2       3483.35       3906.48        74.29 o                         
   6  -3   2        934.35       1069.57        56.05 o                         
   7  -3   2       5372.56       6035.01       110.60 o                         
   8  -3   2        722.27        679.45        34.98 o                         
   9  -3   2       1246.04       1408.88        74.92 o                         
  10  -3   2         31.56         15.86        17.50 o                         
  11  -3   2       1659.38       1412.07       115.91 o                         
  12  -3   2        345.68        305.70        40.06 o                         
  13  -3   2        747.44        834.41        71.52 o                         
  14  -3   2          0.37         32.68        29.47 o                         
 -13  -2   2          8.79         -9.58        26.06 o                         
 -12  -2   2        899.03       1090.81        95.73 o                         
 -11  -2   2         57.34          7.51        21.01 o                         
 -10  -2   2        758.71        760.83        57.56 o                         
  -9  -2   2          0.27         15.81        28.81 o                         
  -8  -2   2       2662.17       2671.09        77.49 o                         
  -7  -2   2        111.33        111.97        17.92 o                         
  -6  -2   2       8375.37       8539.90       136.06 o                         
  -5  -2   2        235.23        247.95        21.58 o                         
  -4  -2   2       2409.71       2478.85        38.66 o                         
  -3  -2   2       2062.01       2035.93        32.25 o                         
  -2  -2   2      46770.44      40326.79       878.04 o                         
  -1  -2   2       2335.62       2167.70        27.59 o                         
   1  -2   2        444.87        435.25        11.87 o                         
   2  -2   2      31697.28      31991.99       776.03 o                         
   3  -2   2       1733.51       1313.39        39.20 o                         
   4  -2   2         89.98        141.31        18.05 o                         
   5  -2   2       5811.95       5468.47        97.58 o                         
   6  -2   2      25062.55      25889.48       351.83 o                         
   7  -2   2        136.09         60.91        25.77 o                         
   8  -2   2       9277.35       9485.84       167.77 o                         
   9  -2   2        109.15        124.26        28.75 o                         
  10  -2   2       1750.53       1785.89        85.41 o                         
  11  -2   2          1.77        -14.08        14.08 o                         
  12  -2   2       1161.18       1074.70        76.18 o                         
  13  -2   2         18.79         32.47        30.06 o                         
  14  -2   2        132.39        122.99        34.45 o                         
 -13  -1   2          1.98         -9.91        19.87 o                         
 -12  -1   2       2310.71       1970.39       110.60 o                         
 -11  -1   2         16.40         49.92        22.94 o                         
 -10  -1   2       1073.05       1011.99        80.38 o                         
  -9  -1   2          5.42         44.74        17.66 o                         
  -8  -1   2       4234.25       4114.35        91.44 o                         
  -7  -1   2         22.07          4.54        37.69 o                         
  -6  -1   2      12917.50      15454.98       241.19 o                         
  -5  -1   2         15.16         36.79        22.61 o                         
  -4  -1   2       3059.69       2255.68        41.37 o                         
  -3  -1   2        374.37        457.36        24.69 o                         
  -2  -1   2        298.22        768.89        24.65 o                         
  -1  -1   2        651.63        448.32        12.84 o                         
   1  -1   2        330.97        263.13        15.74 o                         
   2  -1   2      15401.19      14667.08       332.93 o                         
   3  -1   2       3441.55       3261.55        68.15 o                         
   4  -1   2        988.86       1077.83        32.36 o                         
   5  -1   2       8014.84       7620.90       131.89 o                         
   6  -1   2       4767.04       4532.56       116.37 o                         
   7  -1   2       2070.80       1821.56        90.40 o                         
   8  -1   2       1129.56       1214.59        50.17 o                         
   9  -1   2       2748.19       2818.07        90.83 o                         
  10  -1   2         57.71         62.45        32.70 o                         
  11  -1   2        522.17        586.82        55.05 o                         
  12  -1   2        192.14        170.47        33.20 o                         
  13  -1   2         84.65         43.34        38.19 o                         
  14  -1   2         16.95         40.58        40.53 o                         
 -14   0   2          9.41         -8.36        21.09 o                         
 -13   0   2        118.40         71.27        26.85 o                         
 -12   0   2       1424.05       1186.61        77.57 o                         
 -11   0   2        317.67        259.02        40.24 o                         
 -10   0   2        489.70        337.47        45.41 o                         
  -9   0   2        504.66        417.78        38.68 o                         
  -8   0   2         11.59         16.97        15.19 o                         
  -7   0   2        830.16        900.62        61.27 o                         
  -6   0   2      10048.05      11757.60       164.61 o                         
  -5   0   2        627.84        636.78        36.01 o                         
  -4   0   2       1071.00        802.86        30.29 o                         
  -3   0   2         13.54          3.12         6.10 o                         
  -2   0   2      68806.02      65554.96      1657.94 o                         
  -1   0   2          4.26         30.67         5.55 o                         
   1   0   2         79.90        124.88        11.05 o                         
   2   0   2      61441.34      55849.37      1426.45 o                         
   3   0   2       1640.77       1283.71        39.29 o                         
   4   0   2      25654.65      29026.86       698.29 o                         
   5   0   2         21.01         14.65        19.90 o                         
   6   0   2       5390.01       4774.52       100.01 o                         
   7   0   2         25.38        -18.05        47.91 o                         
   8   0   2       8736.30       7855.38       149.53 o                         
   9   0   2        259.95        304.96        33.22 o                         
  10   0   2       2288.45       2252.77       105.02 o                         
  11   0   2         10.98         -4.12        21.51 o                         
  12   0   2       1413.22       1531.42        92.74 o                         
  13   0   2         11.28          3.12        21.42 o                         
 -14   1   2        400.96        383.65        70.21 o                         
 -13   1   2         20.44         19.51        21.74 o                         
 -12   1   2       2165.69       2549.67       113.86 o                         
 -11   1   2         56.23         45.87        24.00 o                         
 -10   1   2       5042.83       5203.12       133.56 o                         
  -9   1   2          9.96         -5.12        26.95 o                         
  -8   1   2       2855.62       2936.41       125.27 o                         
  -7   1   2        425.58        388.31       108.84 o                         
  -6   1   2       1523.93       1729.70        49.30 o                         
  -5   1   2       3907.93       3304.26        61.59 o                         
  -4   1   2        370.95        331.95        20.50 o                         
  -3   1   2          8.30         39.27        16.33 o                         
  -2   1   2      11315.36      14588.84       275.21 o                         
  -1   1   2       4401.19       3301.63        50.11 o                         
   0   1   2       2699.28       2432.21        41.10 o                         
   1   1   2        111.87        157.93         8.24 o                         
   2   1   2      11853.98       9834.22       130.59 o                         
   3   1   2        207.02        118.87        14.35 o                         
   4   1   2       1522.53       1595.33        44.51 o                         
   5   1   2        751.27        852.08        25.92 o                         
   6   1   2       1110.61       1320.81        51.15 o                         
   7   1   2          5.41         27.32        17.42 o                         
   8   1   2       3317.48       3472.80        89.79 o                         
   9   1   2        244.91        257.57        30.72 o                         
  10   1   2        252.83        243.51        45.91 o                         
  11   1   2        398.16        369.43        44.52 o                         
  12   1   2         71.67        118.18        35.04 o                         
  13   1   2         77.03         36.69        24.75 o                         
 -14   2   2          2.57          5.14        27.08 o                         
 -13   2   2        867.63        998.26        75.79 o                         
 -12   2   2        337.65        551.67        56.36 o                         
 -11   2   2        893.67        955.84        69.21 o                         
 -10   2   2        563.61        487.67        54.42 o                         
  -9   2   2         61.92         44.93        26.96 o                         
  -8   2   2       2728.97       2666.56        96.05 o                         
  -7   2   2       1833.04       1789.09       100.00 o                         
  -6   2   2       5778.44       6011.18       117.48 o                         
  -5   2   2       9519.65      10639.08       171.29 o                         
  -4   2   2        263.01        106.00        20.67 o                         
  -3   2   2       7247.51       8462.77       107.81 o                         
  -2   2   2       1587.79       1583.36        29.70 o                         
  -1   2   2        820.93        533.03        16.08 o                         
   0   2   2        217.30        211.64         9.87 o                         
   1   2   2       3682.89       2811.86        39.87 o                         
   2   2   2      28533.68      24181.40       514.23 o                         
   3   2   2         16.07          3.90         8.23 o                         
   4   2   2      49446.61      45725.02      1261.64 o                         
   5   2   2        522.77        579.86        36.53 o                         
   6   2   2      10861.28      10477.09       155.56 o                         
   7   2   2       1869.59       1941.43        64.63 o                         
   8   2   2        857.04        918.48        63.87 o                         
   9   2   2        124.01        129.72        25.69 o                         
  10   2   2       4296.99       4608.09       184.70 o                         
  11   2   2          1.91         31.45        21.93 o                         
  12   2   2       1994.49       2161.95       131.91 o                         
  13   2   2          1.66         22.59        19.86 o                         
 -14   3   2        281.46        231.87        64.39 o                         
 -13   3   2         16.02          9.69        54.22 o                         
 -12   3   2       1058.51       1051.49        85.39 o                         
 -11   3   2        101.78        105.31        45.05 o                         
 -10   3   2       2575.11       2455.45       116.34 o                         
  -9   3   2         62.32         21.03        35.19 o                         
  -8   3   2       8215.57       8619.73       175.26 o                         
  -7   3   2        943.26        879.95        85.37 o                         
  -6   3   2       1347.59       1366.64        66.72 o                         
  -5   3   2       1151.09       1317.29        44.36 o                         
  -4   3   2       5473.26       4352.89        68.74 o                         
  -3   3   2       3139.21       3178.10        46.91 o                         
  -2   3   2       1038.82        934.66        34.22 o                         
  -1   3   2     109171.84     113236.73      3122.43 o                         
   0   3   2      53889.88      66530.23      1437.01 o                         
   1   3   2      15786.43      12556.77       171.07 o                         
   2   3   2       7446.53      10091.26       118.03 o                         
   3   3   2       3200.76       2697.25        41.70 o                         
   4   3   2       4269.07       5112.24        68.29 o                         
   5   3   2        495.70        501.81        18.44 o                         
   6   3   2        913.63        777.62        59.71 o                         
   7   3   2         58.61        105.05        18.08 o                         
   8   3   2        680.51        692.03        69.51 o                         
   9   3   2        322.95        289.51        40.62 o                         
  10   3   2        144.81         98.30        36.07 o                         
  11   3   2        134.82        101.30        29.07 o                         
  12   3   2         98.26         52.28        26.55 o                         
  13   3   2          3.94         29.20        23.65 o                         
 -14   4   2          4.91        -22.73        22.73 o                         
 -13   4   2       1443.14       1329.72        93.91 o                         
 -12   4   2        397.45        300.40        43.15 o                         
 -11   4   2       1954.97       1868.87       153.49 o                         
 -10   4   2        233.56        108.51        41.78 o                         
  -9   4   2        866.94        836.30        58.61 o                         
  -8   4   2       1312.91       1301.79        83.61 o                         
  -7   4   2       4010.22       4173.42       155.02 o                         
  -6   4   2       3243.92       2969.63        73.62 o                         
  -5   4   2       4339.68       4542.73        71.06 o                         
  -4   4   2        159.09         56.39        18.76 o                         
  -3   4   2      12136.97      12008.33       147.57 o                         
  -2   4   2       4271.75       4352.63        68.43 o                         
  -1   4   2      85258.86      96117.03      2364.86 o                         
   0   4   2       5434.19       6635.27        86.91 o                         
   1   4   2       1570.23       2452.04        37.34 o                         
   2   4   2      14083.02      16916.57       212.71 o                         
   3   4   2          9.15         70.72         8.97 o                         
   4   4   2      14089.05      15793.41       194.20 o                         
   5   4   2       1720.86       1712.22        51.92 o                         
   6   4   2      23786.47      24482.74       343.64 o                         
   7   4   2        571.64        479.24        34.30 o                         
   8   4   2       5064.26       4695.02       117.49 o                         
   9   4   2         12.41         51.82        26.94 o                         
  10   4   2       1597.42       1596.00        94.22 o                         
  11   4   2          0.62         24.40        21.63 o                         
  12   4   2        820.62        874.64        71.29 o                         
  13   4   2          0.79          1.20        19.24 o                         
 -14   5   2         97.03         55.60        38.23 o                         
 -13   5   2         16.17          7.12        23.31 o                         
 -12   5   2        239.59        241.67        40.12 o                         
 -11   5   2        135.85        124.48        66.48 o                         
 -10   5   2        691.85        736.17        59.79 o                         
  -9   5   2        542.42        537.27        57.74 o                         
  -8   5   2        346.53        438.25        55.19 o                         
  -7   5   2       3917.37       3955.72       141.66 o                         
  -6   5   2       2444.17       2557.43        90.43 o                         
  -5   5   2        473.40        481.75        37.43 o                         
  -4   5   2      24903.96      24732.11       359.43 o                         
  -3   5   2        988.39        743.42        22.50 o                         
  -2   5   2         28.46         48.36        18.46 o                         
  -1   5   2       6317.59       6492.29       120.95 o                         
   0   5   2      43843.44      44315.71      1506.51 o                         
   1   5   2      13387.66      15693.92       185.30 o                         
   2   5   2      16997.26      15678.00       192.04 o                         
   3   5   2       8432.72       8825.10       123.20 o                         
   4   5   2        592.83        519.37        28.45 o                         
   5   5   2       2384.94       2718.58        59.16 o                         
   6   5   2        296.17        270.51        32.47 o                         
   7   5   2         95.28         99.62        39.63 o                         
   8   5   2        108.76         67.40        30.46 o                         
   9   5   2         89.79        100.86        28.74 o                         
  10   5   2         49.27         74.01        34.78 o                         
  11   5   2        382.48        421.39        48.68 o                         
  12   5   2          3.48        -16.45        16.45 o                         
 -14   6   2          0.30        -22.90        28.41 o                         
 -13   6   2        706.76        710.71        68.25 o                         
 -12   6   2         68.86        108.00        30.96 o                         
 -11   6   2       1121.15       1100.27       101.59 o                         
 -10   6   2        147.53        221.98        37.76 o                         
  -9   6   2       4162.58       4395.92       113.95 o                         
  -8   6   2        975.66        927.63        81.88 o                         
  -7   6   2      10262.42      10544.10       177.41 o                         
  -6   6   2        165.45        132.65        36.01 o                         
  -5   6   2       4423.44       4993.79        88.27 o                         
  -4   6   2       3191.39       3046.36        72.72 o                         
  -3   6   2      19736.59      19716.38       272.58 o                         
  -2   6   2      19541.21      19802.39       296.44 o                         
  -1   6   2      18005.40      16947.56       222.82 o                         
   0   6   2       5397.44       4598.16        70.96 o                         
   1   6   2       2956.68       2387.49        37.65 o                         
   2   6   2       1419.86       1409.14        27.88 o                         
   3   6   2        732.14       1161.37        48.23 o                         
   4   6   2       8426.19       7518.37       117.46 o                         
   5   6   2         25.60         35.96        24.80 o                         
   6   6   2       2342.60       2560.22        68.04 o                         
   7   6   2        674.02        589.45        45.44 o                         
   8   6   2       1849.05       1766.50        86.58 o                         
   9   6   2         54.34         42.37        29.09 o                         
  10   6   2       2325.65       2043.35       104.31 o                         
  11   6   2         30.76         37.83        24.72 o                         
  12   6   2        997.80        779.88        82.24 o                         
 -14   7   2         16.63         23.09        50.29 o                         
 -13   7   2          0.88         -6.85        23.15 o                         
 -12   7   2         11.71        -15.83        15.83 o                         
 -11   7   2         37.09         53.50        35.40 o                         
 -10   7   2       1014.32        939.30        70.69 o                         
  -9   7   2       1553.53       1625.00        80.00 o                         
  -8   7   2        926.44        856.38        67.65 o                         
  -7   7   2       3483.57       3312.38        74.39 o                         
  -6   7   2        342.05        355.78        56.02 o                         
  -5   7   2      11598.36      11768.40       215.56 o                         
  -4   7   2       1422.56       1414.70        65.80 o                         
  -3   7   2       3820.23       4120.21        63.18 o                         
  -2   7   2        391.02        486.15        34.77 o                         
  -1   7   2       9582.82      10081.97       134.00 o                         
   0   7   2       5539.72       5666.32        83.17 o                         
   1   7   2       7436.23       6493.44        87.95 o                         
   2   7   2       5080.44       6071.62        79.80 o                         
   3   7   2      10956.39       9634.82       146.35 o                         
   4   7   2       4969.80       5103.03        91.52 o                         
   5   7   2       1786.31       1479.78        53.81 o                         
   6   7   2        572.31        608.96        37.07 o                         
   7   7   2       3080.16       3419.21        90.45 o                         
   8   7   2         73.83         82.40        30.77 o                         
   9   7   2       1236.32       1138.76        79.11 o                         
  10   7   2          6.89         23.14        20.96 o                         
  11   7   2        457.70        329.24        44.55 o                         
  12   7   2          1.40         -0.06        27.66 o                         
 -14   8   2          8.09         13.56        26.52 o                         
 -13   8   2        500.97        431.02        58.44 o                         
 -12   8   2        128.08        111.95        29.31 o                         
 -11   8   2       3504.71       3479.38       129.39 o                         
 -10   8   2          0.17         26.01        24.95 o                         
  -9   8   2       3348.37       3137.58        92.74 o                         
  -8   8   2         11.57         -8.96        35.87 o                         
  -7   8   2       2196.19       2361.36        60.43 o                         
  -6   8   2         65.73         73.00        66.24 o                         
  -5   8   2       8019.93       8021.94       178.93 o                         
  -4   8   2       1722.99       1524.56        74.21 o                         
  -3   8   2      22511.46      21499.88       277.11 o                         
  -2   8   2        812.71       1058.47        41.48 o                         
  -1   8   2        585.13        579.44        25.10 o                         
   0   8   2       4833.05       4246.08        66.86 o                         
   1   8   2      14040.43      16041.01       188.37 o                         
   2   8   2       1964.00       1949.44        41.37 o                         
   3   8   2       4455.57       5342.58        99.05 o                         
   4   8   2       5102.01       5195.57        91.56 o                         
   5   8   2       1579.69       1642.90        65.71 o                         
   6   8   2       7323.55       7567.35       142.68 o                         
   7   8   2         36.82         51.24        33.68 o                         
   8   8   2       1271.47       1280.49       102.49 o                         
   9   8   2         63.28         44.13        23.48 o                         
  10   8   2        220.09        254.95        50.36 o                         
  11   8   2          0.64          9.99        21.08 o                         
 -13   9   2         70.37         91.51        31.78 o                         
 -12   9   2         24.38          6.98        19.07 o                         
 -11   9   2        239.82        138.09        29.53 o                         
 -10   9   2         87.50         53.49        22.71 o                         
  -9   9   2         10.23         21.00        21.83 o                         
  -8   9   2         40.33         24.04        21.19 o                         
  -7   9   2       1611.27       1493.38        70.75 o                         
  -6   9   2       1669.51       1495.45        54.55 o                         
  -5   9   2       5854.01       6064.57       163.06 o                         
  -4   9   2       1419.19       1667.79        56.42 o                         
  -3   9   2       2220.45       2132.51        96.13 o                         
  -2   9   2        377.33        625.89        47.35 o                         
  -1   9   2      25543.45      25592.29       453.89 o                         
   0   9   2       6355.20       6594.87       127.74 o                         
   1   9   2       9434.02      10478.84       147.79 o                         
   2   9   2        958.07        917.28        29.50 o                         
   3   9   2       8897.47      10208.85       153.16 o                         
   4   9   2        819.08        803.64        46.91 o                         
   5   9   2       4478.34       4686.26       100.17 o                         
   6   9   2         52.00         83.19        18.98 o                         
   7   9   2       6357.04       6210.21       143.41 o                         
   8   9   2         45.75         21.13        18.84 o                         
   9   9   2       1171.27       1198.42       103.11 o                         
  10   9   2         31.28         65.27        28.48 o                         
  11   9   2        794.78        754.55        89.38 o                         
 -13  10   2        528.32        588.92        69.39 o                         
 -12  10   2          5.66         11.97        21.06 o                         
 -11  10   2       1048.79       1080.78        74.59 o                         
 -10  10   2         16.42         37.59        21.77 o                         
  -9  10   2       2638.84       2651.13        94.43 o                         
  -8  10   2        749.63        766.43        47.88 o                         
  -7  10   2       1354.65       1496.74        84.47 o                         
  -6  10   2        128.11        119.85        20.47 o                         
  -5  10   2        322.42        371.90        25.66 o                         
  -4  10   2       2264.94       2159.80        95.50 o                         
  -3  10   2      12149.45      12047.95       205.12 o                         
  -2  10   2         18.91          3.04        17.87 o                         
  -1  10   2      15976.41      16242.22       256.36 o                         
   0  10   2         21.62         85.16        39.77 o                         
   1  10   2        488.70        288.42        19.55 o                         
   2  10   2          2.67         -6.15        11.84 o                         
   3  10   2       1125.12       1040.08        40.73 o                         
   4  10   2         33.09         -4.95        18.74 o                         
   5  10   2        446.48        474.38        44.67 o                         
   6  10   2        476.04        479.50        35.30 o                         
   7  10   2         94.23         88.07        28.67 o                         
   8  10   2        566.98        596.05        47.14 o                         
   9  10   2         89.42         84.42        30.36 o                         
  10  10   2        322.22        292.68        49.31 o                         
  11  10   2          3.41         24.49        25.16 o                         
 -13  11   2         16.03         94.80        36.60 o                         
 -12  11   2        181.19        217.75        38.17 o                         
 -11  11   2        278.05        348.71        43.67 o                         
 -10  11   2         64.35         75.49        24.84 o                         
  -9  11   2         31.06         40.02        19.71 o                         
  -8  11   2        114.80        120.45        29.31 o                         
  -7  11   2        337.77        296.81        34.31 o                         
  -6  11   2         22.34         33.75        26.80 o                         
  -5  11   2        712.91        734.79        45.67 o                         
  -4  11   2         65.40         50.06        15.59 o                         
  -3  11   2       1164.79       1289.91        52.33 o                         
  -2  11   2         35.95         52.92        46.79 o                         
  -1  11   2       3501.02       3363.34        80.63 o                         
   0  11   2        118.20        176.29        29.06 o                         
   1  11   2      15743.12      14486.41       222.79 o                         
   2  11   2        203.52        229.31        27.69 o                         
   3  11   2       3449.57       3032.35        87.92 o                         
   4  11   2          0.91         -9.37         9.37 o                         
   5  11   2       4783.33       4683.85       108.61 o                         
   6  11   2        101.54         66.21        23.09 o                         
   7  11   2       1138.58       1248.44        75.61 o                         
   8  11   2         80.20         80.67        25.80 o                         
   9  11   2       1460.27       1166.06        93.32 o                         
  10  11   2          5.09        -22.23        42.19 o                         
 -13  12   2        226.58        181.77        42.24 o                         
 -12  12   2         32.69         61.35        28.77 o                         
 -11  12   2        999.02       1101.45        80.85 o                         
 -10  12   2        182.20        168.84        34.46 o                         
  -9  12   2       1699.92       1747.81        96.77 o                         
  -8  12   2         83.75        119.67        23.59 o                         
  -7  12   2       4179.94       4200.98       106.40 o                         
  -6  12   2        714.45        728.63        85.26 o                         
  -5  12   2       5559.44       5476.26       148.35 o                         
  -4  12   2        220.12        200.01        32.34 o                         
  -3  12   2       5618.36       5592.23       152.71 o                         
  -2  12   2        487.35        512.64        46.79 o                         
  -1  12   2        212.34        202.92        27.61 o                         
   0  12   2         45.19         48.31        20.57 o                         
   1  12   2       1765.96       1925.30        67.04 o                         
   2  12   2          3.18         22.66        15.13 o                         
   3  12   2         65.36         71.77        17.42 o                         
   4  12   2        149.14         74.93        18.41 o                         
   5  12   2        776.06        640.90        45.93 o                         
   6  12   2          9.20         11.78        15.96 o                         
   7  12   2        466.29        509.50        46.84 o                         
   8  12   2          0.60         33.50        24.07 o                         
   9  12   2         69.97         49.91        35.59 o                         
  10  12   2         36.52        102.94        32.99 o                         
 -13  13   2          0.78         -2.57        24.52 o                         
 -12  13   2        577.80        506.34        60.85 o                         
 -11  13   2        127.74        102.51        33.96 o                         
 -10  13   2        524.58        481.57        53.00 o                         
  -9  13   2        401.50        425.26        55.40 o                         
  -8  13   2        365.44        418.85        39.81 o                         
  -7  13   2        373.11        414.34        41.24 o                         
  -6  13   2       1425.20       1335.08        82.74 o                         
  -5  13   2       1546.75       1565.94        76.82 o                         
  -4  13   2        366.14        401.81        58.17 o                         
  -3  13   2        269.78        255.86        30.18 o                         
  -2  13   2        227.09        266.45        28.05 o                         
  -1  13   2        990.31       1085.09        89.33 o                         
   0  13   2        155.88        204.25        34.37 o                         
   1  13   2       3137.57       3017.88        98.34 o                         
   2  13   2          2.33          6.68        14.84 o                         
   3  13   2       8726.48       8989.47       192.05 o                         
   4  13   2         81.93         69.84        20.64 o                         
   5  13   2       1215.55       1346.62       166.76 o                         
   6  13   2         13.36         10.73        18.33 o                         
   7  13   2       1422.33       1391.92        87.99 o                         
   8  13   2         39.92         54.29        25.37 o                         
   9  13   2        819.68        584.06       100.36 o                         
 -12  14   2          0.68        -15.73        26.46 o                         
 -11  14   2        104.47        134.02        33.29 o                         
 -10  14   2        115.91        132.67        31.62 o                         
  -9  14   2        908.91        998.77        74.65 o                         
  -8  14   2        359.81        278.72        81.87 o                         
  -7  14   2        567.91        552.86        52.51 o                         
  -6  14   2        196.94        204.33        45.16 o                         
  -5  14   2       2847.64       2805.73       177.85 o                         
  -4  14   2        717.04        708.69        63.51 o                         
  -3  14   2       5596.93       5487.91       136.98 o                         
  -2  14   2        768.79        760.40        87.42 o                         
  -1  14   2        997.85        934.33        60.46 o                         
   0  14   2        761.49        770.13        61.75 o                         
   1  14   2       1343.26       1537.40        68.80 o                         
   2  14   2          5.62          1.81        18.32 o                         
   3  14   2       1518.12       1498.15        72.69 o                         
   4  14   2          5.26          9.47        19.66 o                         
   5  14   2        106.55         84.09        24.47 o                         
   6  14   2         55.58         61.86        21.15 o                         
   7  14   2         40.49         43.41        23.23 o                         
   8  14   2         72.83         33.08        30.37 o                         
   9  14   2          1.07         43.53        28.38 o                         
 -12  15   2        458.45        516.71        74.13 o                         
 -11  15   2        147.44        147.36        46.94 o                         
 -10  15   2        557.34        561.35        59.66 o                         
  -9  15   2          2.61         -8.69        21.37 o                         
  -8  15   2        537.68        681.65        56.74 o                         
  -7  15   2          8.92         -3.20        64.03 o                         
  -6  15   2         84.62        107.07        37.47 o                         
  -5  15   2         37.88         60.54        34.90 o                         
  -4  15   2        612.94        658.30        51.39 o                         
  -3  15   2       1624.60       1560.63        77.97 o                         
  -2  15   2        320.84        350.47        36.00 o                         
  -1  15   2       2048.48       2051.57        84.11 o                         
   0  15   2        449.91        433.95        43.82 o                         
   1  15   2       2493.51       2592.54        87.49 o                         
   2  15   2        426.67        413.24        42.66 o                         
   3  15   2       1290.49       1220.81       125.77 o                         
   4  15   2        140.29        125.47        26.70 o                         
   5  15   2        689.08        623.94        47.68 o                         
   6  15   2         39.35         26.85        20.81 o                         
   7  15   2        775.80        831.28        67.01 o                         
   8  15   2          2.09         33.13        24.12 o                         
 -11  16   2        142.19         82.28        38.77 o                         
 -10  16   2         93.47        131.57        34.87 o                         
  -9  16   2        307.03        291.76        46.46 o                         
  -8  16   2        241.34        283.80        39.92 o                         
  -7  16   2        121.15         89.26        25.92 o                         
  -6  16   2        359.78        289.02       124.41 o                         
  -5  16   2        860.48        628.40        61.65 o                         
  -4  16   2         83.83         79.11        42.11 o                         
  -3  16   2        674.37        621.94        49.45 o                         
  -2  16   2        808.96        764.11        75.87 o                         
  -1  16   2         50.21         47.52        25.57 o                         
   0  16   2        389.45        374.51        41.65 o                         
   1  16   2       1893.09       1737.56       131.04 o                         
   2  16   2       1032.75        965.28        76.81 o                         
   3  16   2        466.02        472.49        46.68 o                         
   4  16   2        159.67        224.78        32.53 o                         
   5  16   2        174.43        170.47        32.47 o                         
   6  16   2         69.78        101.54        26.52 o                         
   7  16   2        112.13          7.82        26.18 o                         
 -11  17   2          8.68          3.27        28.21 o                         
 -10  17   2        627.74        635.65        65.56 o                         
  -9  17   2         55.03        107.28        35.63 o                         
  -8  17   2        270.25        235.04        46.69 o                         
  -7  17   2        117.77        110.87        26.57 o                         
  -6  17   2        372.87        355.42        48.17 o                         
  -5  17   2         52.11         16.05        22.35 o                         
  -4  17   2        904.00        737.59        85.11 o                         
  -3  17   2        428.90        463.41        50.16 o                         
  -2  17   2        699.11        730.26        70.87 o                         
  -1  17   2        223.02        160.68        38.89 o                         
   0  17   2        390.43        396.13        44.77 o                         
   1  17   2        431.79        402.39        45.32 o                         
   2  17   2        593.66        672.27        79.09 o                         
   3  17   2        455.53        439.41        44.12 o                         
   4  17   2         93.18         68.54        28.28 o                         
   5  17   2        716.54        746.82        62.46 o                         
   6  17   2         30.25         15.92        23.55 o                         
 -10  18   2          0.80        -12.21        25.58 o                         
  -9  18   2         87.28        197.23        41.49 o                         
  -8  18   2        185.31        157.18        32.14 o                         
  -7  18   2         10.03        -16.24        17.59 o                         
  -6  18   2        125.81        113.08        31.02 o                         
  -5  18   2        313.77        263.85        39.01 o                         
  -4  18   2        950.11       1037.07        81.11 o                         
  -3  18   2        584.21        561.34        54.08 o                         
  -2  18   2        441.29        481.51        66.92 o                         
  -1  18   2        217.71        222.58        37.48 o                         
   0  18   2        469.04        592.40        54.11 o                         
   1  18   2        196.65        197.73        35.99 o                         
   2  18   2        460.62        558.91        57.68 o                         
   3  18   2        211.30        251.81        41.18 o                         
   4  18   2        506.60        516.30        46.78 o                         
   5  18   2        132.01        164.61        33.24 o                         
   6  18   2        394.14        335.16        44.79 o                         
 -10  19   2        177.23        130.61        36.85 o                         
  -9  19   2         26.86         68.01        39.98 o                         
  -8  19   2        249.53        327.40        69.19 o                         
  -7  19   2          0.25          8.84        20.58 o                         
  -6  19   2        512.78        605.94        55.93 o                         
  -5  19   2         25.59         25.61        20.70 o                         
  -4  19   2        289.22        277.75        39.13 o                         
  -3  19   2         56.06          3.73        20.76 o                         
  -2  19   2        375.93        453.68        55.00 o                         
  -1  19   2         65.60        111.62        35.59 o                         
   0  19   2        521.69        388.31        45.85 o                         
   1  19   2        196.22        137.59        36.40 o                         
   2  19   2        326.01        300.45        41.46 o                         
   3  19   2        170.72        195.36        35.57 o                         
   4  19   2        102.15        110.62        35.53 o                         
   5  19   2        228.60        401.77        49.36 o                         
  -9  20   2         11.62          4.70        24.60 o                         
  -8  20   2          9.79         15.72        24.16 o                         
  -7  20   2         28.98         43.27        31.68 o                         
  -6  20   2        142.82        169.69        37.14 o                         
  -5  20   2         51.08         31.87        24.53 o                         
  -4  20   2         91.60         59.36        31.48 o                         
  -3  20   2        101.54        126.30        36.53 o                         
  -2  20   2        188.99        110.72        34.25 o                         
  -1  20   2         69.68         97.31        39.02 o                         
   0  20   2        449.51        508.34        69.03 o                         
   1  20   2          4.65        -14.06        14.06 o                         
   2  20   2        176.35        103.15        36.19 o                         
   3  20   2          1.57         34.36        22.92 o                         
  -8  21   2        253.86        270.70        77.19 o                         
  -7  21   2         15.35         46.10        29.67 o                         
  -6  21   2        303.31        379.14        49.03 o                         
  -5  21   2         24.67         35.29        26.69 o                         
  -4  21   2        139.64        102.31        34.53 o                         
  -3  21   2         48.01        -19.52        19.52 o                         
  -2  21   2        291.47        275.12        52.98 o                         
  -1  21   2          3.65         34.44        31.83 o                         
   0  21   2        147.25        153.59        39.48 o                         
   1  21   2         16.17        -12.66        51.72 o                         
   2  21   2        112.42        121.98        29.27 o                         
  -6  22   2         50.62         45.70        31.25 o                         
  -5  22   2          3.16          6.05        24.15 o                         
  -4  22   2         75.93        119.98        39.20 o                         
  -3  22   2          3.24         30.46        46.16 o                         
  -2  22   2         61.89        109.60        54.68 o                         
  -1  22   2          1.60        -10.95        22.42 o                         
   0  22   2         57.48         71.21        29.41 o                         
   1 -24   3        115.96        123.29        40.30 o                         
   2 -24   3         22.69         34.04        32.74 o                         
   3 -24   3         28.40        -15.06        25.19 o                         
   4 -24   3         60.37         37.29        35.58 o                         
   5 -24   3          3.04        -21.01        21.01 o                         
  -1 -23   3        532.83        573.43        69.53 o                         
   0 -23   3         12.28         49.82        63.59 o                         
   1 -23   3        503.09        480.62        65.04 o                         
   2 -23   3          0.65        -17.92        17.92 o                         
   3 -23   3        281.14        332.45        53.78 o                         
   4 -23   3          8.52        -20.73        20.73 o                         
   5 -23   3        252.13        156.97        37.05 o                         
   6 -23   3         25.22         14.06        24.19 o                         
   7 -23   3        348.97        288.32        53.40 o                         
  -3 -22   3        197.19        184.81        36.58 o                         
  -2 -22   3         27.53         37.77        26.49 o                         
  -1 -22   3        296.69        212.61        43.39 o                         
   0 -22   3          7.13         39.38        23.64 o                         
   1 -22   3        133.23        181.31        39.81 o                         
   2 -22   3          1.26         -1.60        20.39 o                         
   3 -22   3         25.51          7.55        25.50 o                         
   4 -22   3          0.93        -13.76        21.32 o                         
   5 -22   3         27.68         24.81        23.85 o                         
   6 -22   3          5.35         21.09        23.56 o                         
   7 -22   3          1.86         27.03        24.63 o                         
   8 -22   3          2.51         47.48        34.16 o                         
  -4 -21   3         42.90         57.78        32.44 o                         
  -3 -21   3        397.62        507.50        51.48 o                         
  -2 -21   3         79.76        131.24        36.72 o                         
  -1 -21   3        407.94        520.00        60.24 o                         
   0 -21   3          1.10         18.34        25.08 o                         
   1 -21   3       1304.10       1428.45       108.00 o                         
   2 -21   3         93.07         35.73        25.51 o                         
   3 -21   3        829.24        839.59        62.32 o                         
   4 -21   3          0.36        -16.22        16.22 o                         
   5 -21   3        704.58        752.24        62.92 o                         
   6 -21   3          1.01          7.37        23.24 o                         
   7 -21   3        539.78        597.42        59.57 o                         
   8 -21   3          7.47         29.68        29.09 o                         
   9 -21   3        614.68        480.56        70.29 o                         
  -5 -20   3        262.55        242.26        51.02 o                         
  -4 -20   3        254.02        350.80        41.93 o                         
  -3 -20   3        296.45        415.24        42.91 o                         
  -2 -20   3        156.51        152.30        37.42 o                         
  -1 -20   3        470.49        418.50        47.49 o                         
   0 -20   3         14.76         49.19        24.82 o                         
   1 -20   3        383.24        403.77        46.51 o                         
   2 -20   3        165.43        234.76        38.77 o                         
   3 -20   3        453.77        349.73        42.66 o                         
   4 -20   3         13.73         19.12        21.14 o                         
   5 -20   3         90.45         61.31        22.63 o                         
   6 -20   3          1.66          4.31        21.10 o                         
   7 -20   3          7.61         34.81        22.70 o                         
   8 -20   3         11.05         28.08        29.12 o                         
   9 -20   3         18.94         62.86        34.07 o                         
  10 -20   3          0.84         14.77        32.80 o                         
  -6 -19   3         71.20         39.52        42.16 o                         
  -5 -19   3        241.69        315.38        38.80 o                         
  -4 -19   3          6.60        -20.28        20.28 o                         
  -3 -19   3        485.90        472.10        48.81 o                         
  -2 -19   3        322.79        313.50        40.96 o                         
  -1 -19   3       1206.28       1201.38        74.68 o                         
   0 -19   3          4.65        -15.26        15.26 o                         
   1 -19   3       1167.46       1362.62        87.45 o                         
   2 -19   3        163.93        198.37        33.26 o                         
   3 -19   3       1384.59       1358.61        83.82 o                         
   4 -19   3          6.54         15.16        19.35 o                         
   5 -19   3       1337.95       1467.14        99.02 o                         
   6 -19   3         19.46         -9.06        20.09 o                         
   7 -19   3        966.83       1210.53        84.06 o                         
   8 -19   3          6.23         -0.11        21.21 o                         
   9 -19   3        803.83        914.30        87.47 o                         
  10 -19   3          0.31        -15.85        26.50 o                         
  11 -19   3        431.86        484.73        95.48 o                         
  -7 -18   3        113.98        119.05        32.85 o                         
  -6 -18   3          2.13        -17.13        17.13 o                         
  -5 -18   3        386.63        415.19        49.98 o                         
  -4 -18   3        382.48        329.86        37.41 o                         
  -3 -18   3        691.85        751.23        58.54 o                         
  -2 -18   3       1216.57       1315.59        89.16 o                         
  -1 -18   3        575.25        576.80        65.63 o                         
   0 -18   3        817.81        647.32        56.06 o                         
   1 -18   3        744.95        645.77        53.20 o                         
   2 -18   3        542.02        597.88        50.00 o                         
   3 -18   3        427.38        351.29        40.04 o                         
   4 -18   3        794.05        911.80        68.52 o                         
   5 -18   3         30.87         44.71        32.72 o                         
   6 -18   3          3.10          0.55        25.55 o                         
   7 -18   3         15.54        -14.73        14.73 o                         
   8 -18   3         79.07         66.18        25.07 o                         
   9 -18   3         24.22         -9.08        22.61 o                         
  10 -18   3         53.08         44.86        34.29 o                         
  11 -18   3          6.85         -7.48        36.00 o                         
  -8 -17   3        478.43        486.10        71.63 o                         
  -7 -17   3        139.92        130.37        32.87 o                         
  -6 -17   3        234.95        288.86        41.05 o                         
  -5 -17   3        220.54        236.20        32.35 o                         
  -4 -17   3        547.64        473.39        45.43 o                         
  -3 -17   3        258.65        350.70        45.76 o                         
  -2 -17   3       1107.95       1086.03        82.56 o                         
  -1 -17   3       2254.89       2330.22        87.01 o                         
   0 -17   3          6.59         -9.61        16.71 o                         
   1 -17   3       1252.62       1428.84        70.23 o                         
   2 -17   3        284.39        215.07        29.47 o                         
   3 -17   3       1383.69       1254.32        85.85 o                         
   4 -17   3        332.88        268.15        33.10 o                         
   5 -17   3       1873.27       1850.18        88.91 o                         
   6 -17   3        337.27        360.96        44.11 o                         
   7 -17   3       1458.66       1378.81       114.31 o                         
   8 -17   3         25.44         40.75        44.84 o                         
   9 -17   3        744.66        855.05        75.09 o                         
  10 -17   3         62.41         42.04        28.12 o                         
  11 -17   3        556.52        596.44        80.32 o                         
  12 -17   3          0.75        -20.01        24.67 o                         
  -8 -16   3        375.67        530.46        62.26 o                         
  -7 -16   3        366.79        275.28        48.86 o                         
  -6 -16   3        529.33        668.25        49.81 o                         
  -5 -16   3        195.52        177.60        32.96 o                         
  -4 -16   3        280.90        263.81        39.11 o                         
  -3 -16   3         91.41        110.63        25.43 o                         
  -2 -16   3       1625.82       1568.21        72.15 o                         
  -1 -16   3        403.30        416.51        37.13 o                         
   0 -16   3        865.26        813.83        56.30 o                         
   1 -16   3       1429.76       1500.47        70.84 o                         
   2 -16   3       1819.54       1733.28        70.66 o                         
   3 -16   3        926.89        940.23        70.22 o                         
   4 -16   3       1292.08       1166.60        61.92 o                         
   5 -16   3         97.93        135.48        31.57 o                         
   6 -16   3       2542.66       2457.46       106.21 o                         
   7 -16   3         16.84         40.28        22.68 o                         
   8 -16   3        955.76        816.46        73.25 o                         
   9 -16   3         13.70         13.57        21.55 o                         
  10 -16   3        170.67        159.22        39.32 o                         
  11 -16   3          0.04        -22.39        22.39 o                         
  12 -16   3        264.76        161.09        46.46 o                         
  -9 -15   3         18.62         35.85        28.69 o                         
  -8 -15   3        824.76        743.45        84.58 o                         
  -7 -15   3         82.50         78.37        26.58 o                         
  -6 -15   3       1082.45       1219.32        65.75 o                         
  -5 -15   3          7.67          8.25        17.19 o                         
  -4 -15   3       2445.88       2586.90        87.43 o                         
  -3 -15   3        698.38        610.07        61.54 o                         
  -2 -15   3       2755.88       2525.20        85.68 o                         
  -1 -15   3         59.46         64.65        19.49 o                         
   0 -15   3        715.92        577.27        50.39 o                         
   1 -15   3        458.04        474.18        45.40 o                         
   2 -15   3        943.49       1012.61        51.96 o                         
   3 -15   3       1192.94       1416.72        67.03 o                         
   4 -15   3         29.12         49.98        17.16 o                         
   5 -15   3       3272.59       3230.72       100.33 o                         
   6 -15   3        965.79        854.03        93.03 o                         
   7 -15   3        577.59        558.41        72.07 o                         
   8 -15   3         25.82         25.11        30.96 o                         
   9 -15   3        433.66        518.95        53.61 o                         
  10 -15   3         38.53         96.29        31.25 o                         
  11 -15   3        469.60        353.30        55.24 o                         
  12 -15   3         97.35         61.88        41.68 o                         
  -9 -14   3          0.31         32.96        25.44 o                         
  -8 -14   3        662.02        644.57        59.91 o                         
  -7 -14   3         68.30         38.42        20.35 o                         
  -6 -14   3        728.40        720.16        56.78 o                         
  -5 -14   3        767.27        699.00        54.37 o                         
  -4 -14   3       1023.86       1111.90        53.79 o                         
  -3 -14   3        250.06        260.25        26.76 o                         
  -2 -14   3       2533.51       2556.44        85.37 o                         
  -1 -14   3          3.06         20.50        14.60 o                         
   0 -14   3       2445.25       2322.83        70.91 o                         
   1 -14   3       2991.46       3480.57        79.81 o                         
   2 -14   3       6865.13       7648.16       153.53 o                         
   3 -14   3        901.41        972.55        55.51 o                         
   4 -14   3       7475.83       8086.12       155.52 o                         
   5 -14   3        556.51        421.46        31.70 o                         
   6 -14   3        937.12        993.22        51.45 o                         
   7 -14   3         18.26         51.67        32.33 o                         
   8 -14   3       2193.47       2137.05        79.84 o                         
   9 -14   3         14.23         23.02        25.68 o                         
  10 -14   3        540.76        547.38        54.36 o                         
  11 -14   3         36.68          4.63        23.84 o                         
  12 -14   3        540.63        626.79       121.59 o                         
  13 -14   3         10.69         99.73        38.06 o                         
 -10 -13   3        815.91        803.71        80.29 o                         
  -9 -13   3         12.87         48.06        32.56 o                         
  -8 -13   3       1499.80       1394.94        93.60 o                         
  -7 -13   3         30.07         29.41        19.01 o                         
  -6 -13   3       3139.61       2951.94        83.34 o                         
  -5 -13   3         97.07        120.17        21.59 o                         
  -4 -13   3       1123.10       1280.20        47.93 o                         
  -3 -13   3        658.38        717.94        33.60 o                         
  -2 -13   3       3511.22       3619.90        64.51 o                         
  -1 -13   3       1162.68       1254.36        48.72 o                         
   0 -13   3       3490.39       3387.82        72.58 o                         
   1 -13   3        143.78        202.70        19.74 o                         
   2 -13   3       1308.37       1165.35        49.82 o                         
   3 -13   3        424.41        459.44        32.89 o                         
   4 -13   3       1777.75       1578.25        52.76 o                         
   5 -13   3       2227.46       2218.56        64.07 o                         
   6 -13   3          4.79        -11.83        14.04 o                         
   7 -13   3       2485.75       2092.14        74.11 o                         
   8 -13   3         17.79         14.02        17.23 o                         
   9 -13   3        264.12        356.11        43.96 o                         
  10 -13   3          0.26        -13.31        17.16 o                         
  11 -13   3         65.13         37.70        26.21 o                         
  12 -13   3          0.11          3.47        22.58 o                         
  13 -13   3        281.06        154.39        52.93 o                         
 -10 -12   3        140.59        113.12        30.78 o                         
  -9 -12   3         92.13         49.75        31.83 o                         
  -8 -12   3        603.74        488.24        45.65 o                         
  -7 -12   3         35.09         59.81        25.55 o                         
  -6 -12   3       1203.39       1223.41        56.63 o                         
  -5 -12   3        236.25        203.33        23.57 o                         
  -4 -12   3       6157.00       6562.67       119.12 o                         
  -3 -12   3        781.39        711.02        29.71 o                         
  -2 -12   3       7773.69       8291.09       117.67 o                         
  -1 -12   3         80.26         39.78        18.82 o                         
   0 -12   3       8115.49       8173.82       150.22 o                         
   1 -12   3         36.28         85.27        27.06 o                         
   2 -12   3      21545.73      21297.53       283.85 o                         
   3 -12   3        204.92        203.37        48.21 o                         
   4 -12   3       3399.43       3378.26        75.25 o                         
   5 -12   3         63.80         65.78        20.86 o                         
   6 -12   3       3062.13       3000.02        74.22 o                         
   7 -12   3        133.70        142.66        31.26 o                         
   8 -12   3       2390.82       2142.95        75.66 o                         
   9 -12   3        343.65        479.39        52.39 o                         
  10 -12   3       2699.34       2561.01       124.65 o                         
  11 -12   3         62.22         63.51        41.23 o                         
  12 -12   3       1347.64       1456.51       100.03 o                         
  13 -12   3         43.26         64.60        34.90 o                         
 -11 -11   3         42.32          5.19        23.28 o                         
 -10 -11   3        801.16        648.97        85.92 o                         
  -9 -11   3         33.46         37.31        26.21 o                         
  -8 -11   3       3432.09       3370.21       123.28 o                         
  -7 -11   3        112.66         81.64        19.29 o                         
  -6 -11   3       3646.05       3656.85        98.38 o                         
  -5 -11   3        416.05        376.70        28.94 o                         
  -4 -11   3        854.36        899.83        32.23 o                         
  -3 -11   3       1132.15       1366.36        38.62 o                         
  -2 -11   3       2887.65       2583.57        48.86 o                         
  -1 -11   3        345.86        375.42        28.86 o                         
   0 -11   3       4087.84       3865.11        73.30 o                         
   1 -11   3       2079.64       1999.79        55.00 o                         
   2 -11   3       7717.41       8165.42       122.29 o                         
   3 -11   3        277.41        310.09        30.74 o                         
   4 -11   3       4116.72       4415.82       150.64 o                         
   5 -11   3          2.96         -6.46         7.37 o                         
   6 -11   3       3053.03       3229.64        66.14 o                         
   7 -11   3       1278.60       1387.94        81.83 o                         
   8 -11   3        482.98        588.95        44.78 o                         
   9 -11   3        138.84        240.11        35.84 o                         
  10 -11   3        103.36         74.03        43.75 o                         
  11 -11   3        235.08        269.60        46.08 o                         
  12 -11   3         27.99        -16.83        16.83 o                         
  13 -11   3         16.94         87.88        36.15 o                         
 -11 -10   3        242.37        228.27        39.52 o                         
 -10 -10   3        476.29        379.26        48.15 o                         
  -9 -10   3        475.61        372.94        49.98 o                         
  -8 -10   3        501.51        443.31        70.27 o                         
  -7 -10   3        703.66        609.97        47.83 o                         
  -6 -10   3       2519.82       2539.76        72.25 o                         
  -5 -10   3         20.46         15.70        12.27 o                         
  -4 -10   3       1927.68       1782.21        41.27 o                         
  -3 -10   3         11.25          5.62        11.38 o                         
  -2 -10   3       9336.25       8780.07       117.89 o                         
  -1 -10   3        799.39        663.61        26.66 o                         
   0 -10   3       3013.85       2929.41        65.66 o                         
   1 -10   3       3769.56       3412.78        58.30 o                         
   2 -10   3      24045.62      23397.31       338.67 o                         
   3 -10   3         15.14         31.19        26.40 o                         
   4 -10   3      16120.15      16058.53       217.13 o                         
   5 -10   3         52.33         47.02        37.29 o                         
   6 -10   3      10743.73      11399.36       159.07 o                         
   7 -10   3         34.48         41.27        16.30 o                         
   8 -10   3      12697.58      13393.42       230.96 o                         
   9 -10   3         24.13         36.97        18.50 o                         
  10 -10   3       3114.16       3330.00       126.22 o                         
  11 -10   3         15.21         48.10        23.23 o                         
  12 -10   3        673.28        779.60        68.69 o                         
  13 -10   3         16.60         -6.82        20.25 o                         
  14 -10   3        474.20        448.59       165.78 o                         
 -12  -9   3        487.16        503.78        62.82 o                         
 -11  -9   3         44.39         20.78        21.63 o                         
 -10  -9   3        205.45        187.91        39.28 o                         
  -9  -9   3        100.70         68.49        24.94 o                         
  -8  -9   3        906.55        843.21        57.76 o                         
  -7  -9   3        561.46        409.15        31.68 o                         
  -6  -9   3       4050.93       3788.37        77.58 o                         
  -5  -9   3       3086.24       2997.04        60.42 o                         
  -4  -9   3      10384.09      11087.17       143.19 o                         
  -3  -9   3       1701.89       1647.19        38.11 o                         
  -2  -9   3       7074.04       8586.75        99.19 o                         
  -1  -9   3        113.89         43.41        10.73 o                         
   0  -9   3       4151.48       4418.37        63.51 o                         
   1  -9   3         13.89        162.33        16.08 o                         
   2  -9   3       2459.46       2508.64        66.69 o                         
   3  -9   3       2194.83       1972.06        67.56 o                         
   4  -9   3       2252.10       2324.78        43.63 o                         
   5  -9   3        345.68        394.02        44.22 o                         
   6  -9   3       1754.69       1853.46        82.22 o                         
   7  -9   3        128.52         81.29        20.08 o                         
   8  -9   3        967.41        929.16        56.89 o                         
   9  -9   3        321.30        333.43        35.60 o                         
  10  -9   3          0.83        -16.68        16.68 o                         
  11  -9   3          0.13         -1.21        16.05 o                         
  12  -9   3         18.50         -0.90        22.56 o                         
  13  -9   3          2.46         22.34        28.27 o                         
  14  -9   3         71.97         51.97        31.21 o                         
 -12  -8   3         26.71         76.35        27.82 o                         
 -11  -8   3       1271.07       1370.62        88.03 o                         
 -10  -8   3        120.48         92.64        27.74 o                         
  -9  -8   3        897.27        917.15        76.38 o                         
  -8  -8   3         45.03         70.45        22.07 o                         
  -7  -8   3       2420.96       2204.69        85.69 o                         
  -6  -8   3        256.41        276.80        24.62 o                         
  -5  -8   3        418.64        440.84        20.93 o                         
  -4  -8   3       2196.53       2085.01        45.21 o                         
  -3  -8   3         79.38         29.07        10.65 o                         
  -2  -8   3      33745.97      38127.63       625.50 o                         
  -1  -8   3       2935.45       3209.13        61.33 o                         
   0  -8   3       2552.31       3614.47        49.97 o                         
   1  -8   3        144.13         82.82        10.26 o                         
   2  -8   3      15084.33      16712.61       256.08 o                         
   3  -8   3         11.31         15.34        25.83 o                         
   4  -8   3      15673.55      17181.16       238.55 o                         
   5  -8   3        552.43        502.40        43.69 o                         
   6  -8   3       7827.19       7499.65       123.07 o                         
   7  -8   3        232.56        198.41        33.89 o                         
   8  -8   3       4700.46       4167.31       104.93 o                         
   9  -8   3         31.29         24.76        30.80 o                         
  10  -8   3       5252.52       4843.09       128.98 o                         
  11  -8   3         55.06         59.36        24.56 o                         
  12  -8   3       2251.53       2516.30       127.54 o                         
  13  -8   3         11.22         19.89        23.74 o                         
  14  -8   3        534.18        418.49        56.75 o                         
 -12  -7   3        770.48        750.25        72.17 o                         
 -11  -7   3          1.09        -21.19        21.19 o                         
 -10  -7   3        579.14        564.05        52.86 o                         
  -9  -7   3        202.28        317.31        53.20 o                         
  -8  -7   3       1152.36       1112.02        80.97 o                         
  -7  -7   3         56.27         40.68        13.15 o                         
  -6  -7   3        823.66        947.30        35.93 o                         
  -5  -7   3       2077.11       2232.60        57.67 o                         
  -4  -7   3       1477.14       1107.32        30.69 o                         
  -3  -7   3       1523.76       2303.52        36.96 o                         
  -2  -7   3      17777.65      15804.76       167.04 o                         
  -1  -7   3       2132.80       3031.34        40.32 o                         
   0  -7   3      34655.93      26969.10       555.75 o                         
   1  -7   3       2353.95       2092.91        56.96 o                         
   2  -7   3       5069.28       4721.97        69.32 o                         
   3  -7   3      17889.42      18683.01       260.52 o                         
   4  -7   3        714.22       1034.16        54.25 o                         
   5  -7   3        210.51        162.43        30.46 o                         
   6  -7   3       5505.45       5685.39       100.02 o                         
   7  -7   3        218.48        198.22        33.42 o                         
   8  -7   3        219.11        146.30        39.40 o                         
   9  -7   3       1003.21       1158.95        69.15 o                         
  10  -7   3        174.68        105.26        35.93 o                         
  11  -7   3        220.31        159.69        65.01 o                         
  12  -7   3          1.66          8.22        25.45 o                         
  13  -7   3          0.90        -18.32        18.32 o                         
  14  -7   3         69.45        103.29        42.75 o                         
 -13  -6   3        489.01        303.70        84.42 o                         
 -12  -6   3         55.67         84.44        28.80 o                         
 -11  -6   3       1104.01        903.80        69.98 o                         
 -10  -6   3        312.70        342.93        42.75 o                         
  -9  -6   3       3059.93       3128.71       111.35 o                         
  -8  -6   3       1308.49       1494.49        73.44 o                         
  -7  -6   3       5711.55       5599.60       126.78 o                         
  -6  -6   3         50.40         21.95        11.38 o                         
  -5  -6   3      11282.81      11009.50       139.34 o                         
  -4  -6   3        898.14        652.80        21.23 o                         
  -3  -6   3      17064.82      15937.64       167.07 o                         
  -2  -6   3       8681.17       6512.30        73.33 o                         
  -1  -6   3      12848.90      10439.65       114.39 o                         
   0  -6   3        126.61         57.53         9.10 o                         
   1  -6   3      26891.93      26820.31       538.47 o                         
   2  -6   3       1283.81        602.09        27.68 o                         
   3  -6   3      16009.99      15557.03       220.98 o                         
   4  -6   3      22062.53      24309.09       335.91 o                         
   5  -6   3       1039.85       1716.55        77.66 o                         
   6  -6   3       2040.78       2588.30        78.16 o                         
   7  -6   3       2507.63       2661.81        69.73 o                         
   8  -6   3       8967.71       9072.85       172.98 o                         
   9  -6   3        198.14        162.40        27.88 o                         
  10  -6   3       4637.50       4751.79       125.00 o                         
  11  -6   3         17.13         -7.01        64.44 o                         
  12  -6   3       3493.94       3634.84       199.03 o                         
  13  -6   3         53.14         39.33        27.04 o                         
  14  -6   3        858.21       1115.14        91.30 o                         
 -13  -5   3          7.17         39.60        23.37 o                         
 -12  -5   3        207.10        188.03        36.06 o                         
 -11  -5   3          5.45        -15.91        15.91 o                         
 -10  -5   3        275.28        252.55        42.10 o                         
  -9  -5   3        291.97        261.30        34.84 o                         
  -8  -5   3       1155.13       1030.36        53.18 o                         
  -7  -5   3       5759.71       5585.93       106.01 o                         
  -6  -5   3        185.16        103.02        18.16 o                         
  -5  -5   3       7090.84       6412.45        88.10 o                         
  -4  -5   3       6244.56       7109.89        87.56 o                         
  -3  -5   3       9487.20       8983.24        97.79 o                         
  -2  -5   3         81.85        207.94         9.84 o                         
  -1  -5   3        730.15        287.31        10.20 o                         
   0  -5   3      63179.21      67475.89      1411.89 o                         
   1  -5   3      26733.37      24064.35       603.78 o                         
   2  -5   3      46104.12      45089.19      1255.53 o                         
   3  -5   3        528.77        310.58        24.14 o                         
   4  -5   3      32592.73      31388.38       615.32 o                         
   5  -5   3       7373.07       8068.98       113.74 o                         
   6  -5   3       1044.73        820.50        63.44 o                         
   7  -5   3       3845.73       4239.30       115.43 o                         
   8  -5   3        138.20        126.76        24.80 o                         
   9  -5   3       4748.03       5057.58       120.16 o                         
  10  -5   3         44.33         13.94        31.86 o                         
  11  -5   3        198.07        166.14        33.48 o                         
  12  -5   3         30.77         12.35        24.95 o                         
  13  -5   3         70.92        116.53        37.65 o                         
  14  -5   3         30.40         84.46        36.36 o                         
 -13  -4   3       1048.99       1123.63       125.76 o                         
 -12  -4   3          2.91          4.83        25.48 o                         
 -11  -4   3       2128.26       2012.71       104.04 o                         
 -10  -4   3         16.91        113.99        37.31 o                         
  -9  -4   3        581.36        523.63        47.57 o                         
  -8  -4   3         56.24         22.78        29.19 o                         
  -7  -4   3       6053.24       5599.95       101.34 o                         
  -6  -4   3       1191.38        896.33        65.07 o                         
  -5  -4   3         39.87         33.58        14.18 o                         
  -4  -4   3        111.32        223.28        15.42 o                         
  -3  -4   3      31119.67      30883.50       547.16 o                         
  -2  -4   3       6997.25       8587.92        95.48 o                         
   0  -4   3       5737.35       4902.26        58.76 o                         
   1  -4   3       2403.13       2637.17        38.60 o                         
   2  -4   3     102178.26     104133.64      2603.33 o                         
   3  -4   3       2175.46       2674.97        47.69 o                         
   4  -4   3       5410.89       4509.48        62.74 o                         
   5  -4   3      30797.95      32300.64       701.15 o                         
   6  -4   3       8451.09       8352.15       130.20 o                         
   7  -4   3       4905.14       4592.56       135.50 o                         
   8  -4   3       2825.15       2700.10        81.14 o                         
   9  -4   3         15.29        -13.59        13.59 o                         
  10  -4   3       1263.38       1352.67       103.14 o                         
  11  -4   3          6.80        -42.34        51.84 o                         
  12  -4   3        709.26        635.96        58.75 o                         
  13  -4   3         18.62         24.76        31.84 o                         
  14  -4   3        693.60        697.39        78.51 o                         
 -13  -3   3         10.48        -19.35        19.35 o                         
 -12  -3   3         36.20         46.54        28.84 o                         
 -11  -3   3        210.37        244.73        39.59 o                         
 -10  -3   3         81.45        110.15        27.44 o                         
  -9  -3   3       3506.07       3619.97       105.75 o                         
  -8  -3   3        183.30        241.40        33.26 o                         
  -7  -3   3        346.66        339.88        30.30 o                         
  -6  -3   3       2258.53       2161.13        61.47 o                         
  -5  -3   3       3715.93       3292.20        50.34 o                         
  -4  -3   3      10415.06      11324.37       126.19 o                         
  -3  -3   3       3892.99       4662.72        61.48 o                         
  -2  -3   3        337.45        344.90        11.21 o                         
   0  -3   3      16053.63      14086.62       332.19 o                         
   1  -3   3      20635.54      21146.89       604.22 o                         
   2  -3   3      17903.20      18880.75       431.19 o                         
   3  -3   3      40192.70      35862.90       785.64 o                         
   4  -3   3       3257.15       3062.23        65.99 o                         
   5  -3   3       4032.70       4218.06        65.76 o                         
   6  -3   3       1395.05       1617.60        44.52 o                         
   7  -3   3      10174.27      10253.64       263.70 o                         
   8  -3   3         85.75         60.30        18.77 o                         
   9  -3   3      10099.36      10367.93       193.83 o                         
  10  -3   3        576.87        669.53        47.37 o                         
  11  -3   3       2205.35       1851.63       109.14 o                         
  12  -3   3         18.44          5.23        22.45 o                         
  13  -3   3        531.89        510.52        61.33 o                         
  14  -3   3         13.06        -26.51        26.51 o                         
 -13  -2   3        415.87        344.80        50.37 o                         
 -12  -2   3         40.11         38.81        22.69 o                         
 -11  -2   3       4126.72       4464.57       141.03 o                         
 -10  -2   3          6.06        -14.58        26.85 o                         
  -9  -2   3      10748.56      11939.21       259.24 o                         
  -8  -2   3         58.68         11.77        12.39 o                         
  -7  -2   3       5523.19       6488.31       110.32 o                         
  -6  -2   3          5.61         57.65        26.79 o                         
  -5  -2   3       9562.47      11600.33       188.67 o                         
  -4  -2   3       1784.94       1892.27        36.94 o                         
  -3  -2   3      10632.69      10635.98       123.14 o                         
  -2  -2   3       6141.96       7056.91        77.41 o                         
  -1  -2   3      38274.98      38667.36       882.15 o                         
   0  -2   3      10308.36       9519.24       219.06 o                         
   1  -2   3       1352.63       1025.57        17.12 o                         
   2  -2   3       7800.17       7655.81        98.05 o                         
   3  -2   3       3116.81       2080.55        47.37 o                         
   4  -2   3        307.38        348.05        17.63 o                         
   5  -2   3       4230.84       4627.45        70.93 o                         
   6  -2   3       8847.67       8604.86       124.17 o                         
   7  -2   3       2333.80       2260.34        93.44 o                         
   8  -2   3       4594.78       4693.06       106.26 o                         
   9  -2   3        317.50        376.51        48.09 o                         
  10  -2   3       1474.80       1636.02        87.34 o                         
  11  -2   3        188.76        242.05        34.16 o                         
  12  -2   3       1245.14       1187.50        83.19 o                         
  13  -2   3          2.38         87.25        34.15 o                         
  14  -2   3        265.84        249.43        43.86 o                         
 -13  -1   3          8.85         30.01        23.47 o                         
 -12  -1   3         59.92         59.44        25.31 o                         
 -11  -1   3         81.00         93.43        27.90 o                         
 -10  -1   3         32.50          4.79        30.22 o                         
  -9  -1   3         49.46         -4.53        14.54 o                         
  -8  -1   3          6.97         -9.79         9.79 o                         
  -7  -1   3       8535.69       8676.01       150.51 o                         
  -6  -1   3         22.50         36.43        26.45 o                         
  -5  -1   3       4124.84       5827.54       112.86 o                         
  -4  -1   3        315.99        213.59        18.19 o                         
  -3  -1   3        758.67       1515.15        36.10 o                         
  -2  -1   3        524.03        564.50        17.11 o                         
  -1  -1   3      36786.15      34734.01       739.56 o                         
   0  -1   3        700.45        423.61        14.43 o                         
   1  -1   3      11164.59       9850.96       208.17 o                         
   2  -1   3        128.78        303.50        15.35 o                         
   3  -1   3      18773.82      16056.46       257.17 o                         
   4  -1   3       2285.68       2696.20        48.60 o                         
   5  -1   3      18954.27      18456.50       230.44 o                         
   6  -1   3         87.02         89.98        23.96 o                         
   7  -1   3      22852.78      23975.72       357.33 o                         
   8  -1   3        337.27        313.71        25.31 o                         
   9  -1   3       8111.23       9036.03       193.92 o                         
  10  -1   3         22.16          2.97        34.15 o                         
  11  -1   3       2501.93       2292.91       110.80 o                         
  12  -1   3         60.12         64.58        25.45 o                         
  13  -1   3        674.25        699.06        63.14 o                         
 -14   0   3          0.06         25.98        32.96 o                         
 -13   0   3        824.66        845.02        71.50 o                         
 -12   0   3        101.05        151.90        38.39 o                         
 -11   0   3       2499.91       2514.68       118.56 o                         
 -10   0   3         63.51         52.77        47.64 o                         
  -9   0   3        655.40        486.68        36.29 o                         
  -8   0   3         10.59         10.60        21.15 o                         
  -7   0   3      14017.98      11963.05       205.34 o                         
  -6   0   3        207.13        151.85        48.16 o                         
  -5   0   3       5071.15       4481.98        75.58 o                         
  -4   0   3        199.14        189.81        18.12 o                         
  -3   0   3      40207.95      33381.74       779.50 o                         
  -2   0   3       2267.88       2674.65        38.34 o                         
  -1   0   3      20477.66      24456.46       645.85 o                         
   0   0   3         84.03          6.13         3.19 o                         
   1   0   3        552.29       1474.12        21.62 o                         
   3   0   3         66.59        195.82        18.29 o                         
   4   0   3        641.40        916.04        50.75 o                         
   5   0   3       9747.89      10757.32       137.73 o                         
   6   0   3         55.13         59.06        32.16 o                         
   7   0   3       5358.06       5422.13       101.76 o                         
   8   0   3        165.43        125.40        21.58 o                         
   9   0   3        354.49        330.67        32.93 o                         
  10   0   3        218.93        179.99        69.64 o                         
  11   0   3          3.16         -2.24        20.78 o                         
  12   0   3        175.25        181.25        33.47 o                         
  13   0   3          1.33         23.34        21.82 o                         
 -14   1   3        249.81        178.98        51.25 o                         
 -13   1   3          0.14         -3.44        29.90 o                         
 -12   1   3        689.71        771.69        68.95 o                         
 -11   1   3          6.50         -7.00        19.37 o                         
 -10   1   3       2094.01       2052.16       145.01 o                         
  -9   1   3          3.17        -28.51        28.51 o                         
  -8   1   3        390.43        263.34        29.56 o                         
  -7   1   3        954.36        599.94        73.59 o                         
  -6   1   3       1401.85       1171.54        63.07 o                         
  -5   1   3       7845.78       6325.42       109.38 o                         
  -4   1   3       2424.16       1838.35        37.70 o                         
  -3   1   3        102.24         70.43        17.60 o                         
  -2   1   3       5828.86       6970.60       104.94 o                         
  -1   1   3      40091.00      50769.14      1102.65 o                         
   0   1   3         84.08        165.08         8.05 o                         
   1   1   3      22445.65      16269.86       419.52 o                         
   2   1   3        238.87        746.75        21.13 o                         
   3   1   3      12152.81      13645.15       169.79 o                         
   4   1   3        355.50        235.99        12.66 o                         
   5   1   3      11482.15      13071.69       166.18 o                         
   6   1   3        434.24        388.52        53.61 o                         
   7   1   3      31900.40      32024.65       478.54 o                         
   8   1   3         48.25         45.91        34.05 o                         
   9   1   3       4621.77       4233.13       127.04 o                         
  10   1   3         42.22         38.64        30.48 o                         
  11   1   3       1925.75       1716.43        94.46 o                         
  12   1   3          2.17         19.43        25.97 o                         
  13   1   3        809.94        784.00        69.56 o                         
 -14   2   3         38.75        -14.77        21.96 o                         
 -13   2   3       1246.56       1186.74        82.33 o                         
 -12   2   3          9.41          2.49        21.60 o                         
 -11   2   3       2389.47       2292.26       141.69 o                         
 -10   2   3         38.08         54.46        27.19 o                         
  -9   2   3        110.68        170.22        28.64 o                         
  -8   2   3        199.28        141.40        26.18 o                         
  -7   2   3       5490.98       6756.61       153.98 o                         
  -6   2   3        347.33        488.75        37.16 o                         
  -5   2   3      49891.00      51638.66       980.23 o                         
  -4   2   3         40.48         14.36        21.97 o                         
  -3   2   3      43306.30      37094.06      1208.99 o                         
  -2   2   3         21.75         32.40        16.51 o                         
  -1   2   3       5180.59       4703.63        56.33 o                         
   0   2   3      17826.79      23658.87       656.58 o                         
   1   2   3      16069.04      10112.96       135.78 o                         
   2   2   3        152.01        251.22        16.77 o                         
   3   2   3        902.65       1610.29        30.64 o                         
   4   2   3          9.62         10.28        32.33 o                         
   5   2   3        698.13        795.09        44.87 o                         
   6   2   3         99.62         97.66        31.29 o                         
   7   2   3       9088.90       8592.30       161.03 o                         
   8   2   3        232.66        211.41        28.29 o                         
   9   2   3         15.50         -1.87        32.62 o                         
  10   2   3        151.32        119.73        35.55 o                         
  11   2   3        393.69        346.11        48.62 o                         
  12   2   3         10.53         -1.36        17.01 o                         
  13   2   3          0.91         30.18        25.73 o                         
 -14   3   3        144.99        122.89        37.42 o                         
 -13   3   3          4.60          5.10        24.70 o                         
 -12   3   3       1264.94       1284.98       103.00 o                         
 -11   3   3        180.90        170.00        38.92 o                         
 -10   3   3       2191.87       2399.76        99.77 o                         
  -9   3   3        103.92         73.31        20.04 o                         
  -8   3   3       3459.76       3746.27       102.85 o                         
  -7   3   3       5253.05       5320.93       117.86 o                         
  -6   3   3       4806.60       4804.88        82.40 o                         
  -5   3   3       2019.90       1451.20        45.56 o                         
  -4   3   3       4876.94       5109.05        76.92 o                         
  -3   3   3      14052.08      12455.07       162.03 o                         
  -2   3   3       2586.25       3332.10        47.00 o                         
  -1   3   3     102562.10      98914.59      2114.76 o                         
   0   3   3       6296.52       5350.47        84.04 o                         
   1   3   3       9334.13       8516.63       105.90 o                         
   2   3   3       3765.94       3093.57        45.36 o                         
   3   3   3      26896.90      25849.66       358.03 o                         
   4   3   3       3071.64       2914.15        64.77 o                         
   5   3   3       6633.37       6253.06       125.34 o                         
   6   3   3        603.84        728.18        56.30 o                         
   7   3   3       2256.17       2400.19        97.89 o                         
   8   3   3         52.10         20.91        26.61 o                         
   9   3   3       5015.03       4968.11       155.35 o                         
  10   3   3          1.37         -7.00        20.23 o                         
  11   3   3       4059.89       4543.87       174.05 o                         
  12   3   3          4.50         -4.19        19.71 o                         
  13   3   3        995.53        779.95        74.70 o                         
 -14   4   3          4.07        -19.46        19.46 o                         
 -13   4   3        556.41        667.46        62.35 o                         
 -12   4   3          8.79        -17.05        19.72 o                         
 -11   4   3       1279.88       1194.04       101.09 o                         
 -10   4   3         27.43         13.31        46.57 o                         
  -9   4   3       1425.60       1349.08        74.32 o                         
  -8   4   3       1190.37       1538.61       104.89 o                         
  -7   4   3       3237.22       3081.60        93.09 o                         
  -6   4   3          4.82         20.79        29.32 o                         
  -5   4   3        271.16        329.18        27.97 o                         
  -4   4   3        173.56        313.01        25.38 o                         
  -3   4   3      26057.93      27081.89       828.33 o                         
  -2   4   3       3545.06       3910.05        52.83 o                         
  -1   4   3      20554.46      23172.09       510.68 o                         
   0   4   3        380.49        249.41        18.80 o                         
   1   4   3      10873.04      12673.26       158.28 o                         
   2   4   3         27.54          6.07        10.37 o                         
   3   4   3      13859.49      14494.21       174.00 o                         
   4   4   3       2567.17       2246.58        42.91 o                         
   5   4   3       7839.33       8055.38       121.90 o                         
   6   4   3       1149.01       1129.27        44.54 o                         
   7   4   3          6.29         -3.59        15.75 o                         
   8   4   3        673.13        592.12        45.67 o                         
   9   4   3         16.62        -17.55        17.55 o                         
  10   4   3        141.32        118.43        39.63 o                         
  11   4   3          7.01         27.99        24.04 o                         
  12   4   3          5.26        -15.41        15.41 o                         
 -14   5   3        493.97        539.26        70.67 o                         
 -13   5   3         27.80        -16.04        21.38 o                         
 -12   5   3        551.53        446.94        57.34 o                         
 -11   5   3         83.75        104.75        40.74 o                         
 -10   5   3        667.54        607.90        48.77 o                         
  -9   5   3         77.46        136.06        40.87 o                         
  -8   5   3       3418.26       3291.58        89.92 o                         
  -7   5   3       1725.56       1566.57        88.94 o                         
  -6   5   3       5625.20       5109.19       126.44 o                         
  -5   5   3         31.46         14.57        30.59 o                         
  -4   5   3      26497.88      26376.72       427.53 o                         
  -3   5   3          8.74         11.19        12.85 o                         
  -2   5   3      10361.95      11236.21       137.01 o                         
  -1   5   3       5290.63       5781.14        79.04 o                         
   0   5   3      19080.72      20012.25       279.58 o                         
   1   5   3      11667.39       9762.55       124.14 o                         
   2   5   3       5449.28       5315.29        78.65 o                         
   3   5   3      18105.72      19002.25       218.88 o                         
   4   5   3       1184.14        890.90        54.62 o                         
   5   5   3       5811.17       5745.42       146.17 o                         
   6   5   3        275.39        341.00        34.77 o                         
   7   5   3       1551.36       1473.96        65.32 o                         
   8   5   3         38.50          1.74        29.02 o                         
   9   5   3        902.80        942.34       136.49 o                         
  10   5   3         76.45         79.08        24.93 o                         
  11   5   3       1306.82       1170.86        86.52 o                         
  12   5   3         15.08         12.67        20.34 o                         
 -14   6   3          6.53        -23.74        23.74 o                         
 -13   6   3         96.11         32.08        35.78 o                         
 -12   6   3         11.19        -20.27        20.27 o                         
 -11   6   3        315.83        331.93        54.27 o                         
 -10   6   3        166.01        111.29        37.91 o                         
  -9   6   3        768.93        956.36        67.92 o                         
  -8   6   3        156.56        198.70        39.34 o                         
  -7   6   3       1572.52       1724.13        53.60 o                         
  -6   6   3        153.78        193.61        54.06 o                         
  -5   6   3       8727.17       8541.80       140.83 o                         
  -4   6   3        867.46        769.13        45.91 o                         
  -3   6   3       7033.30       6766.60        89.32 o                         
  -2   6   3      43043.69      40394.21      1391.10 o                         
  -1   6   3       3947.67       3580.65        67.26 o                         
   0   6   3       6473.17       6103.00        92.15 o                         
   1   6   3       3854.98       3431.84        54.31 o                         
   2   6   3        163.97        223.74        17.48 o                         
   3   6   3         59.80        131.22        17.50 o                         
   4   6   3       5213.18       5710.70        92.63 o                         
   5   6   3       1189.40       1186.21        43.34 o                         
   6   6   3       1115.71       1037.06        55.78 o                         
   7   6   3       5677.40       5703.98       131.46 o                         
   8   6   3       1046.95        975.07        56.86 o                         
   9   6   3        828.79        804.15        65.70 o                         
  10   6   3        980.57        912.73        71.51 o                         
  11   6   3        173.12        184.83        36.55 o                         
  12   6   3        140.93        119.62        38.07 o                         
 -14   7   3        699.05        836.00       105.51 o                         
 -13   7   3          4.84         -4.52        19.45 o                         
 -12   7   3        842.86        917.60        63.12 o                         
 -11   7   3         12.09         26.15        74.49 o                         
 -10   7   3       3279.41       3291.52       128.46 o                         
  -9   7   3         43.55         36.67        32.61 o                         
  -8   7   3       4435.53       4671.21       113.40 o                         
  -7   7   3        610.57        641.69        37.40 o                         
  -6   7   3      12840.16      12835.04       323.02 o                         
  -5   7   3        529.09        615.69        60.75 o                         
  -4   7   3        928.76        837.50        38.22 o                         
  -3   7   3          4.52         20.45        24.01 o                         
  -2   7   3      19664.91      18577.21       349.18 o                         
  -1   7   3        684.74        924.94        44.84 o                         
   0   7   3      16652.26      18056.25       251.22 o                         
   1   7   3        334.90        284.00        22.28 o                         
   2   7   3        117.19        177.31        21.18 o                         
   3   7   3       1793.01       1670.33        47.85 o                         
   4   7   3       2113.52       1878.80        71.90 o                         
   5   7   3       4362.65       4178.65       107.50 o                         
   6   7   3       5449.07       5414.02       172.08 o                         
   7   7   3       2261.91       2449.81        83.77 o                         
   8   7   3        434.07        600.14        49.47 o                         
   9   7   3       1631.11       1584.55        94.41 o                         
  10   7   3         39.14         75.63        27.37 o                         
  11   7   3       1100.96       1045.47        80.97 o                         
  12   7   3         68.01         94.69        31.53 o                         
 -14   8   3         49.02        -15.60        56.56 o                         
 -13   8   3          4.54         -5.55        19.18 o                         
 -12   8   3          0.06         -1.04        18.13 o                         
 -11   8   3         71.90         12.70        21.13 o                         
 -10   8   3       2273.20       2314.28       147.27 o                         
  -9   8   3        266.74        320.53        59.89 o                         
  -8   8   3         92.21         45.95        31.17 o                         
  -7   8   3         34.10         17.71        20.57 o                         
  -6   8   3        185.63        165.70        27.75 o                         
  -5   8   3        889.14        940.31        86.33 o                         
  -4   8   3        532.62        463.24        54.68 o                         
  -3   8   3          6.99         19.14        25.74 o                         
  -2   8   3       1150.94       1302.33        41.21 o                         
  -1   8   3       8166.97       7706.73       128.50 o                         
   0   8   3       5604.13       5750.97        89.77 o                         
   1   8   3       4752.99       5088.42        79.71 o                         
   2   8   3      11026.75      11318.79       158.19 o                         
   3   8   3       1319.25       1471.51        44.67 o                         
   4   8   3       6120.56       6289.71       108.59 o                         
   5   8   3       1419.77       1455.28        56.39 o                         
   6   8   3       2589.08       2378.76        71.18 o                         
   7   8   3          2.88         -1.89        14.53 o                         
   8   8   3       2897.49       3162.59       174.67 o                         
   9   8   3        383.95        295.12        46.15 o                         
  10   8   3       1107.61       1007.06        89.19 o                         
  11   8   3          8.52          5.71        21.25 o                         
 -13   9   3         29.23        -19.73        20.13 o                         
 -12   9   3       1016.87       1147.01        72.65 o                         
 -11   9   3          5.07        -12.51        16.51 o                         
 -10   9   3       1710.78       1757.31        87.15 o                         
  -9   9   3        152.57        158.80        32.68 o                         
  -8   9   3        444.83        432.09        42.73 o                         
  -7   9   3        593.62        517.30        41.38 o                         
  -6   9   3       3415.77       3438.99        89.10 o                         
  -5   9   3          9.28         28.48        29.83 o                         
  -4   9   3       4592.13       4482.56        74.19 o                         
  -3   9   3         76.37        117.47        29.01 o                         
  -2   9   3      20270.99      22752.88       431.41 o                         
  -1   9   3         10.47         12.07        32.25 o                         
   0   9   3      12612.04      13606.47       208.42 o                         
   1   9   3       2087.82       1879.55        59.92 o                         
   2   9   3       4352.89       4119.44       117.26 o                         
   3   9   3          5.02         43.84        11.35 o                         
   4   9   3       1534.85       1615.20        54.47 o                         
   5   9   3       1732.95       1794.58        61.82 o                         
   6   9   3        224.96        181.53        32.06 o                         
   7   9   3        509.90        524.64        43.18 o                         
   8   9   3        251.58        217.67        32.30 o                         
   9   9   3          5.25         11.25        22.60 o                         
  10   9   3         47.93         19.50        32.42 o                         
  11   9   3        656.05        717.60        74.82 o                         
 -13  10   3         86.99        130.05        38.38 o                         
 -12  10   3          8.36         31.43        23.75 o                         
 -11  10   3        214.07        214.71        33.67 o                         
 -10  10   3         96.08         33.71        24.07 o                         
  -9  10   3          0.43         15.19        16.84 o                         
  -8  10   3         57.83         14.42        15.61 o                         
  -7  10   3         76.40         65.58        28.76 o                         
  -6  10   3       1899.65       1804.69        74.74 o                         
  -5  10   3        243.07        286.32        23.60 o                         
  -4  10   3        592.93        699.14        72.92 o                         
  -3  10   3          9.36         -8.51        18.77 o                         
  -2  10   3         41.49         30.45        39.55 o                         
  -1  10   3       2600.74       2501.68        95.20 o                         
   0  10   3      10787.93      12094.77       198.47 o                         
   1  10   3       1623.56       1539.62        64.00 o                         
   2  10   3       1200.95       1156.95        41.28 o                         
   3  10   3         64.77         47.99        14.65 o                         
   4  10   3       3985.61       3918.86        86.80 o                         
   5  10   3        346.94        305.79        27.18 o                         
   6  10   3       4261.14       3956.52       121.81 o                         
   7  10   3         15.97          2.41        15.24 o                         
   8  10   3       1174.59       1263.48        80.13 o                         
   9  10   3         16.05        -16.34        18.89 o                         
  10  10   3        889.16        926.82        82.73 o                         
 -13  11   3         48.25         29.19        29.67 o                         
 -12  11   3        786.59        650.92        65.99 o                         
 -11  11   3          0.09         22.30        26.32 o                         
 -10  11   3       1249.67       1249.66        76.38 o                         
  -9  11   3        503.81        484.27        48.50 o                         
  -8  11   3       1904.29       1903.38        89.14 o                         
  -7  11   3        227.06        251.30        26.07 o                         
  -6  11   3       6501.02       6762.18       142.38 o                         
  -5  11   3         73.84         90.00        25.98 o                         
  -4  11   3       9306.20       9423.39       173.80 o                         
  -3  11   3        175.60        111.63        37.00 o                         
  -2  11   3       6179.84       6062.09       168.72 o                         
  -1  11   3        125.10         76.04        18.44 o                         
   0  11   3       4782.10       5010.37       117.43 o                         
   1  11   3          0.94         12.38        17.61 o                         
   2  11   3        207.97        199.30        30.57 o                         
   3  11   3        200.24        283.90        36.16 o                         
   4  11   3       1480.47       1209.50        58.15 o                         
   5  11   3        920.66        881.61        55.40 o                         
   6  11   3        214.65        155.85        29.59 o                         
   7  11   3        167.47         92.19        23.46 o                         
   8  11   3        539.61        480.98        48.64 o                         
   9  11   3         39.85         45.48        29.92 o                         
  10  11   3        235.34        251.43        49.11 o                         
 -13  12   3        179.10        208.69        45.53 o                         
 -12  12   3          0.02         -8.57        22.78 o                         
 -11  12   3        339.69        300.60        43.34 o                         
 -10  12   3         30.13         43.55        24.57 o                         
  -9  12   3        170.37        182.42        33.33 o                         
  -8  12   3         48.24         57.08        19.04 o                         
  -7  12   3        219.75        282.63        47.91 o                         
  -6  12   3       2540.39       2639.87       114.94 o                         
  -5  12   3        557.54        693.93        86.37 o                         
  -4  12   3        985.54        947.59        64.98 o                         
  -3  12   3         78.95        115.36        20.72 o                         
  -2  12   3        983.38        998.48        76.30 o                         
  -1  12   3        334.69        309.52        32.86 o                         
   0  12   3       2419.94       2514.91        78.00 o                         
   1  12   3        105.68         77.13        30.71 o                         
   2  12   3       3240.65       3281.77        88.78 o                         
   3  12   3         29.80         49.26        22.05 o                         
   4  12   3       1199.32       1207.14        56.34 o                         
   5  12   3          2.56        -12.36        12.36 o                         
   6  12   3       1438.92       1333.79        68.80 o                         
   7  12   3          0.39         28.35        18.77 o                         
   8  12   3       1861.33       1756.21       115.07 o                         
   9  12   3          2.34          6.43        20.19 o                         
 -12  13   3        410.15        490.60        56.55 o                         
 -11  13   3         20.74         29.67        23.11 o                         
 -10  13   3        555.66        437.91        51.03 o                         
  -9  13   3         30.49         52.98        26.07 o                         
  -8  13   3        858.73        736.54        59.74 o                         
  -7  13   3         30.10         44.57        17.56 o                         
  -6  13   3       4367.84       4508.71       123.06 o                         
  -5  13   3        297.41        307.15        33.11 o                         
  -4  13   3       1388.17       1289.73        89.37 o                         
  -3  13   3         13.86         34.88        20.97 o                         
  -2  13   3       3698.87       3933.68       137.96 o                         
  -1  13   3         12.87         -9.47        27.20 o                         
   0  13   3       4211.52       3988.40       118.46 o                         
   1  13   3        485.02        495.81        37.46 o                         
   2  13   3       8116.10       8830.16       193.34 o                         
   3  13   3        154.08        117.19        25.44 o                         
   4  13   3        336.17        365.64        34.29 o                         
   5  13   3         27.22         22.46        16.95 o                         
   6  13   3        579.57        562.42        48.17 o                         
   7  13   3          5.18         -0.85        20.03 o                         
   8  13   3        174.81        260.06        42.73 o                         
   9  13   3          3.01          0.73        20.11 o                         
 -12  14   3         40.51         23.96        27.07 o                         
 -11  14   3        326.73        279.42        48.77 o                         
 -10  14   3         68.70         46.39        26.15 o                         
  -9  14   3        495.92        457.59        50.03 o                         
  -8  14   3        146.51        160.87        33.32 o                         
  -7  14   3       1475.24       1212.09       128.83 o                         
  -6  14   3         37.71         89.05        27.08 o                         
  -5  14   3        800.44        730.68        61.16 o                         
  -4  14   3          2.39         -1.24        17.04 o                         
  -3  14   3        174.71        211.04        27.81 o                         
  -2  14   3       1409.08       1351.66        87.83 o                         
  -1  14   3        785.90        824.13        60.71 o                         
   0  14   3       1610.99       1407.99        74.73 o                         
   1  14   3        778.25        748.99        79.09 o                         
   2  14   3       1261.30       1308.35        95.26 o                         
   3  14   3        105.11        106.22        23.96 o                         
   4  14   3       2342.83       2579.71       142.32 o                         
   5  14   3         96.17        129.82        25.60 o                         
   6  14   3        499.84        444.68        43.91 o                         
   7  14   3         53.36         56.93        25.49 o                         
   8  14   3        615.60        555.67        80.46 o                         
 -12  15   3         93.61        192.77        45.16 o                         
 -11  15   3          2.35        -23.36        31.99 o                         
 -10  15   3        462.36        534.18        84.62 o                         
  -9  15   3          3.51         -0.64        24.74 o                         
  -8  15   3        981.29       1049.40        84.95 o                         
  -7  15   3         54.20         34.49        20.76 o                         
  -6  15   3        254.82        248.30        47.50 o                         
  -5  15   3          1.63         -1.30        25.20 o                         
  -4  15   3       2548.65       2690.95       106.22 o                         
  -3  15   3        334.51        375.61        37.74 o                         
  -2  15   3       1843.22       1819.13       110.28 o                         
  -1  15   3        155.39        121.76        28.13 o                         
   0  15   3       1382.84       1130.10       109.73 o                         
   1  15   3        350.63        407.07        41.36 o                         
   2  15   3       2466.56       2529.73       135.25 o                         
   3  15   3        356.36        258.84        44.39 o                         
   4  15   3        825.50        773.01        52.72 o                         
   5  15   3        346.82        405.25        39.00 o                         
   6  15   3        106.57         73.45        25.02 o                         
   7  15   3         85.56         53.27        23.15 o                         
   8  15   3        227.49        182.15        43.23 o                         
 -11  16   3        267.15        267.07        55.62 o                         
 -10  16   3          5.17        -17.22        17.22 o                         
  -9  16   3        626.30        664.17        63.78 o                         
  -8  16   3         27.99        -15.89        15.89 o                         
  -7  16   3       1486.86       1421.70        84.31 o                         
  -6  16   3        408.03        357.71        57.02 o                         
  -5  16   3        969.48        967.42        66.50 o                         
  -4  16   3         30.24         27.69        52.48 o                         
  -3  16   3       1693.93       1577.69       135.06 o                         
  -2  16   3        834.57        892.60        76.19 o                         
  -1  16   3        492.75        456.46        79.97 o                         
   0  16   3        127.16        178.61        39.86 o                         
   1  16   3        572.89        705.70        70.06 o                         
   2  16   3        446.47        388.33        42.09 o                         
   3  16   3        166.91        120.65        26.60 o                         
   4  16   3        245.48        214.49        30.84 o                         
   5  16   3         56.24         85.35        23.72 o                         
   6  16   3        849.14        889.33        60.41 o                         
   7  16   3         89.03         45.36        37.32 o                         
 -11  17   3         98.84         95.58        47.98 o                         
 -10  17   3         95.77         73.74        33.15 o                         
  -9  17   3         36.31         64.39        33.78 o                         
  -8  17   3         95.35        166.99        33.62 o                         
  -7  17   3         88.87         41.33        22.28 o                         
  -6  17   3        267.52        249.90        36.05 o                         
  -5  17   3        198.91        107.40        26.94 o                         
  -4  17   3        641.47        607.20        52.33 o                         
  -3  17   3        290.57        282.34        43.82 o                         
  -2  17   3       1013.45       1198.68        86.32 o                         
  -1  17   3        349.21        332.80        41.03 o                         
   0  17   3        637.67        566.88        55.38 o                         
   1  17   3        552.45        495.49        52.78 o                         
   2  17   3        282.16        253.04        36.11 o                         
   3  17   3        202.68        188.70        32.90 o                         
   4  17   3        166.97        131.66        27.50 o                         
   5  17   3        226.04        239.78        36.34 o                         
   6  17   3        280.90        231.64        36.78 o                         
 -10  18   3          5.66         17.50        26.78 o                         
  -9  18   3        607.93        657.28        76.55 o                         
  -8  18   3          0.51          1.55        17.37 o                         
  -7  18   3        416.07        360.93        44.72 o                         
  -6  18   3          6.86         -7.25        17.83 o                         
  -5  18   3        841.87        830.92        62.56 o                         
  -4  18   3          7.12          9.82        20.22 o                         
  -3  18   3        335.22        484.71        53.06 o                         
  -2  18   3         22.17         14.41        26.46 o                         
  -1  18   3        808.37        804.54        65.24 o                         
   0  18   3        242.91        220.77        38.98 o                         
   1  18   3        305.82        246.55        37.55 o                         
   2  18   3        280.85        215.56        34.78 o                         
   3  18   3        250.26        210.74        33.92 o                         
   4  18   3        186.45        174.76        31.97 o                         
   5  18   3        174.85        146.12        30.23 o                         
  -9  19   3          2.20        -12.67        36.34 o                         
  -8  19   3          8.43         29.16        31.10 o                         
  -7  19   3          2.20         23.07        21.15 o                         
  -6  19   3         47.46         25.65        21.81 o                         
  -5  19   3         66.07         57.80        29.67 o                         
  -4  19   3        202.64        129.99        33.01 o                         
  -3  19   3         12.31        -16.37        16.37 o                         
  -2  19   3         74.21         37.08        24.71 o                         
  -1  19   3         73.66         77.67        27.56 o                         
   0  19   3        299.23        287.70        54.27 o                         
   1  19   3        410.29        463.08        60.58 o                         
   2  19   3        188.99        225.98        35.71 o                         
   3  19   3        150.37        183.22        34.18 o                         
   4  19   3         59.11         80.10        27.05 o                         
  -8  20   3          1.41        -16.12        16.12 o                         
  -7  20   3        562.39        593.88        62.36 o                         
  -6  20   3          4.64        -27.45        27.45 o                         
  -5  20   3        485.77        474.30        51.03 o                         
  -4  20   3          2.68         14.08        22.29 o                         
  -3  20   3        306.75        271.23        43.12 o                         
  -2  20   3         32.77          4.95        26.16 o                         
  -1  20   3        371.21        434.35        59.87 o                         
   0  20   3         44.97        103.85        29.78 o                         
   1  20   3        229.57        167.72        34.74 o                         
   2  20   3         13.91         50.74        24.97 o                         
   3  20   3        197.56        276.38        38.48 o                         
  -7  21   3          9.92         24.56        24.88 o                         
  -6  21   3          0.03        -11.57        17.37 o                         
  -5  21   3         36.11         25.04        24.65 o                         
  -4  21   3          0.52         32.29        25.53 o                         
  -3  21   3        103.53        154.90        38.21 o                         
  -2  21   3          1.40         -7.90        24.44 o                         
  -1  21   3        112.33         65.05        31.44 o                         
   0  21   3          5.17        -28.22        28.22 o                         
   1  21   3         34.90         73.66        32.38 o                         
  -5  22   3        206.65        236.30        53.36 o                         
  -4  22   3          1.03        -21.02        21.02 o                         
  -3  22   3        249.82        392.89        60.82 o                         
  -2  22   3         24.51         24.89        29.25 o                         
  -1  22   3        214.46        298.47        47.10 o                         
   0 -24   4        193.15        194.88        44.33 o                         
   1 -24   4         62.30         90.60        41.25 o                         
   2 -24   4        199.43        290.58        48.89 o                         
   3 -24   4          7.52        -20.63        20.63 o                         
   4 -24   4        176.86        192.28        46.88 o                         
   5 -24   4          4.40         21.63        30.57 o                         
   6 -24   4        246.99        270.37        71.66 o                         
  -2 -23   4        246.18        249.27        45.68 o                         
  -1 -23   4          0.05         16.49        35.16 o                         
   0 -23   4        295.01        211.71        45.69 o                         
   1 -23   4          6.12         22.30        25.50 o                         
   2 -23   4        167.65        157.96        38.88 o                         
   3 -23   4         21.09         15.29        23.11 o                         
   4 -23   4        140.87        157.02        35.55 o                         
   5 -23   4          6.00         -1.82        21.72 o                         
   6 -23   4        126.02        148.15        39.27 o                         
   7 -23   4         28.41         59.18        37.07 o                         
  -3 -22   4          0.44        -21.62        21.62 o                         
  -2 -22   4        218.94        322.36        53.96 o                         
  -1 -22   4          3.10         31.02        27.51 o                         
   0 -22   4        566.84        493.65        52.43 o                         
   1 -22   4         11.52         13.46        25.63 o                         
   2 -22   4        850.17        625.82        59.84 o                         
   3 -22   4         21.19        -21.16        21.16 o                         
   4 -22   4        601.54        596.43        60.85 o                         
   5 -22   4         54.69         55.75        28.22 o                         
   6 -22   4        615.67        717.58        64.96 o                         
   7 -22   4         73.00         81.55        31.08 o                         
   8 -22   4        222.26        345.77        53.52 o                         
   9 -22   4         11.27          0.42        38.09 o                         
  -4 -21   4        604.15        557.94        59.46 o                         
  -3 -21   4          1.07         -7.63        23.08 o                         
  -2 -21   4        440.35        457.19        54.43 o                         
  -1 -21   4         34.73        -18.94        18.94 o                         
   0 -21   4        595.62        595.19        61.71 o                         
   1 -21   4        119.67        102.63        32.03 o                         
   2 -21   4        153.31        240.34        38.25 o                         
   3 -21   4          0.65          9.49        21.12 o                         
   4 -21   4        143.05        159.60        44.83 o                         
   5 -21   4          4.58        -15.81        16.06 o                         
   6 -21   4        103.01        135.80        34.39 o                         
   7 -21   4          2.25        -15.67        19.45 o                         
   8 -21   4        197.71        173.96        43.88 o                         
   9 -21   4          5.38         23.58        26.97 o                         
  -5 -20   4        108.44        152.18        31.56 o                         
  -4 -20   4        267.18        307.72        40.27 o                         
  -3 -20   4          5.65        -14.93        25.72 o                         
  -2 -20   4        279.88        285.96        42.53 o                         
  -1 -20   4         39.84         26.56        20.64 o                         
   0 -20   4        471.32        498.07        52.48 o                         
   1 -20   4         76.50         22.55        30.86 o                         
   2 -20   4        787.84        872.07        86.69 o                         
   3 -20   4        129.53         81.58        24.94 o                         
   4 -20   4        462.35        380.08        43.74 o                         
   5 -20   4          8.33         55.78        24.47 o                         
   6 -20   4        461.57        467.49        49.37 o                         
   7 -20   4          1.83        -10.23        17.54 o                         
   8 -20   4        715.07        724.69        71.82 o                         
   9 -20   4          0.46         -3.35        24.84 o                         
  10 -20   4        481.84        502.37        70.35 o                         
  -6 -19   4        269.46        327.52        41.10 o                         
  -5 -19   4        214.98        155.30        29.36 o                         
  -4 -19   4        367.68        367.79        43.28 o                         
  -3 -19   4        228.07        184.86        34.26 o                         
  -2 -19   4        560.94        642.12        58.02 o                         
  -1 -19   4         38.36         46.04        21.87 o                         
   0 -19   4        653.62        771.02        67.13 o                         
   1 -19   4        306.26        270.91        42.55 o                         
   2 -19   4       2569.34       2625.86       129.35 o                         
   3 -19   4        109.88        125.40        30.62 o                         
   4 -19   4        555.42        568.35        59.85 o                         
   5 -19   4        173.36        126.26        33.62 o                         
   6 -19   4         11.90          1.19        24.73 o                         
   7 -19   4         46.40         76.37        28.15 o                         
   8 -19   4         99.06         43.70        29.19 o                         
   9 -19   4         21.03         75.65        37.99 o                         
  10 -19   4         45.71        107.56        38.54 o                         
  11 -19   4          4.65        -33.35        33.35 o                         
  -7 -18   4        231.81        331.58        54.78 o                         
  -6 -18   4         48.26         37.22        20.34 o                         
  -5 -18   4        589.90        757.54        66.92 o                         
  -4 -18   4         68.39         81.21        21.15 o                         
  -3 -18   4        834.97        776.97        56.47 o                         
  -2 -18   4        229.70        327.92        42.55 o                         
  -1 -18   4        647.17        724.69        63.82 o                         
   0 -18   4        530.76        596.61        47.80 o                         
   1 -18   4        165.15        147.00        26.39 o                         
   2 -18   4       1186.58       1106.01        69.55 o                         
   3 -18   4         80.09         51.19        29.07 o                         
   4 -18   4       2410.22       2351.51       139.45 o                         
   5 -18   4         25.27         31.56        24.77 o                         
   6 -18   4       1294.47       1088.89       102.71 o                         
   7 -18   4          0.54        -15.10        20.36 o                         
   8 -18   4        902.86        917.06        75.54 o                         
   9 -18   4         33.21         20.11        24.18 o                         
  10 -18   4        373.41        356.51        73.29 o                         
  11 -18   4          4.22          2.42        29.74 o                         
  -8 -17   4        279.50        316.30        52.94 o                         
  -7 -17   4         19.12         17.95        21.73 o                         
  -6 -17   4        594.37        615.32        48.86 o                         
  -5 -17   4        138.18        174.52        28.89 o                         
  -4 -17   4        861.54        876.26        57.49 o                         
  -3 -17   4       1222.43       1354.57        83.34 o                         
  -2 -17   4        738.89        604.31        49.40 o                         
  -1 -17   4         86.80         91.37        31.33 o                         
   0 -17   4        457.93        420.16        39.04 o                         
   1 -17   4        356.87        383.46        34.88 o                         
   2 -17   4        910.53        963.87        56.75 o                         
   3 -17   4       1174.35       1080.73        92.72 o                         
   4 -17   4        478.72        458.08        41.73 o                         
   5 -17   4        546.02        410.35        38.53 o                         
   6 -17   4        541.50        688.14        72.52 o                         
   7 -17   4        932.72        801.74        61.14 o                         
   8 -17   4        143.30        177.46        62.46 o                         
   9 -17   4        373.49        469.33        56.51 o                         
  10 -17   4         59.19          4.52        26.67 o                         
  11 -17   4          1.81         59.88        32.66 o                         
  12 -17   4          5.31        -25.17        71.18 o                         
  -8 -16   4          6.67         61.85        26.73 o                         
  -7 -16   4        527.05        515.20        66.19 o                         
  -6 -16   4         87.00        128.59        39.17 o                         
  -5 -16   4        355.22        266.85        34.45 o                         
  -4 -16   4         64.86         55.05        20.61 o                         
  -3 -16   4       6843.53       6794.51       150.76 o                         
  -2 -16   4        866.19        858.38        49.51 o                         
  -1 -16   4       1302.13       1185.05        79.77 o                         
   0 -16   4        455.35        480.60        38.51 o                         
   1 -16   4        116.05        136.77        22.93 o                         
   2 -16   4        313.11        284.66        40.59 o                         
   3 -16   4       2073.31       2071.88        83.88 o                         
   4 -16   4        884.26        841.24        69.07 o                         
   5 -16   4        135.88        121.68        40.81 o                         
   6 -16   4       2862.18       3197.89       141.90 o                         
   7 -16   4        266.92        225.21        32.18 o                         
   8 -16   4       1710.03       1886.26       152.94 o                         
   9 -16   4        210.95        191.07        38.10 o                         
  10 -16   4        470.91        600.37        68.69 o                         
  11 -16   4          5.26        -26.10        29.77 o                         
  12 -16   4        455.84        350.66        62.14 o                         
  -9 -15   4         21.30         -4.32        23.86 o                         
  -8 -15   4        102.29        111.12        65.06 o                         
  -7 -15   4        248.43        213.95        39.13 o                         
  -6 -15   4        291.65        270.97        31.58 o                         
  -5 -15   4       1078.61        998.55        58.07 o                         
  -4 -15   4        614.03        725.91        42.16 o                         
  -3 -15   4         15.89         31.19        16.69 o                         
  -2 -15   4       1440.21       1610.98        79.94 o                         
  -1 -15   4       2000.36       2133.09        84.38 o                         
   0 -15   4       2670.29       2533.61        80.77 o                         
   1 -15   4       3066.81       3257.56        99.47 o                         
   2 -15   4        725.98        736.80        70.72 o                         
   3 -15   4        895.29       1134.56       103.76 o                         
   4 -15   4        369.45        314.64        35.39 o                         
   5 -15   4        850.13        915.46        96.37 o                         
   6 -15   4        464.61        421.79        48.20 o                         
   7 -15   4       2305.85       2476.42        94.62 o                         
   8 -15   4        129.72        140.62        44.14 o                         
   9 -15   4        670.71        581.29        81.08 o                         
  10 -15   4         10.70         27.71        25.09 o                         
  11 -15   4        365.68        501.65        65.65 o                         
  12 -15   4         17.60         33.85        28.85 o                         
 -10 -14   4         33.00         71.93        29.48 o                         
  -9 -14   4       1250.69       1154.46        88.82 o                         
  -8 -14   4          0.42          1.68        17.70 o                         
  -7 -14   4       2305.85       2536.84       107.47 o                         
  -6 -14   4         38.82         80.46        23.47 o                         
  -5 -14   4       2114.77       2047.79        80.52 o                         
  -4 -14   4        198.97        231.09        23.01 o                         
  -3 -14   4        252.98        210.39        22.45 o                         
  -2 -14   4         59.64         48.89        11.98 o                         
  -1 -14   4       6480.24       6628.14       126.24 o                         
   0 -14   4        422.79        482.49        31.89 o                         
   1 -14   4       1771.49       1862.31        54.47 o                         
   2 -14   4       1415.94       1379.72        46.17 o                         
   3 -14   4       3492.86       3371.79        81.79 o                         
   4 -14   4        805.02        693.47        37.76 o                         
   5 -14   4       2970.97       2802.78        88.41 o                         
   6 -14   4        104.86         53.72        25.87 o                         
   7 -14   4       1563.39       1517.92        66.39 o                         
   8 -14   4        913.49        924.49        86.26 o                         
   9 -14   4         38.58         38.23        22.71 o                         
  10 -14   4        534.16        527.90        59.06 o                         
  11 -14   4         28.90         28.25        25.77 o                         
  12 -14   4        426.79        546.96        70.23 o                         
  13 -14   4         16.48         42.76        34.23 o                         
 -10 -13   4         22.20         37.40        40.60 o                         
  -9 -13   4        135.17        141.01        33.75 o                         
  -8 -13   4         60.13         72.08        25.79 o                         
  -7 -13   4          4.55         -1.85        15.49 o                         
  -6 -13   4        366.51        392.98        40.05 o                         
  -5 -13   4        756.24        709.02        42.46 o                         
  -4 -13   4        309.89        478.55        25.70 o                         
  -3 -13   4       1738.87       1777.78        50.92 o                         
  -2 -13   4        888.79       1096.70        36.21 o                         
  -1 -13   4       1142.29       1037.15        39.04 o                         
   0 -13   4       4981.47       4701.64        82.63 o                         
   1 -13   4       8075.53       9054.97       138.22 o                         
   2 -13   4        179.64        128.72        20.86 o                         
   3 -13   4       5899.01       5821.92       111.16 o                         
   4 -13   4        265.13        300.13        25.49 o                         
   5 -13   4       2093.50       2168.78        75.05 o                         
   6 -13   4         88.70         89.93        24.04 o                         
   7 -13   4       5830.63       5833.85       140.65 o                         
   8 -13   4          1.75        -16.73        18.46 o                         
   9 -13   4       2028.50       2267.48       112.20 o                         
  10 -13   4        120.93         94.87        30.13 o                         
  11 -13   4        215.33        161.64        39.33 o                         
  12 -13   4        363.71        268.63        51.83 o                         
  13 -13   4        556.74        627.22        79.29 o                         
 -11 -12   4        518.24        587.43        77.71 o                         
 -10 -12   4          4.85         -9.15        25.33 o                         
  -9 -12   4        705.32        639.35        60.03 o                         
  -8 -12   4        137.66        143.70        29.98 o                         
  -7 -12   4       5484.23       5525.39       141.84 o                         
  -6 -12   4         48.63         39.83        14.78 o                         
  -5 -12   4       7708.98       7775.25       121.49 o                         
  -4 -12   4          6.91         33.84        10.33 o                         
  -3 -12   4       7964.88       7897.31       107.51 o                         
  -2 -12   4        229.71        294.36        19.44 o                         
  -1 -12   4       5393.09       5270.65        81.08 o                         
   0 -12   4        233.79        200.69        34.16 o                         
   1 -12   4       3323.95       3757.20        87.49 o                         
   2 -12   4          2.33         48.64        25.81 o                         
   3 -12   4       5582.34       5777.91       122.40 o                         
   4 -12   4        626.67        652.75        59.54 o                         
   5 -12   4       1755.38       1641.04        62.03 o                         
   6 -12   4        918.73        977.87        68.60 o                         
   7 -12   4       3081.26       2660.00        82.06 o                         
   8 -12   4         49.77         41.97        34.19 o                         
   9 -12   4        528.83        672.84        55.07 o                         
  10 -12   4        441.08        466.47        52.33 o                         
  11 -12   4        138.43         97.81        30.51 o                         
  12 -12   4        522.96        528.23        68.08 o                         
  13 -12   4         18.39        -13.40        33.57 o                         
 -11 -11   4          5.28         33.35        29.48 o                         
 -10 -11   4        272.64        344.91        45.52 o                         
  -9 -11   4         58.13         42.64        24.64 o                         
  -8 -11   4          5.64         39.05        23.48 o                         
  -7 -11   4          5.96         21.14        14.96 o                         
  -6 -11   4        688.90        730.77        46.61 o                         
  -5 -11   4       2738.26       2722.82        59.62 o                         
  -4 -11   4        387.91        457.41        22.87 o                         
  -3 -11   4       3102.41       2903.15        52.19 o                         
  -2 -11   4         15.18          3.91        14.58 o                         
  -1 -11   4       7577.99       7691.63       116.22 o                         
   0 -11   4         70.26        111.94        13.75 o                         
   1 -11   4         51.16         48.93        13.40 o                         
   2 -11   4       1103.78       1057.27        45.55 o                         
   3 -11   4       3902.34       4031.94        70.12 o                         
   4 -11   4        645.47        680.84        85.97 o                         
   5 -11   4       4955.23       5190.63       142.66 o                         
   6 -11   4        325.24        288.90        23.93 o                         
   7 -11   4       8798.43       9225.58       165.25 o                         
   8 -11   4          1.11          8.34        23.63 o                         
   9 -11   4       4462.75       4366.55       135.63 o                         
  10 -11   4        102.42        157.57        31.73 o                         
  11 -11   4       2060.56       2218.10       144.98 o                         
  12 -11   4         76.57         51.06        27.73 o                         
  13 -11   4        707.46        842.80        89.25 o                         
 -11 -10   4       1071.48        955.28        82.49 o                         
 -10 -10   4         32.79         34.22        27.24 o                         
  -9 -10   4       1291.33       1142.04        80.72 o                         
  -8 -10   4         55.93         17.33        29.36 o                         
  -7 -10   4       4120.12       4237.64       111.11 o                         
  -6 -10   4        466.16        360.79        30.58 o                         
  -5 -10   4        405.57        404.15        25.36 o                         
  -4 -10   4       1069.55       1109.99        36.16 o                         
  -3 -10   4      10589.21       9985.12       129.59 o                         
  -2 -10   4        532.62        708.28        34.12 o                         
  -1 -10   4      26677.67      27165.52       306.53 o                         
   0 -10   4        208.56        221.30        25.29 o                         
   1 -10   4       3654.05       3301.80        52.33 o                         
   2 -10   4         16.87         19.63        17.38 o                         
   3 -10   4      16754.01      17512.71       247.07 o                         
   4 -10   4        540.85        538.45        54.83 o                         
   5 -10   4       4836.51       4521.44        95.32 o                         
   6 -10   4       1209.47       1416.82        63.22 o                         
   7 -10   4        664.59        771.34        43.80 o                         
   8 -10   4          2.01          0.48        12.13 o                         
   9 -10   4        727.38        631.04        49.20 o                         
  10 -10   4         53.42         51.47        24.64 o                         
  11 -10   4        487.25        580.62        56.22 o                         
  12 -10   4         19.16         18.89        22.12 o                         
  13 -10   4         13.49         -6.69        20.63 o                         
 -12  -9   4        284.11        223.01        43.65 o                         
 -11  -9   4          2.40          5.39        20.17 o                         
 -10  -9   4        958.56        892.40        67.85 o                         
  -9  -9   4          0.95          5.35        18.91 o                         
  -8  -9   4       1076.06       1077.71        66.15 o                         
  -7  -9   4         11.55         12.97        20.88 o                         
  -6  -9   4        239.84        232.39        19.59 o                         
  -5  -9   4       1410.68       1351.26        41.24 o                         
  -4  -9   4       2078.59       1694.75        42.04 o                         
  -3  -9   4       1189.46       1126.35        27.69 o                         
  -2  -9   4       2367.35       2121.13        36.04 o                         
  -1  -9   4        772.84        629.38        19.67 o                         
   0  -9   4         56.04         74.97        14.70 o                         
   1  -9   4      10798.39      11578.87       146.27 o                         
   2  -9   4        104.60        181.70        24.85 o                         
   3  -9   4      28527.53      28553.16       438.46 o                         
   4  -9   4       1922.03       2060.73        57.69 o                         
   5  -9   4       9984.04      11458.88       159.28 o                         
   6  -9   4        991.48        945.92        54.92 o                         
   7  -9   4       6432.42       5997.81       110.82 o                         
   8  -9   4        114.04         47.02        29.80 o                         
   9  -9   4       2599.08       2882.24       100.98 o                         
  10  -9   4         35.73         29.12        22.39 o                         
  11  -9   4        505.46        440.97        55.16 o                         
  12  -9   4          5.34         -7.30        22.44 o                         
  13  -9   4        912.86       1021.53       106.46 o                         
  14  -9   4          6.23         18.99        36.63 o                         
 -12  -8   4         24.53         19.54        27.04 o                         
 -11  -8   4        506.35        531.63        65.15 o                         
 -10  -8   4         44.36         59.84        23.77 o                         
  -9  -8   4       2289.62       2365.64       113.11 o                         
  -8  -8   4        203.77        204.25        31.65 o                         
  -7  -8   4       6353.98       6692.71       158.43 o                         
  -6  -8   4        945.08        996.65        47.84 o                         
  -5  -8   4       5891.11       6147.42        92.19 o                         
  -4  -8   4       1634.36       1509.87        37.46 o                         
  -3  -8   4       3840.94       3791.81        51.82 o                         
  -2  -8   4       1490.21       1375.93        26.63 o                         
  -1  -8   4        848.01       1188.67        26.75 o                         
   0  -8   4       5143.96       4776.09        62.43 o                         
   1  -8   4       1911.78       1496.38        33.16 o                         
   2  -8   4       2543.99       2958.66        63.59 o                         
   3  -8   4      20641.88      18917.67       270.15 o                         
   4  -8   4          5.23         52.56        25.45 o                         
   5  -8   4       1463.08       1412.38        66.19 o                         
   6  -8   4        864.53       1068.14        91.69 o                         
   7  -8   4        532.71        490.35        36.42 o                         
   8  -8   4          4.13         -2.93        22.52 o                         
   9  -8   4       1222.25       1398.06        94.90 o                         
  10  -8   4        133.74         85.39        34.94 o                         
  11  -8   4        259.15        249.54        42.27 o                         
  12  -8   4          5.06        -11.83        21.64 o                         
  13  -8   4         36.07          3.13        25.60 o                         
  14  -8   4          3.69         23.62        24.26 o                         
 -12  -7   4        796.79        910.53        73.44 o                         
 -11  -7   4          0.01         -4.94        20.47 o                         
 -10  -7   4       1417.10       1306.21        83.12 o                         
  -9  -7   4        364.84        329.74        46.67 o                         
  -8  -7   4       2632.35       2466.52        87.45 o                         
  -7  -7   4        166.33        158.62        19.74 o                         
  -6  -7   4       5656.49       5736.22        91.77 o                         
  -5  -7   4       2605.32       2766.14        62.90 o                         
  -4  -7   4       3448.31       3376.47        54.20 o                         
  -3  -7   4       7068.22       8335.36        96.69 o                         
  -2  -7   4      15295.50      15742.44       188.12 o                         
  -1  -7   4       2882.53       2739.63        37.21 o                         
   0  -7   4       1640.95       1093.21        22.36 o                         
   1  -7   4         80.75        266.93        23.91 o                         
   2  -7   4        216.34        197.58        17.99 o                         
   3  -7   4      19711.16      18441.05       264.79 o                         
   4  -7   4       2599.70       1990.64        38.31 o                         
   5  -7   4      12986.20      12099.44       157.18 o                         
   6  -7   4        245.29        200.27        38.66 o                         
   7  -7   4       7709.70       7681.66       134.14 o                         
   8  -7   4         60.14         44.74        15.62 o                         
   9  -7   4       2954.91       2810.51        89.22 o                         
  10  -7   4         25.43         26.04        20.40 o                         
  11  -7   4       1862.61       2075.11       133.64 o                         
  12  -7   4          7.81         31.87        26.00 o                         
  13  -7   4        636.44        510.99        64.21 o                         
  14  -7   4          0.03          2.12        21.01 o                         
 -13  -6   4        225.09        183.33        36.70 o                         
 -12  -6   4        146.80        247.27        41.24 o                         
 -11  -6   4        149.44        108.94        27.06 o                         
 -10  -6   4          0.63         -5.27        19.99 o                         
  -9  -6   4       1184.22       1043.93        80.34 o                         
  -8  -6   4        769.67        644.13        46.19 o                         
  -7  -6   4       8337.38       8062.44       140.50 o                         
  -6  -6   4          1.19         15.89         8.08 o                         
  -5  -6   4      12984.58      12925.39       167.29 o                         
  -4  -6   4       6315.48       5701.79        75.98 o                         
  -3  -6   4      25342.90      25712.12       324.68 o                         
  -2  -6   4        262.73        298.94        12.98 o                         
  -1  -6   4        997.30       1297.96        23.64 o                         
   0  -6   4      11629.68      11528.99       137.51 o                         
   1  -6   4      28611.35      23279.85       511.26 o                         
   2  -6   4       9136.64       7132.01       128.90 o                         
   3  -6   4      18966.80      24119.23       400.78 o                         
   4  -6   4      16581.23      16897.49       219.37 o                         
   5  -6   4      23888.94      24099.81       288.94 o                         
   6  -6   4          8.33         -1.28        27.60 o                         
   7  -6   4       4235.92       4759.25        97.71 o                         
   8  -6   4        937.41        739.31        52.64 o                         
   9  -6   4        129.73         43.58        46.37 o                         
  10  -6   4        906.54        933.65        64.85 o                         
  11  -6   4        835.34        980.25        72.51 o                         
  12  -6   4        187.20        133.89        34.16 o                         
  13  -6   4         87.78        211.37        47.33 o                         
  14  -6   4        117.28        131.68        41.96 o                         
 -13  -5   4          3.40         41.16        25.20 o                         
 -12  -5   4       1251.15       1230.56        83.06 o                         
 -11  -5   4         97.68        101.37        30.57 o                         
 -10  -5   4       6233.15       6655.79       192.98 o                         
  -9  -5   4        182.03        103.12        28.73 o                         
  -8  -5   4       3497.49       3438.76        94.73 o                         
  -7  -5   4        178.86        221.44        22.98 o                         
  -6  -5   4       2357.41       2458.31        56.27 o                         
  -5  -5   4         61.96         24.58        16.74 o                         
  -4  -5   4       9075.41       9288.49       108.68 o                         
  -3  -5   4      19022.20      19414.32       226.81 o                         
  -2  -5   4        900.51       1185.97        24.01 o                         
  -1  -5   4       6031.52       5369.56        75.02 o                         
   0  -5   4        548.15        975.58        18.17 o                         
   1  -5   4      38725.79      35066.19       768.37 o                         
   2  -5   4       4195.78       4902.75        70.49 o                         
   3  -5   4        199.99         67.01        13.91 o                         
   4  -5   4      80867.70      81183.36      1925.97 o                         
   5  -5   4        638.68        768.06        35.14 o                         
   6  -5   4       1297.65       1184.14        56.75 o                         
   7  -5   4       7713.28       7574.93       136.79 o                         
   8  -5   4         60.18         25.84        22.08 o                         
   9  -5   4       4768.01       5068.14       146.42 o                         
  10  -5   4         86.75         65.99        38.40 o                         
  11  -5   4       2074.29       2338.45       163.20 o                         
  12  -5   4        232.94        272.23        43.88 o                         
  13  -5   4        679.68       1064.01       115.42 o                         
  14  -5   4         15.97         75.03        36.45 o                         
 -13  -4   4        114.14        104.71        37.71 o                         
 -12  -4   4          0.90         18.86        21.57 o                         
 -11  -4   4         48.16         68.06        26.98 o                         
 -10  -4   4         55.64        168.27        41.19 o                         
  -9  -4   4         11.30          7.46        22.34 o                         
  -8  -4   4       1480.32       1247.74        62.33 o                         
  -7  -4   4         15.32         15.76        11.04 o                         
  -6  -4   4        146.69        147.64        36.21 o                         
  -5  -4   4         11.47         79.71        19.72 o                         
  -4  -4   4       1464.63       1922.17        35.08 o                         
  -3  -4   4      22029.00      22120.67       299.17 o                         
  -2  -4   4      16685.81      18787.16       251.50 o                         
  -1  -4   4      26477.85      26326.17       698.00 o                         
   0  -4   4      13511.54      12809.39       195.79 o                         
   1  -4   4      34661.12      29856.66       827.86 o                         
   2  -4   4      29975.84      33387.76      1130.33 o                         
   3  -4   4         16.93         22.96        16.19 o                         
   4  -4   4        120.45        119.04        21.53 o                         
   5  -4   4      19246.49      20056.42       248.76 o                         
   6  -4   4      19075.97      19428.39       251.53 o                         
   7  -4   4       5302.07       5710.66       118.52 o                         
   8  -4   4       2476.94       2268.21        65.38 o                         
   9  -4   4        135.38        161.07        33.71 o                         
  10  -4   4        916.43        881.51        67.34 o                         
  11  -4   4        605.25        451.19        56.76 o                         
  12  -4   4        335.18        291.17        45.80 o                         
  13  -4   4        144.76        118.81        34.88 o                         
  14  -4   4        340.24        413.45        63.43 o                         
 -13  -3   4          4.08         12.78        25.33 o                         
 -12  -3   4        764.89        731.32        81.25 o                         
 -11  -3   4        123.44        167.54        30.77 o                         
 -10  -3   4       3917.18       4021.99       202.76 o                         
  -9  -3   4        154.85        143.90        24.84 o                         
  -8  -3   4      15089.68      15397.32       263.43 o                         
  -7  -3   4         26.38         19.65        21.34 o                         
  -6  -3   4      31576.88      30865.78       444.11 o                         
  -5  -3   4         28.46         24.68        17.39 o                         
  -4  -3   4      20423.00      22827.04       274.10 o                         
  -3  -3   4       7148.56       6505.65        74.04 o                         
  -2  -3   4      25101.15      24457.49       428.22 o                         
  -1  -3   4        272.44        327.44         9.45 o                         
   0  -3   4      15662.37      15187.78       448.48 o                         
   1  -3   4      12367.97      11624.00       199.32 o                         
   2  -3   4       3558.39       4832.34        61.88 o                         
   3  -3   4       7583.19       8085.05       106.04 o                         
   4  -3   4      46565.82      44154.26       982.70 o                         
   5  -3   4         21.10         54.40        23.84 o                         
   6  -3   4       4520.76       4396.74        93.25 o                         
   7  -3   4       3370.84       3514.68       113.96 o                         
   8  -3   4       1089.40       1083.18        66.38 o                         
   9  -3   4       5184.87       5074.87       125.85 o                         
  10  -3   4         50.64         57.76        38.22 o                         
  11  -3   4       1792.67       2018.13        93.68 o                         
  12  -3   4        269.62        313.83        41.28 o                         
  13  -3   4        714.51        668.74        64.80 o                         
  14  -3   4         30.99         20.14        26.92 o                         
 -13  -2   4         25.03         -3.87        21.49 o                         
 -12  -2   4          1.02         22.01        21.85 o                         
 -11  -2   4         13.33         28.85        23.31 o                         
 -10  -2   4          8.89          0.87        29.56 o                         
  -9  -2   4         99.04        113.00        21.53 o                         
  -8  -2   4         61.69         10.25        11.10 o                         
  -7  -2   4        473.70        555.82        34.85 o                         
  -6  -2   4        895.62       1065.95        64.74 o                         
  -5  -2   4        272.34        352.06        27.32 o                         
  -4  -2   4      37222.89      36033.20       584.03 o                         
  -3  -2   4        971.43       1156.35        30.53 o                         
  -2  -2   4        323.92         21.56         6.64 o                         
  -1  -2   4       4734.06       4024.02        51.58 o                         
   0  -2   4       7029.12       8893.09       136.39 o                         
   1  -2   4       2306.30       1992.53        29.52 o                         
   2  -2   4      12389.32      11399.19       180.17 o                         
   3  -2   4        241.42        230.06        16.99 o                         
   4  -2   4         35.99         20.08        19.07 o                         
   5  -2   4       5646.29       5959.25        84.78 o                         
   6  -2   4      10533.95      10487.56       160.95 o                         
   7  -2   4       1195.62       1206.37        75.03 o                         
   8  -2   4      21446.94      21198.61       331.86 o                         
   9  -2   4       1333.04       1357.89        70.47 o                         
  10  -2   4       2223.39       2189.95       102.48 o                         
  11  -2   4        172.75        117.92        29.63 o                         
  12  -2   4        267.53        275.27        38.65 o                         
  13  -2   4         11.68         12.99        23.07 o                         
 -13  -1   4          0.28         23.50        24.86 o                         
 -12  -1   4       2101.50       2015.30       114.43 o                         
 -11  -1   4         11.93          6.94        18.99 o                         
 -10  -1   4       3230.42       2878.97        99.25 o                         
  -9  -1   4        388.47        276.10        33.80 o                         
  -8  -1   4       1017.18        965.09        48.83 o                         
  -7  -1   4          4.58         10.59        65.75 o                         
  -6  -1   4      20560.27      20691.12       299.24 o                         
  -5  -1   4        274.71        335.52        26.31 o                         
  -4  -1   4      13677.51      11405.35       148.85 o                         
  -3  -1   4        979.02       1337.95        24.28 o                         
  -2  -1   4        252.01        117.21         8.98 o                         
  -1  -1   4         88.57          7.28         3.95 o                         
   0  -1   4       6633.31       5942.40        95.14 o                         
   1  -1   4       3283.13       2378.07        30.65 o                         
   2  -1   4      16439.68      15335.05       328.45 o                         
   3  -1   4        147.04        111.98        12.65 o                         
   4  -1   4      21226.50      24473.12       362.51 o                         
   5  -1   4        995.90       1134.70        50.04 o                         
   6  -1   4       3848.01       3815.16        94.94 o                         
   7  -1   4       1625.96       1698.85        48.60 o                         
   8  -1   4       9343.26       8991.04       180.53 o                         
   9  -1   4       1944.49       1833.58        88.88 o                         
  10  -1   4        157.83        130.21        36.07 o                         
  11  -1   4        822.54        611.53        80.02 o                         
  12  -1   4          2.05         -7.51        16.22 o                         
  13  -1   4        283.68        286.25        42.60 o                         
 -14   0   4          3.73         28.43        31.20 o                         
 -13   0   4        225.27        257.37        43.43 o                         
 -12   0   4         37.94         35.84        22.66 o                         
 -11   0   4        332.36        299.15        45.45 o                         
 -10   0   4          8.69         16.26        26.45 o                         
  -9   0   4         51.78         26.01        15.97 o                         
  -8   0   4         64.26         79.73        31.61 o                         
  -7   0   4       1283.24       1233.00        50.36 o                         
  -6   0   4       1031.78       1155.06        81.81 o                         
  -5   0   4        594.75        524.07        40.35 o                         
  -4   0   4      11316.70      10205.55       134.55 o                         
  -3   0   4        123.98        389.97        19.91 o                         
  -2   0   4      32822.16      24936.76       636.67 o                         
  -1   0   4       9887.53      13569.47       251.43 o                         
   0   0   4        919.40        492.84        12.48 o                         
   1   0   4      10755.08       8924.00       137.25 o                         
   2   0   4       2281.03       3120.69        42.45 o                         
   3   0   4         58.83         28.12         9.63 o                         
   4   0   4      22360.03      23092.64       349.30 o                         
   5   0   4         31.47          9.91        18.00 o                         
   6   0   4       2893.33       3794.48        93.37 o                         
   7   0   4       2451.46       2331.46        81.93 o                         
   8   0   4       3334.99       3229.08        92.35 o                         
   9   0   4        131.68        154.79        37.23 o                         
  10   0   4       5911.83       5572.90       163.05 o                         
  11   0   4         59.39         58.69        25.70 o                         
  12   0   4       1251.50       1141.82        81.68 o                         
  13   0   4          0.49         24.69        22.15 o                         
 -14   1   4        298.91        347.53        63.67 o                         
 -13   1   4        131.77        151.06        35.88 o                         
 -12   1   4       2348.36       2665.85       125.00 o                         
 -11   1   4         74.09        103.11        28.47 o                         
 -10   1   4       9568.29      10274.49       212.85 o                         
  -9   1   4        225.98         98.93        39.23 o                         
  -8   1   4       1296.01       1382.44        72.32 o                         
  -7   1   4        241.10        259.40        50.85 o                         
  -6   1   4      17653.31      17594.82       246.12 o                         
  -5   1   4        117.94         83.25        28.10 o                         
  -4   1   4       5155.33       7921.13       124.05 o                         
  -3   1   4       2529.85       1628.82        51.65 o                         
  -2   1   4      38165.41      42304.10      1289.17 o                         
  -1   1   4        189.67         92.03        11.41 o                         
   0   1   4        441.35        132.04         8.05 o                         
   1   1   4       7983.32       8351.54       113.02 o                         
   2   1   4      41584.35      38195.91      1040.60 o                         
   3   1   4        225.23        199.50        20.23 o                         
   4   1   4      19684.67      15989.52       218.10 o                         
   5   1   4        415.78        150.35        29.35 o                         
   6   1   4       6061.45       5473.34       120.72 o                         
   7   1   4        214.13        205.98        32.30 o                         
   8   1   4       5153.92       5249.85       121.55 o                         
   9   1   4        692.18        728.97        82.94 o                         
  10   1   4       2345.27       2714.03       162.84 o                         
  11   1   4        161.89        130.76        29.54 o                         
  12   1   4        134.91        113.99        32.14 o                         
  13   1   4        185.96        149.12        39.66 o                         
 -14   2   4         16.22        -21.44        21.44 o                         
 -13   2   4        541.75        623.11        61.22 o                         
 -12   2   4         16.85        -10.89        20.22 o                         
 -11   2   4        554.97        518.37        55.03 o                         
 -10   2   4         11.15          5.80        27.48 o                         
  -9   2   4        317.15        212.36        29.93 o                         
  -8   2   4         39.07        -10.46        18.03 o                         
  -7   2   4        384.43        386.42       100.10 o                         
  -6   2   4        952.02       1225.56        60.16 o                         
  -5   2   4      16229.17      17168.27       300.97 o                         
  -4   2   4        240.66         97.04        16.27 o                         
  -3   2   4       2254.42       2824.16        58.92 o                         
  -2   2   4       2673.32       4473.78        57.64 o                         
  -1   2   4      15476.00      13367.75       228.18 o                         
   0   2   4      19094.73      20204.53       752.95 o                         
   1   2   4        312.03        466.80        20.67 o                         
   2   2   4      11451.00       9013.31       109.73 o                         
   3   2   4         21.69          1.74        10.06 o                         
   4   2   4      11661.05      10273.77       137.34 o                         
   5   2   4       3374.19       2879.30        77.91 o                         
   6   2   4       5179.94       4833.12       140.00 o                         
   7   2   4        790.23        688.12        47.38 o                         
   8   2   4       8847.35       8952.54       187.10 o                         
   9   2   4         43.60         26.55        28.08 o                         
  10   2   4       4269.33       4132.81       175.02 o                         
  11   2   4        149.22        206.40        36.90 o                         
  12   2   4       1766.95       1856.88       117.12 o                         
  13   2   4         12.77         17.29        21.73 o                         
 -14   3   4         29.73        -19.51        19.51 o                         
 -13   3   4         92.54        120.60        37.69 o                         
 -12   3   4       1358.84       1481.30        88.96 o                         
 -11   3   4        191.90        162.42        36.07 o                         
 -10   3   4       1850.25       1766.74       115.54 o                         
  -9   3   4        215.17        175.66        26.18 o                         
  -8   3   4       6646.94       6840.80       147.88 o                         
  -7   3   4        387.62        364.00        30.38 o                         
  -6   3   4      22772.98      21313.85       324.71 o                         
  -5   3   4       7428.83       6672.20       103.82 o                         
  -4   3   4      10327.40       9945.33       149.88 o                         
  -3   3   4       2923.66       2874.44        48.16 o                         
  -2   3   4        298.02        343.34        20.67 o                         
  -1   3   4      50645.33      56675.98      1287.47 o                         
   0   3   4       3716.33       4033.96        62.48 o                         
   1   3   4       4040.29       4153.02        56.51 o                         
   2   3   4      40059.82      43734.06      1183.90 o                         
   3   3   4         54.69         35.23        13.49 o                         
   4   3   4      17693.23      21730.04       273.14 o                         
   5   3   4        899.43        585.95        47.50 o                         
   6   3   4      10305.28      10808.40       193.35 o                         
   7   3   4        356.84        382.72        42.37 o                         
   8   3   4       1323.65       1288.29        77.63 o                         
   9   3   4         95.05         97.30        36.49 o                         
  10   3   4        143.55        134.93        32.93 o                         
  11   3   4         22.72         23.79        23.32 o                         
  12   3   4        127.19         88.24        24.19 o                         
  13   3   4          2.56         43.32        26.21 o                         
 -14   4   4          0.31         -9.53        22.31 o                         
 -13   4   4       1428.18       1470.55       145.04 o                         
 -12   4   4         19.24         24.73        24.10 o                         
 -11   4   4       1363.46       1262.41        96.94 o                         
 -10   4   4          0.08        -12.34        12.34 o                         
  -9   4   4       2344.77       2236.72        94.30 o                         
  -8   4   4        839.44        936.33        78.80 o                         
  -7   4   4       1413.27       1473.81        91.51 o                         
  -6   4   4        212.36        218.37        41.28 o                         
  -5   4   4       3022.14       2922.96        62.36 o                         
  -4   4   4       6448.87       6743.79       116.18 o                         
  -3   4   4      21421.18      20466.21       277.99 o                         
  -2   4   4       3795.53       3986.38        54.02 o                         
  -1   4   4      46293.79      43864.63      1261.68 o                         
   0   4   4       3374.19       2474.06        60.75 o                         
   1   4   4         39.02         24.90        13.32 o                         
   2   4   4         21.74         33.47         7.13 o                         
   3   4   4       1023.39        900.49        39.31 o                         
   4   4   4      18725.80      19625.68       263.14 o                         
   5   4   4        826.01        973.92        68.74 o                         
   6   4   4       2646.85       2921.17        80.09 o                         
   7   4   4       1448.25       1396.86        67.01 o                         
   8   4   4       5099.13       4869.66       124.35 o                         
   9   4   4        766.51        772.31       101.08 o                         
  10   4   4       3204.62       3318.74       134.13 o                         
  11   4   4         15.59         58.87        24.69 o                         
  12   4   4        405.81        435.66        51.76 o                         
 -14   5   4         91.72         -3.01        39.25 o                         
 -13   5   4         19.04         14.81        28.65 o                         
 -12   5   4        315.80        282.53        41.72 o                         
 -11   5   4         98.28         82.16        67.07 o                         
 -10   5   4        449.43        462.69        55.63 o                         
  -9   5   4         32.42         23.03        40.08 o                         
  -8   5   4        949.50       1020.55        51.92 o                         
  -7   5   4        563.57        607.62        56.66 o                         
  -6   5   4       3612.68       3472.53       130.60 o                         
  -5   5   4       1324.26       1102.10        46.04 o                         
  -4   5   4      11337.65      10840.68       138.63 o                         
  -3   5   4       1183.60       1137.48        48.90 o                         
  -2   5   4      27310.91      26523.87       453.04 o                         
  -1   5   4          7.93         22.67        10.47 o                         
   0   5   4      13579.31      14391.26       185.46 o                         
   1   5   4      11574.67       9434.61       124.22 o                         
   2   5   4      19182.04      19708.25       281.20 o                         
   3   5   4       2595.29       2258.94        55.30 o                         
   4   5   4       5436.21       4820.13        83.26 o                         
   5   5   4        115.47        132.58        43.88 o                         
   6   5   4        627.46        552.08        33.48 o                         
   7   5   4        225.97        269.81        35.24 o                         
   8   5   4       3310.78       3345.00       122.32 o                         
   9   5   4        449.76        386.52        68.43 o                         
  10   5   4        639.25        626.53        60.01 o                         
  11   5   4        182.89        278.35        50.46 o                         
  12   5   4        340.26        242.24        45.98 o                         
 -14   6   4          8.77        -13.30        23.31 o                         
 -13   6   4        711.34        691.12        67.64 o                         
 -12   6   4          0.00         13.21        18.59 o                         
 -11   6   4       2262.07       2599.72       164.16 o                         
 -10   6   4         18.10         15.82        24.62 o                         
  -9   6   4       6560.01       6646.94       170.14 o                         
  -8   6   4          9.36         -5.55        29.40 o                         
  -7   6   4       1590.64       1667.35        60.48 o                         
  -6   6   4        143.98         95.24        65.08 o                         
  -5   6   4      12224.33      11077.20       184.52 o                         
  -4   6   4        110.76         79.49        19.68 o                         
  -3   6   4      13950.51      15123.02       188.39 o                         
  -2   6   4      13484.80      12914.73       165.14 o                         
  -1   6   4       6133.06       6274.00        98.66 o                         
   0   6   4       2632.66       3033.21        68.75 o                         
   1   6   4      33018.39      33765.62       553.18 o                         
   2   6   4         35.83          9.84        12.83 o                         
   3   6   4       4851.97       5004.03        83.11 o                         
   4   6   4        110.77         99.42        40.53 o                         
   5   6   4       2071.35       2013.57        70.03 o                         
   6   6   4       2007.57       1884.04        68.00 o                         
   7   6   4         95.33         89.27        21.77 o                         
   8   6   4       3488.53       3392.99       125.32 o                         
   9   6   4        218.62        183.51        35.33 o                         
  10   6   4       1389.31       1346.70        90.33 o                         
  11   6   4         90.75         52.38        27.08 o                         
  12   6   4        671.46        599.45        62.91 o                         
 -14   7   4          8.34        -23.09        23.09 o                         
 -13   7   4          0.87        -19.31        20.49 o                         
 -12   7   4        123.99        181.29        31.36 o                         
 -11   7   4        362.85        375.83        95.62 o                         
 -10   7   4        872.71        636.34        65.76 o                         
  -9   7   4        222.59        264.27        53.91 o                         
  -8   7   4        146.43        156.66        27.65 o                         
  -7   7   4       1773.29       1648.78        77.28 o                         
  -6   7   4       1154.18       1261.51        59.40 o                         
  -5   7   4        269.48        235.94        45.21 o                         
  -4   7   4         15.06         45.75        30.45 o                         
  -3   7   4       3204.10       3392.01        58.37 o                         
  -2   7   4        801.00        763.45        33.93 o                         
  -1   7   4       7564.84       9110.25       140.47 o                         
   0   7   4       1869.04       1820.39        51.42 o                         
   1   7   4       1039.96       1329.25        43.33 o                         
   2   7   4       6284.39       5731.56        94.86 o                         
   3   7   4       6039.89       5756.06        88.22 o                         
   4   7   4       5181.26       5192.50        97.35 o                         
   5   7   4       6139.04       5734.88       112.75 o                         
   6   7   4       6553.13       6614.00       129.60 o                         
   7   7   4       1505.58       1327.56        84.25 o                         
   8   7   4         74.64        109.82        32.20 o                         
   9   7   4        370.93        461.77        52.13 o                         
  10   7   4        237.39        235.68        40.05 o                         
  11   7   4        315.63        325.76        44.07 o                         
 -13   8   4        541.32        524.72        57.95 o                         
 -12   8   4         10.06         24.72        19.04 o                         
 -11   8   4       1275.21        994.51        64.86 o                         
 -10   8   4         23.90         27.05        64.46 o                         
  -9   8   4       2571.86       2575.97        94.74 o                         
  -8   8   4        155.76        125.39        42.95 o                         
  -7   8   4       3132.42       3479.14        78.65 o                         
  -6   8   4          4.06        -12.64        19.55 o                         
  -5   8   4       3847.08       3832.90        68.66 o                         
  -4   8   4        376.11        420.79        50.18 o                         
  -3   8   4       5439.21       5538.66        81.86 o                         
  -2   8   4       1946.33       1758.96        44.92 o                         
  -1   8   4      24465.28      23195.52       321.90 o                         
   0   8   4        387.34        258.92        29.36 o                         
   1   8   4       1139.45       1087.86        46.11 o                         
   2   8   4       2365.52       2609.16        75.53 o                         
   3   8   4       6571.25       6505.83       102.99 o                         
   4   8   4       1482.82       1477.49        62.10 o                         
   5   8   4       7658.86       8209.94       159.97 o                         
   6   8   4       2156.92       2035.22        67.05 o                         
   7   8   4        879.04        783.45        47.18 o                         
   8   8   4       1718.42       1483.74        97.91 o                         
   9   8   4        260.73        193.43        38.72 o                         
  10   8   4        440.98        476.58        55.18 o                         
  11   8   4         69.19        110.82        46.45 o                         
 -13   9   4         82.85         84.99        31.08 o                         
 -12   9   4          8.26         38.48        23.07 o                         
 -11   9   4          0.89          5.41        16.81 o                         
 -10   9   4          0.00          3.19        17.14 o                         
  -9   9   4          0.69          2.92        13.65 o                         
  -8   9   4          1.79          9.10        35.05 o                         
  -7   9   4         14.04          9.39        22.39 o                         
  -6   9   4        172.56         81.23        27.47 o                         
  -5   9   4        645.30        730.66        54.41 o                         
  -4   9   4       1081.01       1049.66        38.78 o                         
  -3   9   4        550.88        611.93        70.99 o                         
  -2   9   4        569.43        563.96        42.11 o                         
  -1   9   4         44.74        110.30        25.94 o                         
   0   9   4          8.00         54.28        32.57 o                         
   1   9   4       8736.76       8823.23       137.77 o                         
   2   9   4        977.77       1137.12        37.57 o                         
   3   9   4        474.68        433.31        29.75 o                         
   4   9   4       1757.64       1791.06        65.11 o                         
   5   9   4       3593.42       3784.98        88.53 o                         
   6   9   4       1495.44       1456.31        77.18 o                         
   7   9   4       1272.91       1369.67        85.00 o                         
   8   9   4        310.57        446.37        44.03 o                         
   9   9   4        939.98        864.85        90.94 o                         
  10   9   4         10.25         -5.86        22.53 o                         
  11   9   4        495.71        566.23        67.89 o                         
 -13  10   4        464.80        591.41        75.60 o                         
 -12  10   4          7.16         65.20        25.93 o                         
 -11  10   4       1577.23       1786.56       152.24 o                         
 -10  10   4         75.93         86.67        24.50 o                         
  -9  10   4       1602.75       1675.36        81.41 o                         
  -8  10   4        281.94        332.68        33.34 o                         
  -7  10   4       1926.92       2053.36        66.89 o                         
  -6  10   4         38.33         23.58        21.92 o                         
  -5  10   4       3852.59       3667.55        85.86 o                         
  -4  10   4        222.04        268.65        28.65 o                         
  -3  10   4       4000.95       3584.66       103.39 o                         
  -2  10   4        155.26        147.78        39.55 o                         
  -1  10   4      11765.47      12206.77       229.37 o                         
   0  10   4        266.60        363.80        33.39 o                         
   1  10   4       4434.11       4530.83        89.38 o                         
   2  10   4        255.13        234.30        22.00 o                         
   3  10   4       1324.12       1429.99        50.82 o                         
   4  10   4         57.71         37.97        13.58 o                         
   5  10   4       4753.52       4669.43       108.04 o                         
   6  10   4        118.30         79.76        18.62 o                         
   7  10   4       1573.87       1696.86        85.68 o                         
   8  10   4        104.96        118.90        28.30 o                         
   9  10   4        440.22        351.71        52.87 o                         
  10  10   4        191.79        263.88        57.14 o                         
 -13  11   4         39.52         57.25        32.38 o                         
 -12  11   4         33.42        125.78        41.43 o                         
 -11  11   4         67.83         97.60        30.32 o                         
 -10  11   4        290.60        390.45        44.45 o                         
  -9  11   4         30.16         23.43        22.33 o                         
  -8  11   4       1217.01       1310.80        73.08 o                         
  -7  11   4        280.76        322.76        40.28 o                         
  -6  11   4        436.36        451.07        77.89 o                         
  -5  11   4         14.74         18.43        26.00 o                         
  -4  11   4         68.20         92.24        23.50 o                         
  -3  11   4          7.22         26.42        16.38 o                         
  -2  11   4          5.69          9.26        21.57 o                         
  -1  11   4        159.13        126.25        19.00 o                         
   0  11   4          0.18         -0.31        15.88 o                         
   1  11   4       1598.51       1794.37        64.69 o                         
   2  11   4        376.58        390.81        33.83 o                         
   3  11   4       5859.15       5935.17       127.52 o                         
   4  11   4        218.50        154.37        26.62 o                         
   5  11   4       1334.81       1492.89        95.01 o                         
   6  11   4         73.81         18.71        17.25 o                         
   7  11   4        254.86        346.12        39.52 o                         
   8  11   4        191.98        151.83        31.66 o                         
   9  11   4       1077.16       1227.04       104.90 o                         
  10  11   4         58.82         97.26        34.63 o                         
 -13  12   4        189.10        133.39        42.36 o                         
 -12  12   4         41.55         91.91        35.09 o                         
 -11  12   4        867.39       1045.69        85.94 o                         
 -10  12   4         25.70         56.58        23.44 o                         
  -9  12   4       1918.56       1941.26       108.77 o                         
  -8  12   4          9.12         -1.65        14.65 o                         
  -7  12   4       4536.90       4627.78       118.64 o                         
  -6  12   4          6.70         31.75        30.58 o                         
  -5  12   4       7300.37       7902.39       203.04 o                         
  -4  12   4        173.80        188.68        31.56 o                         
  -3  12   4       3153.19       2780.89        84.03 o                         
  -2  12   4          2.16         15.05        14.56 o                         
  -1  12   4       4877.50       4567.99       111.39 o                         
   0  12   4        224.03        226.83        37.15 o                         
   1  12   4       2392.86       2252.14        83.88 o                         
   2  12   4          3.74         -1.67        14.09 o                         
   3  12   4       9374.52       9034.53       208.95 o                         
   4  12   4         50.42         36.38        16.23 o                         
   5  12   4        830.81        809.96        71.72 o                         
   6  12   4          3.54        -10.63        12.39 o                         
   7  12   4       1185.42       1224.07        83.42 o                         
   8  12   4         80.23         94.14        28.51 o                         
   9  12   4        328.88        352.84        76.34 o                         
 -12  13   4        231.77        241.11        48.84 o                         
 -11  13   4         16.34         43.52        26.22 o                         
 -10  13   4        258.13        243.75        38.63 o                         
  -9  13   4          1.62        -16.20        16.20 o                         
  -8  13   4        607.79        574.05        52.09 o                         
  -7  13   4          0.44        -13.76        13.95 o                         
  -6  13   4        210.16        243.76        32.57 o                         
  -5  13   4        159.84        215.47        46.99 o                         
  -4  13   4        627.16        675.75        63.26 o                         
  -3  13   4       1695.56       1498.69        97.47 o                         
  -2  13   4        342.84        246.45        34.16 o                         
  -1  13   4        537.67        527.66        64.94 o                         
   0  13   4         22.84         47.34        24.31 o                         
   1  13   4        727.68        777.43        62.94 o                         
   2  13   4         34.05         87.99        22.22 o                         
   3  13   4        207.50        117.51        29.54 o                         
   4  13   4         19.15        -10.61        17.83 o                         
   5  13   4       1067.76        962.13        61.12 o                         
   6  13   4        131.03        118.67        38.55 o                         
   7  13   4        843.66        876.65        66.64 o                         
   8  13   4         16.25         30.56        22.68 o                         
   9  13   4        452.53        397.43        54.98 o                         
 -12  14   4         35.17         57.91        35.18 o                         
 -11  14   4        476.68        474.48        61.85 o                         
 -10  14   4         11.32         33.56        24.79 o                         
  -9  14   4        140.74        176.99        36.67 o                         
  -8  14   4         12.03          5.84        19.45 o                         
  -7  14   4       1088.68       1213.94        77.11 o                         
  -6  14   4          3.29        -20.50        40.72 o                         
  -5  14   4       2505.41       2590.69        85.93 o                         
  -4  14   4         57.69         65.41        24.02 o                         
  -3  14   4       3086.18       2941.46       100.73 o                         
  -2  14   4         94.88        109.29        43.04 o                         
  -1  14   4       3213.02       3469.25       111.61 o                         
   0  14   4          7.06         -7.88        22.56 o                         
   1  14   4       3062.96       3416.68        98.10 o                         
   2  14   4        185.89        190.66        31.49 o                         
   3  14   4       2935.99       3006.12       187.48 o                         
   4  14   4         34.22         83.82        23.30 o                         
   5  14   4       1023.79        998.88        59.79 o                         
   6  14   4         30.28          4.03        22.07 o                         
   7  14   4        639.07        737.67        89.83 o                         
   8  14   4         61.05         79.64        32.03 o                         
 -11  15   4          3.96         22.41        26.39 o                         
 -10  15   4        409.99        493.60        57.50 o                         
  -9  15   4          8.06         13.93        21.63 o                         
  -8  15   4        497.06        431.20        44.63 o                         
  -7  15   4         11.64          3.97        18.11 o                         
  -6  15   4         69.87         67.32        23.71 o                         
  -5  15   4          2.80         37.91        18.58 o                         
  -4  15   4        999.24       1147.52        92.13 o                         
  -3  15   4         77.67         58.71        21.58 o                         
  -2  15   4       2182.12       2225.96       104.38 o                         
  -1  15   4        422.71        328.53        52.43 o                         
   0  15   4       1125.34       1234.24        66.15 o                         
   1  15   4         11.97         22.44        24.52 o                         
   2  15   4        833.71        834.60        73.27 o                         
   3  15   4        701.69        811.56        57.34 o                         
   4  15   4        167.19        128.61        25.89 o                         
   5  15   4        663.48        588.16        48.34 o                         
   6  15   4         29.35         18.73        24.33 o                         
   7  15   4        283.97        312.96        53.65 o                         
 -11  16   4        182.06        176.02        40.17 o                         
 -10  16   4        114.17         83.69        38.24 o                         
  -9  16   4        280.39        239.04        43.18 o                         
  -8  16   4          0.19         19.47        17.63 o                         
  -7  16   4        140.10        121.63        29.12 o                         
  -6  16   4          2.57          4.52        26.26 o                         
  -5  16   4        549.32        460.03        91.34 o                         
  -4  16   4         23.12         39.36        27.56 o                         
  -3  16   4       1722.21       1677.61       135.38 o                         
  -2  16   4        255.96        298.42        67.81 o                         
  -1  16   4       1479.69       1308.09        96.45 o                         
   0  16   4        374.26        354.13        52.56 o                         
   1  16   4       1193.99       1260.56        77.20 o                         
   2  16   4        303.32        363.74        39.86 o                         
   3  16   4        750.90        724.21        59.70 o                         
   4  16   4         61.95         33.97        26.14 o                         
   5  16   4        398.95        371.70        40.80 o                         
   6  16   4         13.99         57.05        24.23 o                         
   7  16   4        480.84        457.68        60.33 o                         
 -10  17   4        345.71        291.40        61.32 o                         
  -9  17   4          6.05         61.74        29.51 o                         
  -8  17   4        497.23        415.63        46.74 o                         
  -7  17   4          1.25         17.82        23.22 o                         
  -6  17   4        508.49        485.14        48.98 o                         
  -5  17   4          0.40         34.91        21.09 o                         
  -4  17   4       1113.15       1163.83        72.70 o                         
  -3  17   4         32.43          0.20        16.65 o                         
  -2  17   4        415.10        412.39        44.97 o                         
  -1  17   4          5.03         -9.33        16.25 o                         
   0  17   4        706.00        673.45        60.45 o                         
   1  17   4        133.19        163.13        33.76 o                         
   2  17   4        439.09        482.02        46.63 o                         
   3  17   4        136.40         94.41        27.70 o                         
   4  17   4        244.23        232.00        33.64 o                         
   5  17   4        332.82        300.17        38.15 o                         
   6  17   4        219.83        325.89        46.31 o                         
 -10  18   4         52.02         73.11        33.15 o                         
  -9  18   4         54.27         67.58        31.90 o                         
  -8  18   4          4.78        -20.31        20.31 o                         
  -7  18   4         38.62         59.71        26.55 o                         
  -6  18   4         42.37         60.61        26.54 o                         
  -5  18   4        202.98        145.59        34.89 o                         
  -4  18   4         56.18        104.75        26.29 o                         
  -3  18   4        257.30        234.22        38.15 o                         
  -2  18   4          9.95        -14.32        14.32 o                         
  -1  18   4        393.50        295.05        45.11 o                         
   0  18   4         63.63         36.35        27.83 o                         
   1  18   4        524.28        598.68        55.96 o                         
   2  18   4         96.83        165.05        37.89 o                         
   3  18   4        640.45        574.29        56.73 o                         
   4  18   4        126.31        170.03        31.45 o                         
   5  18   4        548.37        638.44        57.78 o                         
  -9  19   4          1.21         37.68        29.95 o                         
  -8  19   4        216.44        158.15        42.94 o                         
  -7  19   4          3.19          2.21        22.85 o                         
  -6  19   4        414.08        313.55        42.03 o                         
  -5  19   4          0.53          6.20        20.90 o                         
  -4  19   4        378.19        453.01        53.50 o                         
  -3  19   4          0.28         -8.85        21.21 o                         
  -2  19   4        610.34        492.83        55.99 o                         
  -1  19   4          2.93         16.80        23.01 o                         
   0  19   4        865.24        823.16        73.12 o                         
   1  19   4         51.85         56.16        24.19 o                         
   2  19   4        406.27        394.22        45.78 o                         
   3  19   4        157.67        246.52        46.44 o                         
   4  19   4        301.13        327.12        43.21 o                         
  -8  20   4         22.76         -4.75        22.23 o                         
  -7  20   4         23.03         39.92        28.96 o                         
  -6  20   4         11.78         41.52        27.33 o                         
  -5  20   4         45.45         87.71        33.17 o                         
  -4  20   4         16.68         31.39        31.34 o                         
  -3  20   4         44.12         67.72        33.55 o                         
  -2  20   4          4.77         27.07        26.66 o                         
  -1  20   4         46.97         41.87        25.98 o                         
   0  20   4         83.18         66.34        27.50 o                         
   1  20   4         11.99         17.03        21.73 o                         
   2  20   4         57.06         98.87        29.27 o                         
  -6  21   4        287.77        350.10        54.54 o                         
  -5  21   4          8.49         28.44        26.51 o                         
  -4  21   4        417.27        410.42        65.13 o                         
  -3  21   4         18.29         21.73        29.50 o                         
  -2  21   4        422.04        362.48        58.69 o                         
  -1  21   4         16.77        -31.53        31.53 o                         
   0  21   4        410.21        437.18        55.27 o                         
   1  21   4          0.14        -21.01        21.01 o                         
  -3  22   4          7.92         87.76        87.76 o                         
   0 -24   5         14.33         14.70        27.73 o                         
   1 -24   5        248.79        261.09        51.65 o                         
   2 -24   5         68.69        -10.74        27.99 o                         
   3 -24   5         41.43         86.86        39.69 o                         
   4 -24   5         18.51        -26.53        32.71 o                         
   5 -24   5        141.48        139.60        38.74 o                         
   6 -24   5         17.18        -13.60        28.77 o                         
  -2 -23   5          9.16          4.31        23.14 o                         
  -1 -23   5         81.24         92.55        31.60 o                         
   0 -23   5         24.58         22.82        24.42 o                         
   1 -23   5        192.78        137.39        37.91 o                         
   2 -23   5         23.07         23.31        23.53 o                         
   3 -23   5        130.94        162.04        34.22 o                         
   4 -23   5         35.39         28.30        25.61 o                         
   5 -23   5        132.25         94.44        31.15 o                         
   6 -23   5         67.00        131.35        39.55 o                         
   7 -23   5        389.19        397.46        64.72 o                         
   8 -23   5         12.31         34.22        33.95 o                         
  -4 -22   5         12.78         29.91        22.18 o                         
  -3 -22   5        421.01        436.29        58.05 o                         
  -2 -22   5         21.39         29.77        24.00 o                         
  -1 -22   5        552.12        565.14        57.47 o                         
   0 -22   5          3.62         19.78        24.59 o                         
   1 -22   5        902.32        883.56        73.25 o                         
   2 -22   5         10.21         48.66        42.15 o                         
   3 -22   5        646.07        725.01        81.40 o                         
   4 -22   5         16.22         14.81        29.81 o                         
   5 -22   5        322.44        304.54        53.07 o                         
   6 -22   5          6.32        -19.51        19.51 o                         
   7 -22   5        228.20        185.40        38.21 o                         
   8 -22   5          9.63        -17.95        29.41 o                         
   9 -22   5         27.68         11.12        28.37 o                         
  -5 -21   5          5.61         -8.99        20.15 o                         
  -4 -21   5         70.14         79.85        27.42 o                         
  -3 -21   5         64.87         36.82        26.30 o                         
  -2 -21   5          2.28         40.66        24.11 o                         
  -1 -21   5        263.08        339.06        49.77 o                         
   0 -21   5         16.56         16.20        23.87 o                         
   1 -21   5        678.45        648.75        62.97 o                         
   2 -21   5          4.02         30.56        20.64 o                         
   3 -21   5        530.37        556.66        54.66 o                         
   4 -21   5         11.17         33.82        24.78 o                         
   5 -21   5        483.32        540.83        53.47 o                         
   6 -21   5        101.91         56.03        22.46 o                         
   7 -21   5        193.72        154.93        34.98 o                         
   8 -21   5         27.99         70.69        30.36 o                         
   9 -21   5        396.70        290.76        57.47 o                         
  10 -21   5         22.54         55.20        93.61 o                         
  -6 -20   5          3.87          7.11        21.02 o                         
  -5 -20   5        564.68        550.90        49.28 o                         
  -4 -20   5        103.51         87.73        24.11 o                         
  -3 -20   5        653.82        693.85        58.11 o                         
  -2 -20   5        365.24        407.22        47.48 o                         
  -1 -20   5        783.79        874.65        65.68 o                         
   0 -20   5         77.58         34.64        23.51 o                         
   1 -20   5        632.90        623.97        53.71 o                         
   2 -20   5          0.98         -0.98        18.97 o                         
   3 -20   5        992.41       1135.00        78.87 o                         
   4 -20   5         65.74         73.33        25.60 o                         
   5 -20   5        311.43        297.45        46.62 o                         
   6 -20   5          4.35          0.63        18.29 o                         
   7 -20   5        464.30        572.38        53.93 o                         
   8 -20   5         19.35         43.38        26.43 o                         
   9 -20   5        183.19        229.07        46.05 o                         
  10 -20   5         13.22         40.84        34.90 o                         
  -7 -19   5         15.04         39.00        64.36 o                         
  -6 -19   5         38.83          8.84        22.03 o                         
  -5 -19   5        129.15        121.93        26.37 o                         
  -4 -19   5        455.61        450.76        43.63 o                         
  -3 -19   5         36.31         35.79        18.38 o                         
  -2 -19   5        583.80        660.94        67.14 o                         
  -1 -19   5        463.77        477.25        53.45 o                         
   0 -19   5        242.33        230.00        34.87 o                         
   1 -19   5         98.70         75.59        25.88 o                         
   2 -19   5        304.37        254.35        40.40 o                         
   3 -19   5        422.74        519.32        53.87 o                         
   4 -19   5          0.57         -3.07        21.10 o                         
   5 -19   5       1190.83       1095.80        87.21 o                         
   6 -19   5          3.01        -17.51        18.75 o                         
   7 -19   5        909.48       1005.43        77.81 o                         
   8 -19   5         28.12         12.89        20.05 o                         
   9 -19   5        467.77        438.68        84.83 o                         
  10 -19   5          9.35          8.51        27.90 o                         
  11 -19   5        299.48        322.56        58.60 o                         
  -7 -18   5        182.29        126.70        38.06 o                         
  -6 -18   5          6.05         -0.11        18.71 o                         
  -5 -18   5        391.12        455.07        42.66 o                         
  -4 -18   5         10.01         -8.56        16.46 o                         
  -3 -18   5       1146.62       1191.77        68.70 o                         
  -2 -18   5        591.22        616.32        65.27 o                         
  -1 -18   5       1399.21       1305.11        74.15 o                         
   0 -18   5        711.51        934.41        96.61 o                         
   1 -18   5       1596.13       1659.51        80.76 o                         
   2 -18   5         54.32         48.18        20.46 o                         
   3 -18   5       1426.62       1494.35        74.41 o                         
   4 -18   5        224.83        204.63        43.93 o                         
   5 -18   5         94.53         52.52        43.95 o                         
   6 -18   5        413.09        424.27        65.86 o                         
   7 -18   5        544.22        563.14        55.00 o                         
   8 -18   5          4.29         18.18        17.84 o                         
   9 -18   5        475.16        450.53        58.44 o                         
  10 -18   5         56.50         48.13        31.91 o                         
  11 -18   5         55.85        149.61        46.25 o                         
  -8 -17   5        645.92        669.56        77.14 o                         
  -7 -17   5          0.94        -16.97        16.97 o                         
  -6 -17   5        883.73        938.89        59.69 o                         
  -5 -17   5          5.16        -12.98        12.98 o                         
  -4 -17   5       1221.17       1255.31        65.78 o                         
  -3 -17   5          9.97         34.17        21.55 o                         
  -2 -17   5       2346.29       2513.38        92.92 o                         
  -1 -17   5        255.32        226.30        30.55 o                         
   0 -17   5        425.59        439.06        36.83 o                         
   1 -17   5        147.86        124.16        25.22 o                         
   2 -17   5        279.63        184.91        28.35 o                         
   3 -17   5       1050.30        968.03        83.56 o                         
   4 -17   5       1064.37       1179.25        68.04 o                         
   5 -17   5       1012.70       1221.16        64.95 o                         
   6 -17   5        308.45        413.73        43.92 o                         
   7 -17   5       1129.88       1301.15       113.87 o                         
   8 -17   5        221.97        245.60        38.36 o                         
   9 -17   5        508.27        419.66        53.60 o                         
  10 -17   5         26.31         50.44        32.21 o                         
  11 -17   5        601.39        531.59        69.37 o                         
  12 -17   5         55.96         55.92        36.22 o                         
  -9 -16   5        328.04        268.88        53.28 o                         
  -8 -16   5         27.58         61.57        25.17 o                         
  -7 -16   5        238.07        199.11        36.12 o                         
  -6 -16   5          3.46        -11.99        11.99 o                         
  -5 -16   5        186.22        165.86        28.37 o                         
  -4 -16   5         42.63          5.78        16.40 o                         
  -3 -16   5        468.80        565.97        55.18 o                         
  -2 -16   5         48.13         97.70        19.94 o                         
  -1 -16   5       1101.14       1255.56        64.50 o                         
   0 -16   5       1363.19       1347.56        61.80 o                         
   1 -16   5       3772.31       3825.17        99.35 o                         
   2 -16   5       1261.54       1362.32        65.71 o                         
   3 -16   5       2719.83       2787.36        91.09 o                         
   4 -16   5        302.79        245.21        30.03 o                         
   5 -16   5        898.48        888.39        64.47 o                         
   6 -16   5       1360.79       1369.50        83.43 o                         
   7 -16   5        705.74        561.98        48.52 o                         
   8 -16   5         87.89         88.21        41.22 o                         
   9 -16   5        233.50        160.71        34.78 o                         
  10 -16   5        181.26        206.74        44.74 o                         
  11 -16   5         37.84          6.71        26.75 o                         
  12 -16   5        217.76        189.72        50.15 o                         
  -9 -15   5          0.15         12.49        26.28 o                         
  -8 -15   5       1312.83       1250.04        80.27 o                         
  -7 -15   5         43.44         63.57        24.73 o                         
  -6 -15   5       2081.12       1947.75        81.64 o                         
  -5 -15   5         62.40         44.34        17.83 o                         
  -4 -15   5       5435.62       5738.71       122.05 o                         
  -3 -15   5        241.51        287.14        27.24 o                         
  -2 -15   5       1638.82       1869.19        61.16 o                         
  -1 -15   5        175.08        146.29        35.63 o                         
   0 -15   5       1057.89       1104.72        59.38 o                         
   1 -15   5         29.59         20.32        21.49 o                         
   2 -15   5       1698.83       1535.49        77.03 o                         
   3 -15   5        269.87        205.39        33.10 o                         
   4 -15   5       3037.02       3077.96        93.57 o                         
   5 -15   5       1128.15       1040.61        59.61 o                         
   6 -15   5        764.61        729.41        95.62 o                         
   7 -15   5        297.83        227.14        35.76 o                         
   8 -15   5        450.61        518.14        56.83 o                         
   9 -15   5        278.03        189.49        46.13 o                         
  10 -15   5        125.81         86.78        30.06 o                         
  11 -15   5        262.49        318.90        55.19 o                         
  12 -15   5          0.48          9.35        28.56 o                         
 -10 -14   5         77.72         80.60        33.92 o                         
  -9 -14   5         20.15         40.68        35.76 o                         
  -8 -14   5        178.04        139.52        36.35 o                         
  -7 -14   5         87.57        114.90        27.47 o                         
  -6 -14   5         71.55         99.79        24.77 o                         
  -5 -14   5        704.75        617.93        38.82 o                         
  -4 -14   5        657.29        725.94        36.12 o                         
  -3 -14   5         95.13         84.00        13.34 o                         
  -2 -14   5         74.68        103.33        15.13 o                         
  -1 -14   5        711.06        674.71        32.83 o                         
   0 -14   5       2169.39       2350.21        68.37 o                         
   1 -14   5       3889.44       4246.63        84.64 o                         
   2 -14   5       3141.92       3087.58        70.54 o                         
   3 -14   5       1922.06       2198.15        64.34 o                         
   4 -14   5        355.46        377.49        32.89 o                         
   5 -14   5       2898.62       2972.06        89.31 o                         
   6 -14   5       1251.46       1267.52        90.39 o                         
   7 -14   5       2011.00       2190.68       128.81 o                         
   8 -14   5        691.60        552.16        56.29 o                         
   9 -14   5         73.64         57.03        29.11 o                         
  10 -14   5        564.72        768.07        71.02 o                         
  11 -14   5         15.10         15.10        27.56 o                         
  12 -14   5        483.18        625.92        70.13 o                         
  13 -14   5         19.83         -0.23        59.35 o                         
 -10 -13   5        828.84        760.83        71.37 o                         
  -9 -13   5         31.33          5.25        20.81 o                         
  -8 -13   5       1682.81       1405.87        83.05 o                         
  -7 -13   5          2.58         11.80        14.04 o                         
  -6 -13   5       1392.06       1389.24        56.97 o                         
  -5 -13   5         29.10          0.11        11.47 o                         
  -4 -13   5       2538.21       2620.22        58.78 o                         
  -3 -13   5        198.08        159.73        14.50 o                         
  -2 -13   5      11507.10      11926.11       160.24 o                         
  -1 -13   5         30.41         52.17         9.81 o                         
   0 -13   5      10867.61      11565.54       162.15 o                         
   1 -13   5        145.67        200.00        32.97 o                         
   2 -13   5       9234.58       8899.58       141.04 o                         
   3 -13   5        106.64        142.89        15.29 o                         
   4 -13   5       3451.20       3580.44        80.79 o                         
   5 -13   5       1860.88       2190.31        92.63 o                         
   6 -13   5        113.78        153.12        33.34 o                         
   7 -13   5       1587.24       1775.91       112.50 o                         
   8 -13   5        842.13        834.05        48.06 o                         
   9 -13   5        667.22        577.34        63.90 o                         
  10 -13   5        870.06        981.77       102.72 o                         
  11 -13   5         44.67         14.85        23.12 o                         
  12 -13   5        531.09        730.03        78.38 o                         
  13 -13   5        338.98        307.20        65.05 o                         
 -11 -12   5         12.88        -21.00        43.45 o                         
 -10 -12   5          8.20        -14.05        19.58 o                         
  -9 -12   5        179.16        235.85        37.77 o                         
  -8 -12   5        120.98        187.00        30.63 o                         
  -7 -12   5          9.58         26.12        17.09 o                         
  -6 -12   5          0.83         21.56        12.44 o                         
  -5 -12   5         10.67         17.12        12.26 o                         
  -4 -12   5       1915.06       1836.27        48.80 o                         
  -3 -12   5          0.45         -2.38         7.72 o                         
  -2 -12   5         43.90         41.20         8.16 o                         
  -1 -12   5        393.72        366.67        21.56 o                         
   0 -12   5       5908.28       5682.19        85.57 o                         
   1 -12   5        112.22        191.96        17.09 o                         
   2 -12   5       2045.92       2083.51        50.24 o                         
   3 -12   5        798.82        961.32        67.10 o                         
   4 -12   5       2783.79       2773.54       138.99 o                         
   5 -12   5       1670.37       1457.55        52.06 o                         
   6 -12   5       2000.21       1948.27        95.39 o                         
   7 -12   5        379.07        365.69        56.06 o                         
   8 -12   5       1232.49       1257.46        89.01 o                         
   9 -12   5       1083.85       1188.10        95.23 o                         
  10 -12   5       1305.66       1290.10       102.15 o                         
  11 -12   5        204.51        219.30        54.05 o                         
  12 -12   5        895.17        871.75        79.21 o                         
  13 -12   5          5.58         23.48        33.31 o                         
 -11 -11   5         16.00         10.64        23.69 o                         
 -10 -11   5       1170.64       1342.37        87.38 o                         
  -9 -11   5         11.50          1.21        18.17 o                         
  -8 -11   5       2985.63       2895.09       132.86 o                         
  -7 -11   5        410.48        408.11        33.31 o                         
  -6 -11   5       7116.22       7844.66       130.01 o                         
  -5 -11   5          0.36         15.16         8.16 o                         
  -4 -11   5       2062.20       2305.21        49.76 o                         
  -3 -11   5        202.78        211.67        14.12 o                         
  -2 -11   5        340.03        471.80        19.14 o                         
  -1 -11   5        100.13        139.50        18.85 o                         
   0 -11   5       4959.52       4411.79        64.33 o                         
   1 -11   5        234.60        305.04        15.05 o                         
   2 -11   5      12289.13      11578.64       165.04 o                         
   3 -11   5          8.13         23.34        14.86 o                         
   4 -11   5      13481.69      13259.95       292.22 o                         
   5 -11   5        229.38        161.33        25.71 o                         
   6 -11   5       2081.13       2213.89        67.24 o                         
   7 -11   5        255.36        240.28        34.42 o                         
   8 -11   5       3993.07       4660.17       109.54 o                         
   9 -11   5        698.27        838.36        66.54 o                         
  10 -11   5        426.85        449.70        47.38 o                         
  11 -11   5        322.61        364.35        59.46 o                         
  12 -11   5        239.39        223.53        43.32 o                         
  13 -11   5         21.40         21.46        24.42 o                         
 -11 -10   5        157.78        185.10        36.68 o                         
 -10 -10   5          0.47         -8.76        18.51 o                         
  -9 -10   5         57.88         26.44        22.77 o                         
  -8 -10   5          4.07         10.06        17.31 o                         
  -7 -10   5       1037.60       1216.64        52.69 o                         
  -6 -10   5         27.94          5.59        16.09 o                         
  -5 -10   5         52.55         58.15        11.70 o                         
  -4 -10   5        645.68        825.02        32.00 o                         
  -3 -10   5        359.18        369.62        20.35 o                         
  -2 -10   5       3291.11       3259.75        47.78 o                         
  -1 -10   5         18.09         39.79        14.19 o                         
   0 -10   5         11.71         14.44        11.45 o                         
   1 -10   5        382.01        289.83        22.40 o                         
   2 -10   5        582.31        553.14        27.15 o                         
   3 -10   5        530.13        675.48        41.05 o                         
   4 -10   5       7942.14       7208.47       139.33 o                         
   5 -10   5         62.59         62.48        39.69 o                         
   6 -10   5       9177.68       9535.49       154.30 o                         
   7 -10   5        204.58        200.00        27.53 o                         
   8 -10   5       2347.08       2671.07        84.56 o                         
   9 -10   5         16.30         32.05        18.34 o                         
  10 -10   5       3647.13       3896.97       163.80 o                         
  11 -10   5          1.20         -7.19        17.66 o                         
  12 -10   5        585.68        574.69        65.95 o                         
  13 -10   5         69.98         57.11        28.52 o                         
 -12  -9   5        445.95        462.28        55.00 o                         
 -11  -9   5         68.45         32.97        22.95 o
[truncated: 1,355,050 more chars]
